# Supplementary material for: De Novo Reconstruction of Consensus Master Genomes of Plant RNA and DNA Viruses from siRNAs
Source: PLoS One. 2014 Feb 11;9(2):e88513. doi: 10.1371/journal.pone.0088513 (PMC3921208; doi:10.1371/journal.pone.0088513)
Supplement: Dataset S1 — Counts of viral and endogenous sRNAs in the sRNA deep-sequencing libraries from mock-inoculated and CaMV-infected Arabidopsis (Table S1A), CaLCuV-infected Arabidopsis (Table S1B), ORMV-infected Arabidopsis (Table S1C), and healthy-looking green and red blotch disease-infected leaves of grapevine cv. Pinot noir plants (Table S1D). (XLSX) [file pone.0088513.s001.xlsx]

## Sheet: Legend
Dataset S1. Counts of viral and endogenous sRNAs in the sRNA deep-sequencing libraries from mock-inoculated and CaMV-infected Arabidopsis (Table S1A), CaLCuV-infected Arabidopsis (Table S1B), ORMV-infected Arabidopsis (Table S1C), and healthy-looking green and red blotch disease-infected leaves of grapevine cv. Pinot noir plants (Table S1D).

## Sheet: Table S1A CaMV
Small RNA (sRNA) library	Number of 1-44 nt reads	Number of 20-25 nt reads	Arabidopsis Col-0 120 Mb genome perfect matches (forward/reverse strand)	CaMV 8 kb genome perfect matches (forward/reverse strand)	Arabidopsis sRNA 5' nt %A/%T/%G/%C	CaMV viral siRNA 5' nt %A/%T/%G/%C
Col-0 mock (BPO-13)	5'667'073	3'951'311	3'374'425	722	29/44/14/13	35/35/15/15
			(1'571'460/1'802'965)	(247/475)
			20 nt – 158'873	20 nt – 19	20 nt – 44/23/18/15	20 nt – 31/16/16/37
			21 nt - 1'105'212	21 nt – 142	21 nt – 11/81/5/3	21 nt – 23/54/15/8
			22 nt – 246'967	22 nt – 107	22 nt – 22/49/17/12	22 nt – 23/44/18/15
			23 nt – 464'695	23 nt – 33	23 nt – 23/22/21/34	23 nt – 33/43/15/9
			24 nt – 1'235'721	24 nt – 418	24 nt – 49/19/18/14	24 nt – 42/28/13/17
			25 nt – 162'957	25 nt – 3	25 nt – 19/50/15/16	25 nt – 67/33/0/0
Col-0 CaMV (BPO-20)	5'612'951	4'267'923	1'559'748	2'317'333	37/30/16/17	34/30/13/23
			(812'644/747'104)	(939'334/1'377'999)
			20 nt – 81'751	20 nt – 53'975	20 nt – 32/18/32/18	20 nt – 45/21/21/13
			21 nt – 257'486	21 nt – 425'499	21 nt – 22/59/9/10	21 nt – 39/30/12/19
			22 nt – 181'437	22 nt – 364'612	22 nt – 26/37/16/21	22 nt – 30/35/12/23
			23 nt – 216'060	23 nt – 121'323	23 nt – 30/25/19/26	23 nt – 36/27/13/24
			24 nt – 755'968	24 nt – 1'302'313	24 nt – 48/22/14/16	24 nt – 33/30/12/25
			25 nt – 67'046	25 nt – 49'611	25 nt – 27/34/23/16	25 nt – 53/13/16/18
Col ago3 mock (BPO-16)	5'078'762	2'702'131	2'466'660	476	29/39/17/15	21/30/19/30
			(1'265'827/1'200'833)	(192/284)
			20 nt – 286'663	20 nt – 8	20 nt – 27/16/47/10	20 nt – 50/25/0/25
			21 nt – 654'006	21 nt – 115	21 nt – 14/76/5/5	21 nt – 27/22/9/42
			22 nt – 227'742	22 nt – 205	22 nt – 20/51/16/13	22 nt – 14/35/22/29
			23 nt – 376'019	23 nt – 23	23 nt – 26/22/17/35	23 nt – 30/30/26/13
			24 nt – 744'083	24 nt – 124	24 nt – 49/19/15/17	24 nt – 24/32/21/23
			25 nt – 178'147	25 nt – 1	25 nt – 19/50/18/13	25 nt – 0/0/0/100
Col ago3 CaMV (BPO-22)	9'032'454	6'055'833	1'766'443	3'630'172	42/25/17/16	33/30/16/21
			(921'004/845'439)	(1'651'852/1'978'320)
			20 nt – 68'419	20 nt – 105'370	20 nt – 28/24/32/17	20 nt – 56/16/18/10
			21 nt – 216'693	21 nt – 743'624	21 nt – 28/43/15/14	21 nt – 37/32/13/18
			22 nt – 218'366	22 nt – 600'623	22 nt – 33/29/17/21	22 nt – 31/33/13/23
			23 nt – 274'936	23 nt – 198'141	23 nt – 35/27/20/18	23 nt – 36/22/17/25
			24 nt – 928'184	24 nt – 1'905'394	24 nt – 51/20/14/15	24 nt – 29/30/19/22
			25 nt – 59'845	25 nt – 77'020	25 nt – 37/18/28/16	25 nt – 52/13/20/15

## Sheet: Table S1B CaLCuV
Small RNA (sRNA) library	Number of 1-44 nt reads	Number of 20-25 nt reads	Arabidopsis Col-0 120 Mb genome perfect matches (forward/reverse strand)	CaLCuV DNAs A+B 5.1 kb genome perfect matches (forward/reverse strand)	CaLCuV DNA-A 2.6 kb perfect matches (forward/reverse strand)	CaLCuV DNA-B 2.5 kb perfect matches (forward/reverse strand)	Arabidopsis sRNA 5' nt %A/%T/%G/%C	CaLCuV DNA-A + DNA-B viral siRNA 5' nt %A/%T/%G/%C	CaLCuV DNA-A vsRNA 5' nt %A/%T/%G/%C	CaLCuV DNA-B vsRNA 5' nt %A/%T/%G/%C
Col-0 mock (BPO-56)	10'435'545	7'251'575	7'135'456	652	156	496	34/37/20/8	28/37/17/18	29/30/21/21	28/44/12/16
			(3'645'700/3'489'756)	(293/359)	(59/97)	(234/262)
			20 nt – 465'856	20 nt – 28	20 nt – 8	20 nt – 20	20 nt – 13/36/39/13	20 nt – 29/29/0/42	20 nt – 25/25/0/50	20 nt – 33/33/0/33
			21 nt – 1'966'188	21 nt – 254	21 nt – 65	21 nt – 189	21 nt – 19/69/8/4	21 nt – 28/41/16/15	21 nt – 26/42/20/12	21 nt – 31/40/12/18
			22 nt – 591'024	22 nt – 122	22 nt – 33	22 nt – 89	22 nt – 38/33/19/9	22 nt – 29/41/13/17	22 nt – 30/27/17/27	22 nt – 28/56/9/6
			23 nt – 1406'953	23 nt – 42	23 nt – 7	23 nt – 35	23 nt – 30/30/27/13	23 nt – 31/17/32/20	23 nt – 43/0/43/14	23 nt – 18/35/21/26
			24 nt – 2'503'194	24 nt – 204	24 nt – 42	24 nt – 162	24 nt – 52/18/23/8	24 nt – 29/32/18/21	24 nt – 30/21/23/26	24 nt – 29/42/13/16
			25 nt – 202'241	25 nt – 2	25 nt – 1	25 nt – 1	25 nt – 28/29/29/14	25 nt – 0/100/0/0	25 nt – 0/100/0/0	25 nt – 0/100/0/0
Col-0 CaLCuV (BPO-57)	10'070'954	5'533'740	3'822'167	1'783'501	461'753	1'321'748	29/39/21/10	27/42/16/15	26/41/17/16	28/42/16/14
			(2'101'495/1'720'672)	(814'873/968'628)	(207'510/254'243)	(607'363/714'385)
			20 nt – 355'662	20 nt – 56'831	20 nt – 16'119	20 nt – 40'712	20 nt – 14/32/37/17	20 nt – 18/33/26/23	20 nt – 19/29/26/25	20 nt – 18/36/25/22
			21 nt – 1'221'183	21 nt – 755'980	21 nt – 214'558	21 nt – 541'422	21 nt – 19/64/11/7	21 nt – 25/49/13/13	21 nt – 26/46/14/14	21 nt – 25/51/12/12
			22 nt – 378'141	22 nt – 323'136	22 nt – 81'877	22 nt – 241'259	22 nt – 31/36/20/12	22 nt – 21/49/14/16	22 nt – 21/48/14/17	22 nt – 22/50/13/15
			23 nt – 627'639	23 nt – 93'303	23 nt – 19'741	23 nt – 73'562	23 nt – 29/29/28/14	23 nt – 26/32/23/19	23 nt – 26/32/23/19	23 nt – 25/32/24/19
			24 nt – 1'072'029	24 nt – 546'074	24 nt – 127'646	24 nt – 418'428	24 nt – 49/20/22/8	24 nt – 32/32/20/16	24 nt – 29/32/21/17	24 nt –35/32/18/15
			25 nt – 167'513	25 nt – 8'177	25 nt – 1'812	25 nt – 6'365	25 nt – 20/28/36/16	25 nt – 29/28/24/19	25 nt – 26/28/25/21	25 nt – 32/28/23/18

## Sheet: Table S1C ORMV
Small RNA (sRNA) library	Number of 1-44 nt reads	Number of 20-25 nt reads	Arabidopsis Col-0 120 Mb genome perfect matches (forward/reverse strand)	ORMV 6.3 kb genome perfect matches (forward/reverse strand)	Arabidopsis sRNA 5' nt %A/%T/%G/%C	ORMV vsRNA 5' nt %A/%T/%G/%C
Col-0 mock 14 dpi (BPO-35)	6'401'170	4'629'394	4'136'473	437	35/35/21/9	24/38/16/22
			(2'383'949/1'752'524)	(272/165)
			20 nt – 315'320	20 nt – 41	20 nt – 20/41/28/11	20 nt – 15/36/27/22
			21 nt – 978'624	21 nt – 308	21 nt – 16/67/11/6	21 nt – 24/39/14/23
			22 nt – 339'910	22 nt – 49	22 nt – 29/35/24/12	22 nt – 25/41/20/14
			23 nt – 685'018	23 nt – 17	23 nt – 31/27/27/15	23 nt – 47/29/12/12
			24 nt – 1'651'473	24 nt – 10	24 nt – 53/18/21/8	24 nt – 0/40/10/50
			25 nt – 166'128	25 nt – 12	25 nt – 23/32/31/14	25 nt – 25/33/25/17
Col-0 ORMV 14 dpi (BPO-38)	7'423'129	6'028'881	3'794'644	1'643'669	28/40/20/12	26/33/19/22
			(1'977'862/1'816'782)	(994560/649109)
			20 nt – 41'0438	20 nt – 227'553	20 nt – 22/43/18/17	20 nt – 27/32/20/21
			21 nt – 1'809'955	21 nt – 1'132'891	21 nt – 17/51/20/12	21 nt – 26/33/18/23
			22 nt – 309'698	22 nt – 153'182	22 nt – 29/40/17/14	22 nt – 24/40/17/19
			23 nt – 438'191	23 nt – 48'638	23 nt – 35/27/26/12	23 nt – 30/31/23/16
			24 nt – 771'476	24 nt – 43'941	24 nt – 55/20/18/7	24 nt – 29/32/22/17
			25 nt – 54'886	25 nt – 37'464	25 nt – 24/30/31/15	25 nt – 30/28/25/17
Col-0 mock 22 dpi (BPO-41)	3'143'754	1'856'983	1'635'315	344	34/35/21/10	31/33/19/17
			(953'842/681'473)	(239/105)
			20 nt – 157'640	20 nt – 66	20 nt – 21/39/29/11	20 nt – 38/45/11/6
			21 nt – 424'531	21 nt – 173	21 nt – 18/65/11/6	21 nt – 27/30/21/22
			22 nt – 148'735	22 nt – 32	22 nt – 29/36/22/12	22 nt – 31/44/12/12
			23 nt – 239'724	23 nt – 20	23 nt – 31/26/27/16	23 nt – 35/35/15/15
			24 nt – 581'682	24 nt – 30	24 nt – 52/18/21/9	24 nt – 30/33/20/17
			25 nt – 83'003	25 nt – 23	25 nt – 22/33/30/15	25 nt – 35/13/30/22
Col-0 ORMV 22 dpi (BPO-44)	7'225'296	5'812'739	3'684'319	1'345'584	29/37/22/12	26/34/18/22
			(1'941'684/1'742'635)	(773'089/572'495)
			20 nt – 400'217	20 nt – 192'874	20 nt – 22/39/22/17	20 nt – 27/32/19/22
			21 nt – 1'697'449	21 nt – 957'147	21 nt – 18/46/23/13	21 nt – 25/34/18/23
			22 nt – 333'799	22 nt – 126'384	22 nt – 27/39/19/15	22 nt – 25/40/16/19
			23 nt – 413'865	23 nt – 27'534	23 nt – 33/27/28/12	23 nt – 29/31/24/16
			24 nt – 779'849	24 nt – 22'843	24 nt – 53/21/19/7	24 nt – 29/31/24/16
			25 nt – 59'140	25 nt – 18'802	25 nt – 22/25/38/15	25 nt – 30/28/25/17

## Sheet: Table S1D grapevine
Small RNA (sRNA) library	Number of 1-44 nt reads	Number of 20-25 nt reads	Vitis vinifera 470 Mb genome perfect matches (forward/reverse strand)	GVGV (GRBaV) 3.2 kb genome perfect matches (forward/reverse strand)	HSVd 297 nt perfect matches (forward/reverse strand)	GYSVd-1_green 368 nt perfect matches (forward/reverse strand)	GYSVd-1_red 368 nt perfect matches (forward/reverse strand)	Vitis vinifera sRNA 5' nt %A/%T/%G/%C	GVGV sRNA 5' nt %A/%T/%G/%C	HSVd sRNA 5' nt %A/%T/%G/%C	GYSVd-1_green sRNA 5' nt %A/%T/%G/%C	GYSVd-1_red sRNA 5' nt %A/%T/%G/%C
Pinot Noir green leaf-1 (BPO-79)	16'911'064	11'249'354	8'647'502	2	33'054	38'399		29/52/9/10	0/50/0/50	15/24/11/50	11/32/8/49
			(4'419'208/4'228'294)	(1/1)	(15'427/17'627)	(20'952/17'447)
			20 nt – 497'304	20 nt – 0	20 nt – 690	20 nt – 738		20 nt – 16/26/48/10	20 nt – 0/0/0/0	20 nt – 8/32/9/51	20 nt – 6/41/13/40
			21 nt – 4'398'177	21 nt – 1	21 nt – 16'140	21 nt – 18'211		21 nt – 9/77/4/10	21 nt – 0/100/0/0	21 nt – 11/32/5/52	21 nt – 8/39/3/50
			22 nt – 1'299'870	22 nt – 0	22 nt – 6'194	22 nt – 8'577		22 nt – 62/24/6/8	22 nt – 0/0/0/0	22 nt – 10/20/5/65	22 nt – 4/27/4/65
			23 nt – 547'201	23 nt – 0	23 nt – 1'175	23 nt – 1'474		23 nt – 27/45/14/14	23 nt – 0/0/0/0	23 nt – 12/16/11/61	23 nt – 14/23/6/57
			24 nt – 1'680'991	24 nt – 1	24 nt – 8'710	24 nt – 9'240		24 nt – 58/16/13/13	24 nt – 0/0/0/100	24 nt – 29/13/25/33	24 nt – 23/22/20/35
			25 nt – 223'959	25 nt – 0	25 nt – 145	25 nt – 159		25 nt – 27/43/20/10	25 nt – 0/0/0/0	25 nt – 23/17/26/34	25 nt – 19/30/19/32
Pinot Noir red leaf-1 (BPO-80)	16'338'855	11'605'748	8'679'672	3'355	34'805		102'140	34/46/11/9	37/27/14/22	15/28/13/44		11/30/10/49
			(4'712'897/3'966'775)	(1'584/1'771)	(16'419/18'386)		(57'357/44'783)
			20 nt – 632'486	20 nt – 275	20 nt – 670		20 nt – 1'513	20 nt – 10/20/61/9	20 nt – 27/28/19/26	20 nt – 11/35/12/42		20 nt – 10/36/21/33
			21 nt – 3'956'817	21 nt – 1'397	21 nt – 20'329		21 nt - 73'971	21 nt – 9/77/5/9	21 nt – 29/37/10/24	21 nt – 10/36/5/49		21 nt – 9/33/5/53
			22 nt – 2'015'567	22 nt – 577	22 nt – 3'662		22 nt – 8'249	22 nt – 78/13/4/4	22 nt – 35/22/13/30	22 nt – 8/20/5/67		22 nt – 7/26/4/63
			23 nt – 425'784	23 nt – 364	23 nt – 771		23 nt – 1'535	23 nt – 34/31/20/15	23 nt – 41/22/19/18	23 nt – 18/20/13/50		23 nt – 11/23/13/53
			24 nt – 1'471'211	24 nt – 629	24 nt – 9'313		24 nt – 16'742	24 nt – 50/22/15/13	24 nt – 58/15/18/9	24 nt – 30/15/34/21		24 nt – 23/21/34/22
			25 nt – 177'807	25 nt – 113	25 nt – 60		25 nt – 130	25 nt – 22/49/19/10	25 nt – 45/26/15/14	25 nt – 20/13/32/35		25 nt – 35/19/21/25
Pinot Noir green leaf-2 (BPO-104)	15'311'038	11'812'666	8'706'314	3	36'113	36'790		25/55/10/10	67/33/0/0	15/25/11/49	11/31/8/50
			(4'371'333/4'334'981)	(½)	(17'806/18'307)	(21'009/15'781)
			20 nt – 458'161	20 nt – 0	20 nt – 743	20 nt – 740		20 nt – 11/29/ 49/11	20 nt – 0/0/0/0	20 nt – 10/29/11/50	20 nt – 6/45/13/36
			21 nt – 4'525'197	21 nt – 3	21 nt – 16'896	21 nt – 17'263		21 nt – 8/80/3/9	21 nt – 67/33/0/0	21 nt – 10/32/5/53	21 nt – 7/39/4/50
			22 nt – 1'146'112	22 nt – 0	22 nt – 7'619	22 nt – 10'063		22 nt – 59/27/5/9	22 nt – 0/0/0/0	22 nt – 10/20/5/65	22 nt – 5/24/5/66
			23 nt – 602'455	23 nt – 0	23 nt – 1'340	23 nt – 1'417		23 nt – 20/57/12/11	23 nt – 0/0/0/0	23 nt – 15/20/11/54	23 nt – 15/26/9/49
			24 nt – 1'795'627	24 nt – 0	24 nt – 9'338	24 nt – 7'184		24 nt – 54/19/15/12	24 nt – 0/0/0/0	24 nt – 30/15/26/29	24 nt – 27/22/20/31
			25 nt – 178'762	25 nt – 0	25 nt – 177	25 nt – 123		25 nt – 29/38/21/12	25 nt – 0/0/0/0	25 nt – 31/16/27/26	25 nt – 18/27/19/36
Pinot Noir red leaf-2 (BPO-105)	13'382'295	9'018'627	6'682'619	7'013	14'797		85'416	38/42/10/10	35/27/15/33	12/29/8/51		10/31/7/52
			(3'689'090/2'993'529)	(3'921/3'092)	(7'448/7'349)		(50'665/34'751)
			20 nt – 453'937	20 nt – 677	20 nt – 257		20 nt – 1'124	20 nt – 8/23/53/16	20 nt – 30/27/19/24	20 nt – 4/36/8/52		20 nt – 9/39/16/36
			21 nt – 2'927'705	21 nt – 3'225	21 nt – 9'602		21 nt – 65'697	21 nt – 10/73/5/12	21 nt – 29/34/14/23	21 nt – 7/35/2/56		21 nt – 8/33/4/55
			22 nt – 2'061'976	22 nt – 1'096	22 nt – 1'500		22 nt – 6'719	22 nt – 83/11/3/3	22 nt – 32/26/14/28	22 nt – 7/19/3/71		22 nt – 7/24/3/66
			23 nt – 318'773	23 nt – 577	23 nt – 290		23 nt – 1'018	23 nt – 32/36/19/13	23 nt – 40/18/16/26	23 nt – 14/25/9/52		23 nt – 14/20/8/58
			24 nt – 805'023	24 nt – 1'207	24 nt – 3'116		24 nt – 10'775	24 nt – 49/23/14/14	24 nt – 54/17/14/15	24 nt – 28/17/30/26		24 nt – 25/20/30/25
			25 nt – 115'205	25 nt – 231	25 nt – 32		25 nt – 83	25 nt – 21/47/20/12	25 nt – 41/22/22/15	25 nt – 6/34/25/34		25 nt – 33/16/24/27
Pinot Noir red leaf-2 (BPO-105; re-sequenced deeper)	78'701'695	52'702'524	38'965'659	41'708	88'229		511'270	37/43/10/10	33/28/16/23	12/29/4/51		10/31/7/52
			(21'405'493/17'560'166)	(23'311/18'397)	(44'397/43'832)		(302'139/209'131)
			20 nt – 2'739'636	20 nt – 4'308	20 nt – 1'578		20 nt – 6'501	20 nt – 8/22/53/17	20 nt – 29/27/19/25	20 nt – 9/34/5/52		20 nt – 8/38/14/40
			21 nt – 17'409'390	21 nt – 19'167	21 nt – 58'077		21 nt – 395'893	21 nt – 9/73/6/12	21 nt – 27/34/15/24	21 nt – 8/34/2/56		21 nt – 8/33/4/55
			22 nt – 11'820'160	22 nt – 6'504	22 nt – 9'041		22 nt – 39'582	22 nt – 82/11/3/4	22 nt – 31/27/14/28	22 nt – 7/20/3/70		22 nt – 7/24/4/65
			23 nt – 1'816'121	23 nt – 3'365	23 nt – 1'674		23 nt – 6'180	23 nt – 30/38/19/13	23 nt – 38/23/18/21	23 nt – 15/22/10/53		23 nt – 13/20/9/58
			24 nt – 4'528'630	24 nt – 6'963	24 nt – 17'658		24 nt – 62'575	24 nt – 48/23/14/15	24 nt – 53/19/14/14	24 nt – 28/17/31/25		24 nt – 24/21/30/25
			25 nt – 651'722	25 nt – 1'401	25 nt – 201		25 nt – 539	25 nt – 20/47/21/12	25 nt – 37/27/21/15	25 nt – 24/17/30/29		25 nt – 26/22/23/29
Pinot Noir red leaf-3 (BPO-106)	86'982'455	63'828'905	46'518'031	2'254	142'248		586'135	40/40/11/9	31/31/13/25	15/26/10/49	9/33/8/51	11/30/8/51
			(26'614'567/19'903'464)	(1'219/1'035)	(69'876/72'372)		(340'191/245'944)
			20 nt – 3'703'087	20 nt – 191	20 nt – 2817		20 nt – 8'187	20 nt -7/19/57/17	20 nt – 35/29/19/17	20 nt – 9/33/6/53	20 nt – 4/41/18/37	20 nt – 8/39/15/38
			21 nt – 18'994'753	21 nt – 1'008	21 nt – 79'005		21 nt – 423'986	21 nt – 10/74/6/10	21 nt – 22/38/11/29	21 nt – 10/33/2/55	21 nt – 7/35/4/54	21 nt – 9/32/4/55
			22 nt – 14'734'631	22 nt – 452	22 nt – 19'718		22 nt – 56'224	22 nt – 85/9/2/4	22 nt – 29/31/9/31	22 nt - 9/19/3/69	22 nt – 6/22/4/68	22 nt – 7/23/3/67
			23 nt – 2'270'984	23 nt – 201	23 nt – 3'803		23 nt – 9'011	23 nt – 33/39/14/14	23 nt – 36/21/21/22	23 nt – 17/22/10/51	23 nt – 17/26/12/45	23 nt – 15/21/8/56
			24 nt – 5'966'927	24 nt – 334	24 nt – 36'579		24 nt – 88'005	24 nt – 52/20/14/14	24 nt – 50/19/14/17	24 nt – 29/16/32/23	24 nt – 19/21/38/22	24 nt – 26/20/30/24
			25 nt – 847'649	25 nt – 68	25 nt – 326		25 nt – 722	25 nt – 18/51/20/11	25 nt – 37/35/18/10	25 nt – 22/19/33/26	25 nt – 28/30/18/23	25 nt – 35/23/19/23
