# Supplementary material for: De Novo Reconstruction of Consensus Master Genomes of Plant RNA and DNA Viruses from siRNAs
Source: PLoS One. 2014 Feb 11;9(2):e88513. doi: 10.1371/journal.pone.0088513 (PMC3921208; doi:10.1371/journal.pone.0088513)
Supplement: Dataset S2 — MISIS-generated, single-base resolution maps of 20–25 nt viral siRNAs from CaMV (BPO-20, BPO-22)-, CaLCuV (BPO-57)- and ORMV (BPO-38, BPO-44)- infected Arabidopsis plants and of 20–25 nt viral (GVGV) and viroid (HSVd, GYSVd1_red, GYSVd1_green) siRNAs from red blotch disease-infected red leaves (BPO-105) and healthy-looking green leaves (BPO-104) of grapevine cv. Pinot noir plants. The numbering of nucleotide positions are according to the NCBI Genbank reverence sequences of CaMV (V00140; note that two corrections C6175A and T6281C were introduced in this sequence based on the sRNA and DNA sequencing), CaLCV DNA-A (U65529.2), CaLCuV DNA-B (U65530.2; the last nucleotide of this reference sequence, position 2513, was deleted based on the sRNA and DNA sequencing), ORMV (KF137561), GVGV (KF137562), HSVd (KF137565), GYSVd1_green (KF137564) and GYSVd1_red (KF137563). Note that the positions of 5′-terminal nucleotide of sense sRNAs and 3′-terminal nucleotide of antisense sRNAs along the reference sequence are given, and the read counts are given for each sRNA of 20-, 21-, 22-, 23-, 24- and 25-nt classes mapped to the forward strand (X20, X21, X22, X23, X24, X25) and the reverse strand (X20_rev, X21_rev, X22_rev, X23_rev, X24_rev, X25_rev) with zero mismatches, along with the total counts of 20–25 nt sRNAs mapped on the forward (total_forward) and reverse (total_reverse) strands and on both strands (total). The last column contains the total number of 20–25 nt sRNA mapped to the reference sequence with up to two mismatches. (XLSX) [file pone.0088513.s002.xlsx]

## Sheet: Legend
Dataset S2. MISIS-generated, single-base resolution maps of 20-25 nt viral siRNAs from CaMV (BPO-20, BPO-22)-, CaLCuV DNA-A and DNA-B (BPO-57)- and ORMV (BPO-38, BPO-44)- infected Arabidopsis plants and of 20-25 nt viral (GVGV) and viroid (HSVd, GYSVd1_red, GYSVd1_green) siRNAs from red blotch disease-infected red leaves (BPO-105) and healthy-looking green leaves (BPO-104) of grapevine cv. Pinot …

## Sheet: CaMV BPO20
position	X20	X21	X22	X23	X24	X25	X20_rev	X21_rev	X22_rev	X23_rev	X24_rev	X25_rev	total_forward	total_reverse	total reads	total with up to 2 mismatches
1	1	37	3	9	2	2	-19	-113	-57	-16	-289	-7	54	-501	555	575
2	1	6	4	1	2	0	-1	0	-2	-3	-9	0	14	-15	29	35
3	2	10	0	0	0	0	0	-6	-16	-7	-45	-1	12	-75	87	96
4	0	0	2	1	1	0	0	-7	-10	-2	-27	-1	4	-47	51	59
5	0	1	0	0	2	0	-13	-142	-376	-48	-901	-9	3	-1489	1492	1541
6	0	0	0	0	2	0	-3	-27	-35	-13	-159	-3	2	-240	242	259
7	0	0	0	0	1	0	0	-1	-2	-1	-3	0	1	-7	8	9
8	0	0	0	0	0	0	0	-1	0	0	0	0	0	-1	1	1
9	0	0	0	1	5	0	0	0	0	0	0	0	6	0	6	6
10	0	1	0	4	1	0	0	-1	0	0	-3	0	6	-4	10	10
11	0	8	4	0	0	0	0	0	-6	0	-24	0	12	-30	42	42
12	2	21	0	0	6	0	0	0	-1	0	-1	0	29	-2	31	32
13	1	0	0	0	3	0	0	0	0	0	0	0	4	0	4	5
14	0	0	0	1	1	0	0	0	0	0	0	0	2	0	2	2
15	0	0	0	0	0	0	0	0	0	0	0	0	0	0	0	0
16	0	0	0	0	0	0	0	0	0	0	0	-1	0	-1	1	2
17	0	0	0	0	0	1	0	0	0	0	-2	0	1	-2	3	4
18	0	0	0	0	0	0	0	-1	-8	0	-8	0	0	-17	17	27
19	0	0	0	0	61	0	0	-10	-2	-4	-65	0	61	-81	142	152
20	0	0	0	0	0	0	0	-23	-4	-1	-94	0	0	-122	122	126
21	1	0	4	0	6	0	0	-15	-9	0	-3	0	11	-27	38	42
22	1	29	11	1	55	0	0	-8	-1	0	-1	0	97	-10	107	113
23	1	15	12	0	17	0	0	0	0	0	-1	0	45	-1	46	48
24	0	6	6	1	0	0	0	-1	0	0	0	0	13	-1	14	15
25	1	2	1	0	0	0	-1	0	0	-1	-4	0	4	-6	10	11
26	0	3	0	0	0	2	0	0	0	0	-3	-2	5	-5	10	10
27	0	0	0	0	1	0	0	-2	-1	-3	-50	-10	1	-66	67	76
28	0	0	0	0	2	0	0	-1	-3	-1	-17	0	2	-22	24	24
29	0	0	2	0	1	0	-2	-17	-146	-10	-69	-85	3	-329	332	363
30	0	0	2	0	0	0	-1	-4	-26	-10	-325	-16	2	-382	384	405
31	0	2	0	1	0	0	0	-9	-3	-17	-2	0	3	-31	34	38
32	0	0	0	0	0	0	0	0	-6	0	0	0	0	-6	6	8
33	0	0	1	0	0	0	0	-4	-1	0	-4	0	1	-9	10	11
34	0	0	0	0	0	0	-4	-4	-2	-1	-3	0	0	-14	14	16
35	0	0	0	0	0	0	-2	-26	-1	-1	-13	0	0	-43	43	43
36	0	0	0	0	0	0	0	0	0	0	0	0	0	0	0	0
37	0	0	0	0	0	0	0	0	0	0	0	0	0	0	0	0
38	0	0	0	0	0	0	0	0	0	0	0	0	0	0	0	0
39	0	0	0	0	0	0	0	0	0	0	0	0	0	0	0	0
40	0	0	0	0	0	0	0	-4	-2	-1	-2	0	0	-9	9	10
41	0	0	0	0	0	0	0	0	0	-1	-2	0	0	-3	3	3
42	0	0	0	0	0	0	0	-5	-1	-2	0	0	0	-8	8	8
43	0	0	0	0	0	0	0	-1	-6	-2	-11	0	0	-20	20	20
44	0	1	0	0	0	0	0	0	0	0	-6	-1	1	-7	8	9
45	0	0	1	0	3	0	0	0	-1	0	-2	0	4	-3	7	9
46	0	0	0	0	1	0	0	-2	-1	-4	0	0	1	-7	8	8
47	0	0	0	0	1	0	0	-1	0	0	-2	0	1	-3	4	5
48	0	0	0	0	1	0	0	-3	-2	0	-1	0	1	-6	7	7
49	0	0	1	0	1	0	-1	-8	-19	-1	-25	0	2	-54	56	60
50	0	13	0	0	0	0	0	-6	-20	0	-11	-3	13	-40	53	56
51	0	2	0	0	1	1	-2	-12	-1	-2	-39	-4	4	-60	64	71
52	0	1	0	0	2	0	-1	-13	0	-1	-38	0	3	-53	56	63
53	0	1	0	0	0	0	0	-4	-2	-12	-80	0	1	-98	99	101
54	0	0	0	0	0	0	-1	-2	-10	-13	-123	-22	0	-171	171	184
55	0	1	0	0	105	3	0	-20	-25	-7	-188	-1	109	-241	350	365
56	1	0	0	9	21	0	-3	-4	-3	-10	-13	0	31	-33	64	77
57	0	0	3	0	15	0	0	-3	0	-3	0	0	18	-6	24	28
58	0	4	1	1	4	0	-1	0	-1	0	0	0	10	-2	12	13
59	7	1	0	0	2	0	-2	-11	0	-1	0	0	10	-14	24	32
60	0	2	1	0	0	0	0	-1	0	-1	0	0	3	-2	5	6
61	0	1	0	0	1	0	0	0	0	0	0	0	2	0	2	4
62	3	0	0	0	0	0	0	0	-1	0	-2	0	3	-3	6	8
63	0	0	0	1	1	0	0	0	-1	0	-1	0	2	-2	4	4
64	0	0	0	0	0	0	0	0	0	0	0	0	0	0	0	0
65	0	0	0	0	1	0	0	0	0	0	-1	0	1	-1	2	2
66	0	0	0	0	0	0	0	0	0	0	-1	0	0	-1	1	1
67	0	0	0	0	0	0	-1	-5	-3	0	-9	-4	0	-22	22	25
68	0	0	0	0	1	0	-1	-3	-3	-4	-22	0	1	-33	34	35
69	0	0	0	0	1	0	-1	-6	-10	0	-3	-1	1	-21	22	25
70	0	0	0	1	0	0	-1	-7	-6	-6	-17	0	1	-37	38	45
71	0	0	0	0	1	0	0	-1	-2	0	-2	0	1	-5	6	7
72	0	1	4	0	48	1	-2	-4	-11	-1	-17	0	54	-35	89	96
73	0	1	1	12	9	0	-7	-7	-11	-1	-3	0	23	-29	52	55
74	0	3	77	1	7	0	0	0	0	0	-1	0	88	-1	89	90
75	0	27	3	3	7	1	0	-1	-1	0	0	0	41	-2	43	46
76	1	1	1	0	2	0	0	-4	-1	0	0	0	5	-5	10	11
77	0	0	0	0	0	0	0	-3	-1	0	-13	-4	0	-21	21	22
78	0	1	1	0	0	0	0	0	-1	0	-6	0	2	-7	9	11
79	0	0	0	0	3	0	0	0	-5	-2	-68	0	3	-75	78	80
80	0	0	0	0	0	0	0	-2	0	-10	-84	0	0	-96	96	97
81	0	0	0	0	0	0	0	0	0	0	0	0	0	0	0	0
82	0	0	0	0	1	0	0	0	0	-1	0	0	1	-1	2	2
83	0	0	1	0	0	0	0	-1	0	0	-1	0	1	-2	3	3
84	0	1	0	0	0	0	0	-1	0	0	-5	0	1	-6	7	7
85	0	0	0	0	0	0	-1	0	0	0	0	0	0	-1	1	1
86	0	0	0	0	0	0	0	0	0	0	0	0	0	0	0	0
87	0	0	0	0	0	0	0	0	0	0	-1	0	0	-1	1	1
88	0	0	0	0	0	0	0	0	0	0	0	0	0	0	0	0
89	0	0	0	0	0	0	0	0	0	0	0	0	0	0	0	0
90	0	0	0	0	0	0	0	0	0	-1	-3	0	0	-4	4	4
91	0	0	0	0	0	0	0	0	-1	0	-2	0	0	-3	3	5
92	0	0	0	0	0	0	0	-10	-8	0	0	0	0	-18	18	23
93	0	3	1	0	1	0	-3	0	0	-4	-36	0	5	-43	48	51
94	3	3	10	1	25	0	-1	-23	-83	-4	-19	-1	42	-131	173	183
95	2	16	0	1	17	0	-4	-65	-222	-16	-69	-1	36	-377	413	431
96	0	1	5	1	17	0	-1	-8	0	0	-56	0	24	-65	89	98
97	0	4	5	0	28	0	0	0	-3	-2	-17	0	37	-22	59	65
98	0	4	1	3	13	1	0	-2	-12	-5	-27	-1	22	-47	69	74
99	0	1	1	0	6	0	-4	-44	-12	-12	-26	0	8	-98	106	113
100	0	0	2	1	8	0	0	0	0	-1	-5	0	11	-6	17	18
101	0	7	0	3	2	1	0	-2	-1	-2	-44	0	13	-49	62	65
102	1	1	0	2	12	0	0	-2	-14	-3	-19	0	16	-38	54	58
103	0	2	0	1	23	1	0	0	-3	0	-2	0	27	-5	32	34
104	0	0	0	2	98	6	0	-3	-6	-2	-17	0	106	-28	134	138
105	0	0	3	10	21	0	0	0	-4	0	-1	0	34	-5	39	42
106	0	2	13	2	4	0	-1	0	0	0	0	0	21	-1	22	23
107	0	7	0	0	0	0	0	0	0	0	-2	0	7	-2	9	9
108	4	5	0	1	1	0	0	0	0	0	-6	0	11	-6	17	17
109	0	4	0	0	13	0	0	0	0	-1	0	0	17	-1	18	18
110	0	0	3	0	3	0	0	-2	-3	0	-13	0	6	-18	24	24
111	3	17	9	0	1	5	0	-1	0	0	-5	0	35	-6	41	43
112	1	4	0	0	7	1	0	0	0	-1	-3	-4	13	-8	21	24
113	0	0	0	0	1	0	0	-2	-14	-6	-767	-13	1	-802	803	820
114	0	1	0	0	2	0	0	0	-1	0	-20	-1	3	-22	25	36
115	0	0	0	0	0	0	-1	-3	-105	-11	-38	-1	0	-159	159	193
116	0	0	0	0	0	0	-5	-233	-290	-31	-204	-2	0	-765	765	799
117	0	0	0	0	1	0	-10	-180	-201	-5	-123	-7	1	-526	527	552
118	0	0	0	3	1	0	0	-8	-9	-1	-33	-1	4	-52	56	58
119	0	0	0	0	0	0	0	-4	-3	-2	-28	0	0	-37	37	44
120	0	1	1	0	1	0	0	-27	-76	-8	-136	-2	3	-249	252	260
121	0	1	0	0	0	0	0	-1	-4	-1	-3	0	1	-9	10	12
122	0	0	0	0	0	0	-6	-99	-51	0	-19	0	0	-175	175	181
123	0	0	0	0	0	0	-1	-26	0	0	-14	0	0	-41	41	52
124	0	0	0	0	0	0	-4	-15	-3	0	-12	0	0	-34	34	38
125	0	0	0	0	0	0	0	-6	-1	0	-2	0	0	-9	9	9
126	0	0	0	0	0	0	0	-6	-1	0	-1	0	0	-8	8	10
127	0	0	0	0	0	0	0	0	-5	0	-30	-1	0	-36	36	38
128	0	1	0	0	0	0	0	0	-1	0	-6	0	1	-7	8	16
129	0	0	0	0	0	0	0	0	0	-3	-10	0	0	-13	13	17
130	0	0	0	0	76	0	0	-2	-1	0	-2	0	76	-5	81	81
131	0	0	0	3	0	0	0	-44	-77	-6	-37	-1	3	-165	168	172
132	0	0	2	0	0	0	0	-2	0	0	-5	0	2	-7	9	11
133	0	0	0	0	0	0	0	0	0	-1	-1	0	0	-2	2	3
134	0	0	0	0	0	0	0	-1	-1	0	-2	0	0	-4	4	4
135	0	0	0	0	0	0	0	-5	0	0	-11	0	0	-16	16	17
136	0	0	0	0	1	0	0	0	0	0	-1	0	1	-1	2	2
137	0	0	0	1	0	0	0	0	0	0	-1	0	1	-1	2	2
138	0	0	2	1	1	0	0	0	0	0	-4	0	4	-4	8	8
139	0	1	4	0	0	0	0	0	0	0	0	0	5	0	5	6
140	0	1	0	0	0	0	0	-1	0	0	-1	0	1	-2	3	5
141	0	0	2	0	1	0	0	0	-1	-1	-4	0	3	-6	9	12
142	0	1	0	0	1	0	0	-1	-1	-5	-4	-42	2	-53	55	87
143	0	1	0	2	4	0	0	-6	-11	-3	-278	-3	7	-301	308	369
144	0	0	2	2	3	1	0	-10	-2	-52	-2754	-40	8	-2858	2866	3053
145	0	4	8	0	53	2	0	-4	-86	-142	-2513	-105	67	-2850	2917	3048
146	0	6	2	12	86	0	0	-402	-694	-95	-3049	-3	106	-4243	4349	4452
147	2	0	10	31	45	0	-10	-156	-48	-25	-335	-5	88	-579	667	684
148	0	5	1	0	5	1	-1	-40	-81	-9	-173	-6	12	-310	322	330
149	0	4	3	1	6	0	-3	-13	-9	-2	-59	0	14	-86	100	114
150	1	2	2	0	8	17	-2	-4	-12	-17	-168	-12	30	-215	245	258
151	0	2	2	4	741	0	-2	-11	-10	-24	-119	-2	749	-168	917	941
152	0	0	1	23	15	4	-9	-356	-922	-19	-635	-3	43	-1944	1987	2041
153	0	0	12	3	15	0	-46	-1298	-10	-11	-16	0	30	-1381	1411	1441
154	0	75	10	2	15	0	-2	-7	-45	-2	-26	-2	102	-84	186	201
155	1	12	0	1	8	0	-3	-50	-22	-3	-12	0	22	-90	112	116
156	1	3	4	4	2	0	-22	-92	-38	-7	-67	0	14	-226	240	251
157	0	14	7	1	42	1	-2	-7	-1	-2	-4	0	65	-16	81	88
158	0	1	0	2	21	0	0	0	0	0	-2	-1	24	-3	27	28
159	0	1	0	1	8	1	0	0	0	-1	-12	0	11	-13	24	25
160	1	1	0	39	7	0	0	0	0	0	0	0	48	0	48	52
161	1	1	3	1	0	0	0	0	0	0	-1	-1	6	-2	8	9
162	0	4	3	0	0	0	0	0	0	0	-1	0	7	-1	8	9
163	1	2	0	0	2	0	0	0	0	0	0	-1	5	-1	6	6
164	0	0	0	0	1	0	0	0	0	0	-29	-1	1	-30	31	37
165	0	0	1	0	1	0	0	0	0	-3	-51	-8	2	-62	64	70
166	0	1	0	0	1	0	0	-1	-3	0	-6	0	2	-10	12	15
167	0	0	0	0	0	0	0	-5	-20	-1	-7	0	0	-33	33	38
168	0	0	0	0	0	0	-4	-55	-11	-9	-63	0	0	-142	142	144
169	0	0	0	0	0	0	0	-5	-8	-5	-40	0	0	-58	58	62
170	0	0	0	0	1	0	-1	-4	-5	-2	-6	-1	1	-19	20	22
171	0	0	0	0	4	0	-3	-10	-8	-6	-34	0	4	-61	65	66
172	0	0	0	0	0	0	0	-6	-11	0	-9	0	0	-26	26	31
173	0	0	0	0	0	0	-12	-165	-27	-12	-18	0	0	-234	234	240
174	1	3	4	0	4	0	0	-1	0	-1	-10	0	12	-12	24	30
175	0	2	0	1	5	3	0	0	-1	-22	-209	-1	11	-233	244	254
176	1	6	3	1	367	0	0	-2	-1	-6	-4	0	378	-13	391	404
177	2	1	6	34	19	0	0	-2	-6	-2	-17	0	62	-27	89	91
178	0	5	122	1	8	0	-1	-18	-4	-6	-32	0	136	-61	197	205
179	1	67	1	1	4	0	-1	-4	-25	-3	-55	-6	74	-94	168	174
180	6	5	4	0	3	2	-7	-85	-49	-25	-488	-5	20	-659	679	707
181	0	0	2	0	4	0	-1	-18	-79	-26	-454	-3	6	-581	587	623
182	1	1	0	0	7	0	-20	-391	-658	-51	-1076	-3	9	-2199	2208	2274
183	1	0	9	0	2	0	0	-11	-6	-3	-12	0	12	-32	44	46
184	1	8	4	1	17	1	0	-14	-1	0	-3	0	32	-18	50	50
185	1	2	1	0	2	0	-1	-11	0	0	-4	0	6	-16	22	27
186	0	1	0	1	23	1	0	0	0	0	0	0	26	0	26	27
187	0	0	0	5	40	0	0	0	-2	-1	-6	0	45	-9	54	55
188	0	0	18	0	3	2	0	0	0	-2	-1	0	23	-3	26	30
189	0	4	4	0	1	0	-2	-1	0	-5	-43	0	9	-51	60	66
190	0	1	2	0	5	2	-2	-28	-32	-27	-460	-2	10	-551	561	572
191	1	2	14	1	3	0	-1	-17	-159	-19	-69	-66	21	-331	352	377
192	0	18	2	4	3	0	-3	-80	-172	-17	-135	-20	27	-427	454	582
193	2	4	8	0	0	0	-2	-35	-243	-66	-3439	-11	14	-3796	3810	4145
194	0	5	0	0	18	0	-3	-166	-58	-711	-2279	-8	23	-3225	3248	3338
195	0	3	1	1	578	13	-11	-285	-980	-39	-1343	-9	596	-2667	3263	3555
196	0	2	10	33	118	0	-7	-302	-74	-105	-361	-1	163	-850	1013	1059
197	1	3	421	11	36	4	-8	-56	-89	-8	-131	0	476	-292	768	780
198	0	272	55	0	591	3	-41	-1831	-836	-166	-1446	-21	921	-4341	5262	5371
199	5	30	14	43	44	0	-2	-48	-185	-11	-230	-1	136	-477	613	628
200	13	20	318	19	66	5	0	-7	-4	-1	-33	-1	441	-46	487	510
201	1	144	31	2	269	1	0	0	-4	-7	-225	-1	448	-237	685	702
202	6	15	19	11	32	0	0	-1	-4	0	-3	0	83	-8	91	96
203	16	15	432	15	192	5	0	-1	-2	-1	-19	-5	675	-28	703	721
204	1	33	13	14	42	2	-2	-5	-20	-10	-545	-3	105	-585	690	715
205	25	51	45	31	514	3	0	-1	-14	-5	-120	-1	669	-141	810	864
206	9	107	87	145	1016	4	0	-17	-73	-82	-604	-7	1368	-783	2151	2264
207	10	29	102	211	1151	0	0	-11	-11	-4	-94	-1	1503	-121	1624	1695
208	9	307	490	60	1012	0	0	-21	-30	-3	-39	0	1878	-93	1971	2086
209	13	102	53	22	2102	1	0	-12	-64	-38	-76	-2	2293	-192	2485	2544
210	4	4	5	20	7	0	-1	-22	-7	-2	-5	0	40	-37	77	82
211	1	3	217	4	1	0	0	-4	-6	0	0	0	226	-10	236	244
212	0	93	22	5	7	0	0	0	0	-1	-1	0	127	-2	129	137
213	4	4	60	1	0	0	0	-1	0	0	-1	0	69	-2	71	78
214	0	1	0	0	4	0	0	0	0	0	0	0	5	0	5	5
215	4	2	0	1	2	0	0	0	0	0	0	0	9	0	9	9
216	0	0	0	0	0	0	0	0	0	0	0	0	0	0	0	0
217	0	0	0	0	0	0	0	0	0	0	0	0	0	0	0	0
218	0	0	0	0	0	0	0	0	0	0	0	0	0	0	0	1
219	0	0	0	0	1	0	0	0	0	0	-2	0	1	-2	3	3
220	0	0	0	0	0	0	0	0	0	-1	-15	0	0	-16	16	17
221	0	0	0	1	0	0	0	0	-1	-1	-19	-5	1	-26	27	32
222	0	1	1	0	34	1	0	0	-3	0	-3	-4	37	-10	47	53
223	0	0	1	5	158	2	0	0	-4	0	-17	0	166	-21	187	195
224	0	0	3	6	49	1	-1	-9	-6	-6	-6	0	59	-28	87	91
225	0	3	47	3	8	5	0	0	-1	-1	-62	-8	66	-72	138	148
226	0	4	3	0	5	2	0	0	-1	-7	-101	0	14	-109	123	128
227	2	3	0	3	11	0	-2	0	-9	-35	-167	-1	19	-214	233	236
228	0	1	2	0	0	0	-3	-33	-116	-77	-678	-1	3	-908	911	928
229	0	0	1	0	1	0	-3	-54	-42	-12	-59	-4	2	-174	176	182
230	0	0	0	0	0	0	-3	-17	-25	-3	-68	0	0	-116	116	121
231	0	0	0	0	2	0	-2	-36	-28	-9	-119	-2	2	-196	198	211
232	0	0	0	0	1	0	0	-8	-9	-8	-46	-4	1	-75	76	82
233	0	0	1	3	1	0	-1	-31	-93	-7	-243	-1	5	-376	381	391
234	0	0	1	0	1	0	0	-3	-4	-7	-20	-1	2	-35	37	38
235	0	0	0	0	0	0	0	-1	-2	0	-1	-1	0	-5	5	6
236	0	0	0	0	0	0	0	0	-1	0	0	0	0	-1	1	2
237	0	0	0	0	1	0	-3	0	-1	0	0	0	1	-4	5	6
238	0	0	0	0	1	0	0	-1	0	0	0	0	1	-1	2	2
239	0	0	0	0	0	0	0	-1	0	0	0	0	0	-1	1	1
240	0	0	0	0	0	0	-6	0	-2	0	0	0	0	-8	8	8
241	0	0	0	0	0	0	0	-1	0	0	-5	0	0	-6	6	7
242	0	0	0	0	0	0	0	0	0	-2	0	0	0	-2	2	3
243	0	0	0	0	0	0	0	-1	0	0	-3	0	0	-4	4	4
244	0	1	0	0	0	0	0	-2	-1	0	-10	0	1	-13	14	17
245	1	0	0	1	29	0	0	-5	-23	-1	-60	0	31	-89	120	124
246	0	0	0	19	11	0	-4	-88	-57	-6	-334	-1	30	-490	520	537
247	0	0	12	3	4	1	-2	-18	-16	-8	-136	0	20	-180	200	203
248	0	20	4	0	74	9	0	0	0	0	-1	0	107	-1	108	114
249	4	1	0	4	425	0	0	0	0	0	0	0	434	0	434	444
250	0	0	8	1	14	0	0	0	0	0	-3	0	23	-3	26	27
251	0	11	43	3	1	0	0	0	0	0	0	0	58	0	58	58
252	8	26	6	0	1	0	0	0	-2	0	0	0	41	-2	43	46
253	10	2	0	0	4	0	0	-1	0	0	-7	-2	16	-10	26	26
254	0	0	1	1	8	0	0	0	0	0	-17	0	10	-17	27	28
255	0	0	5	0	2	1	0	-8	-1	-3	-2	0	8	-14	22	22
256	0	1	3	1	13	0	0	-1	-2	0	-1	0	18	-4	22	23
257	1	0	1	0	3	0	0	0	0	0	-6	0	5	-6	11	12
258	0	1	0	0	4	0	0	0	0	0	-2	0	5	-2	7	10
259	0	2	2	0	38	0	0	0	-1	0	0	0	42	-1	43	45
260	0	0	0	3	4	0	0	-3	-1	-1	-2	0	7	-7	14	15
261	0	0	9	0	0	0	0	0	0	0	-2	0	9	-2	11	11
262	0	4	1	0	0	0	0	0	0	0	-2	0	5	-2	7	7
263	0	1	0	0	0	0	0	0	0	0	0	0	1	0	1	1
264	0	0	1	0	0	0	0	0	0	0	-2	0	1	-2	3	4
265	0	0	0	0	0	0	0	-1	0	0	-2	0	0	-3	3	3
266	0	0	0	0	0	0	0	0	0	0	0	0	0	0	0	0
267	1	0	0	0	0	0	0	0	0	0	0	0	1	0	1	1
268	0	0	0	0	0	0	0	0	-1	0	0	0	0	-1	1	1
269	0	0	0	0	0	0	0	0	0	0	0	0	0	0	0	0
270	0	0	0	0	0	0	0	0	0	0	-3	0	0	-3	3	4
271	0	0	0	0	0	0	0	-1	-4	0	-10	0	0	-15	15	18
272	0	0	0	0	19	0	0	-3	-1	-1	-8	0	19	-13	32	32
273	0	0	2	0	2	0	0	0	-4	0	0	0	4	-4	8	9
274	0	33	71	4	2	0	0	-2	0	0	0	0	110	-2	112	112
275	1	17	3	0	56	0	0	0	0	-1	0	0	77	-1	78	79
276	3	0	0	7	0	0	-3	-15	-11	-9	-30	-1	10	-69	79	83
277	0	0	5	3	0	0	0	-4	-34	0	-35	-1	8	-74	82	83
278	0	3	2	0	7	0	-1	-14	-11	-16	-251	-1	12	-294	306	312
279	2	3	1	4	6	0	-1	-3	-9	-3	-53	0	16	-69	85	86
280	0	2	0	4	1	2	0	0	0	-1	-4	0	9	-5	14	15
281	0	0	0	0	0	1	0	-4	-2	-1	-10	0	1	-17	18	19
282	0	0	0	0	2	0	0	0	-7	0	-5	-2	2	-14	16	17
283	0	0	1	0	5	0	0	0	-1	-1	-4	0	6	-6	12	13
284	0	0	0	1	0	0	0	-5	-3	-2	-24	0	1	-34	35	38
285	0	0	0	0	0	0	0	-17	-2	-2	-17	-3	0	-41	41	43
286	0	0	0	0	7	0	0	-5	-10	-4	-43	-1	7	-63	70	82
287	0	0	0	0	7	0	-1	-11	-5	-14	-50	-5	7	-86	93	98
288	0	2	2	1	23	2	-2	-14	-31	-4	-96	-3	30	-150	180	209
289	0	1	5	1	60	0	-3	-21	-17	-33	-441	0	67	-515	582	645
290	0	5	30	39	265	4	-4	-7	-3	-7	-30	0	343	-51	394	432
291	0	3	13	8	466	0	0	-6	-32	-12	-251	0	490	-301	791	892
292	0	22	6	142	306	0	-1	-36	-57	-41	-182	0	476	-317	793	834
293	3	8	235	11	2	12	0	-3	-21	-3	-27	-1	271	-55	326	344
294	0	204	13	1	34	0	0	-24	-13	-5	-57	0	252	-99	351	356
295	38	6	0	12	2	0	0	-3	-2	-1	-5	0	58	-11	69	71
296	3	0	5	0	6	2	0	-2	-2	0	-1	0	16	-5	21	22
297	0	1	0	0	6	0	0	-4	-5	-1	0	0	7	-10	17	18
298	1	0	2	0	0	0	0	0	0	0	-2	0	3	-2	5	5
299	0	0	0	0	1	0	0	0	0	0	-1	0	1	-1	2	3
300	0	2	1	0	2	0	0	0	0	0	-1	0	5	-1	6	6
301	0	1	0	0	6	0	0	0	0	0	0	0	7	0	7	7
302	0	0	0	0	12	0	0	0	0	0	0	0	12	0	12	13
303	0	0	0	2	10	0	0	-1	-1	-1	-16	-5	12	-24	36	40
304	0	1	14	0	2	0	0	0	0	0	-2	0	17	-2	19	20
305	0	7	0	0	7	3	0	-1	-4	0	-12	0	17	-17	34	54
306	1	7	1	0	45	2	-2	-7	-54	-14	-138	0	56	-215	271	283
307	0	0	1	67	87	3	0	-1	-3	-12	-641	0	158	-657	815	888
308	0	1	50	7	535	46	0	-4	-12	-11	-65	0	639	-92	731	768
309	0	15	1	10	37	0	-1	-16	-160	0	-9	0	63	-186	249	272
310	6	2	42	20	6	1	0	-2	-13	0	0	0	77	-15	92	266
311	0	13	16	5	10	0	0	-2	-3	0	-1	0	44	-6	50	64
312	0	5	5	0	1	0	0	0	0	-1	0	0	11	-1	12	17
313	1	2	3	0	0	0	0	0	0	0	-2	0	6	-2	8	9
314	0	2	3	0	2	0	0	0	0	0	0	0	7	0	7	8
315	0	6	0	0	0	0	0	0	0	0	0	0	6	0	6	6
316	0	0	0	0	0	0	0	0	0	0	0	0	0	0	0	0
317	0	0	0	0	1	1	0	0	0	0	-1	0	2	-1	3	3
318	0	0	0	0	0	0	0	0	-1	-2	-2	-1	0	-6	6	6
319	0	0	0	0	0	0	0	0	-2	0	-3	0	0	-5	5	5
320	0	0	0	0	0	0	0	-3	-1	0	0	0	0	-4	4	5
321	0	1	0	0	0	0	-1	-4	-3	-1	-4	0	1	-13	14	23
322	0	2	0	0	0	0	-1	-10	-2	0	-4	0	2	-17	19	22
323	0	0	0	0	2	1	-1	-6	-23	-4	-72	-3	3	-109	112	124
324	0	0	0	1	22	0	0	-9	-6	-1	-33	0	23	-49	72	80
325	0	0	1	0	1	0	0	-1	-3	0	-7	0	2	-11	13	14
326	0	0	2	0	0	0	0	-5	-2	-5	-10	-1	2	-23	25	25
327	0	0	0	0	0	0	-1	-1	-2	-1	-17	0	0	-22	22	24
328	0	0	0	0	1	0	0	-4	-9	-3	-12	-1	1	-29	30	35
329	0	0	0	0	0	0	-2	-6	-1	-13	-28	-1	0	-51	51	57
330	0	0	0	0	0	0	-2	-8	-6	-2	-66	-9	0	-93	93	101
331	0	0	0	0	0	0	0	-1	-5	-1	-69	0	0	-76	76	80
332	0	0	0	0	1	0	-3	-2	-22	-5	-40	0	1	-72	73	118
333	0	0	0	0	20	0	-2	-13	-10	-20	-145	0	20	-190	210	217
334	0	0	0	0	1	0	0	-19	-147	-9	-7	-2	1	-184	185	193
335	0	0	1	0	0	0	0	-50	-114	-1	-1	0	1	-166	167	171
336	0	0	1	0	0	0	-1	-7	0	0	0	0	1	-8	9	9
337	0	0	0	0	0	0	0	0	-2	0	0	0	0	-2	2	3
338	1	0	0	0	3	0	0	-6	-2	0	-16	0	4	-24	28	34
339	0	0	0	1	1	1	0	-2	-1	0	-3	0	3	-6	9	10
340	0	0	1	1	376	2	0	-2	-9	-1	-51	0	380	-63	443	450
341	0	1	2	74	90	0	0	-4	-2	0	-3	0	167	-9	176	185
342	2	15	155	24	9	1	0	0	0	0	0	0	206	0	206	212
343	0	78	28	0	10	0	0	0	0	0	-1	0	116	-1	117	118
344	11	21	0	0	25	0	0	0	0	-1	0	0	57	-1	58	62
345	62	8	9	5	14	0	0	-5	-11	0	-5	0	98	-21	119	123
346	1	1	4	0	1	1	0	-1	-1	0	0	0	8	-2	10	11
347	3	8	7	0	32	0	-1	-1	-1	0	0	0	50	-3	53	57
348	1	4	2	3	0	2	-2	-3	-8	-4	-13	0	12	-30	42	42
349	0	0	14	1	33	1	0	-1	-2	-1	-11	0	49	-15	64	68
350	0	9	2	2	33	0	-1	-2	-3	-2	-16	0	46	-24	70	73
351	6	2	9	2	23	0	0	-6	-5	-1	-28	0	42	-40	82	90
352	2	9	18	2	20	2	0	0	0	-1	-1	0	53	-2	55	59
353	1	17	17	6	427	0	0	-1	0	-1	0	0	468	-2	470	484
354	2	17	10	34	65	0	0	0	-1	-1	-1	0	128	-3	131	140
355	5	21	253	3	175	0	0	-1	0	0	0	0	457	-1	458	476
356	2	58	2	15	48	7	0	0	0	0	0	0	132	0	132	173
357	9	7	20	3	26	0	0	0	0	0	0	0	65	0	65	74
358	3	26	5	64	6	6	0	0	0	0	0	-1	110	-1	111	124
359	1	2	5	14	7	1	0	0	0	0	0	0	30	0	30	37
360	0	2	0	19	17	0	0	0	0	0	0	0	38	0	38	40
361	0	0	5	2	12	0	0	-1	0	0	-3	0	19	-4	23	24
362	0	6	5	3	10	0	0	0	0	0	0	0	24	0	24	27
363	0	3	1	0	1	0	0	0	0	0	-1	0	5	-1	6	7
364	0	0	2	1	2	0	0	0	0	-1	0	0	5	-1	6	9
365	0	0	0	0	2	0	-1	0	0	0	-1	0	2	-2	4	5
366	0	0	0	0	0	0	0	-2	0	-1	-2	0	0	-5	5	5
367	0	0	0	1	5	0	0	0	-4	0	-4	0	6	-8	14	14
368	0	2	3	0	26	0	0	0	0	0	-2	0	31	-2	33	35
369	0	6	13	4	2	0	0	0	-1	-2	-2	0	25	-5	30	30
370	0	7	1	0	1	0	0	0	0	0	0	0	9	0	9	9
371	0	1	0	0	0	0	0	-1	0	-1	-33	-1	1	-36	37	44
372	0	0	0	0	5	0	-1	0	-1	-2	-10	0	5	-14	19	24
373	0	0	2	0	6	0	-4	-74	-68	-39	-222	-5	8	-412	420	500
374	0	0	0	0	6	0	-6	-14	-17	-12	-255	-1	6	-305	311	322
375	0	0	1	1	0	1	-1	-59	-47	-26	-273	0	3	-406	409	432
376	0	2	0	0	2	0	0	-13	-34	-6	-41	0	4	-94	98	104
377	0	0	0	0	3	0	-1	-8	-9	-1	-29	0	3	-48	51	51
378	0	2	3	0	1	0	0	-2	-1	0	0	0	6	-3	9	10
379	2	1	2	1	3	0	0	0	0	0	0	0	9	0	9	10
380	0	5	2	0	1	0	0	0	0	0	0	0	8	0	8	8
381	0	3	0	0	0	0	0	0	0	0	0	0	3	0	3	3
382	0	0	0	0	0	0	0	0	0	0	0	0	0	0	0	0
383	0	0	0	0	0	0	0	0	0	0	-1	0	0	-1	1	1
384	0	0	0	0	0	0	0	0	0	0	-4	0	0	-4	4	4
385	0	0	0	0	0	0	0	0	-2	-3	-7	-1	0	-13	13	13
386	0	0	0	0	0	0	0	-2	0	0	-1	0	0	-3	3	5
387	0	0	0	0	0	0	-1	-26	-6	-1	-23	0	0	-57	57	63
388	0	0	0	0	0	0	-2	-3	-1	-1	-21	-1	0	-29	29	33
389	0	1	0	0	0	0	-1	-22	-67	-29	-265	-1	1	-385	386	393
390	0	0	0	0	0	0	-1	-1	-6	-4	-58	0	0	-70	70	73
391	0	0	0	0	0	0	0	-1	0	-3	-24	-2	0	-30	30	31
392	0	0	0	0	9	0	0	0	-1	0	-33	0	9	-34	43	45
393	0	0	0	1	68	0	-4	-2	-2	-15	-47	-2	69	-72	141	164
394	0	0	0	3	3	1	0	-4	-13	-1	-20	-5	7	-43	50	57
395	0	0	0	0	0	0	-2	-73	-92	-36	-479	-1	0	-683	683	703
396	0	43	11	5	98	1	0	-7	-6	0	-30	0	158	-43	201	221
397	1	6	6	5	112	2	-1	-19	-6	-1	-17	0	132	-44	176	210
398	21	122	245	256	1533	4	0	-15	-13	-2	-13	-3	2181	-46	2227	2316
399	3	31	119	117	239	13	-13	-175	-216	-43	-1013	-3	522	-1463	1985	2047
400	5	54	98	15	227	2	0	0	0	-2	-13	0	401	-15	416	438
401	26	111	26	62	120	4	-2	-1	-2	-2	-10	-1	349	-18	367	408
402	7	25	57	12	44	16	0	-3	-2	-4	-42	-1	161	-52	213	286
403	0	20	15	4	1747	34	0	-1	-21	-3	-52	0	1820	-77	1897	1966
404	15	28	7	202	4497	82	-5	-12	-11	-15	-18	0	4831	-61	4892	5012
405	1	4	252	143	28	0	0	-7	-9	-2	-23	0	428	-41	469	502
406	0	69	1130	62	46	11	-8	-77	-223	-156	-1103	-1	1318	-1568	2886	2968
407	5	108	6	1	27	0	0	-1	-3	-2	-9	0	147	-15	162	165
408	3	1	0	0	0	0	0	0	0	0	-1	0	4	-1	5	5
409	0	1	1	0	0	0	0	0	0	0	0	0	2	0	2	3
410	0	1	1	0	0	13	0	0	-1	0	0	0	15	-1	16	16
411	0	0	0	0	397	0	0	0	0	0	-1	0	397	-1	398	401
412	0	0	0	3	0	0	0	-1	0	0	-1	0	3	-2	5	5
413	0	0	30	2	0	0	0	-2	-13	0	-8	0	32	-23	55	60
414	0	2	0	0	0	0	0	0	0	0	0	0	2	0	2	2
415	0	0	0	0	3	0	0	0	0	0	-1	0	3	-1	4	4
416	0	0	0	0	0	0	0	0	0	0	0	0	0	0	0	0
417	0	0	0	0	0	0	0	0	0	0	0	0	0	0	0	0
418	0	0	0	0	0	0	0	-1	0	0	0	0	0	-1	1	1
419	0	0	0	0	12	0	0	0	0	0	-8	0	12	-8	20	20
420	0	0	0	4	2	0	0	0	0	-2	-3	0	6	-5	11	13
421	0	0	2	0	0	0	0	-1	-19	-8	-178	-6	2	-212	214	231
422	0	7	3	0	0	0	0	0	-1	0	-26	-1	10	-28	38	38
423	0	2	0	0	0	0	0	-1	-13	0	-42	0	2	-56	58	67
424	0	0	0	0	1	0	0	-3	-2	-8	-39	0	1	-52	53	56
425	0	0	1	0	7	0	0	-8	-29	0	-73	0	8	-110	118	122
426	0	0	0	1	2	0	-12	-194	-149	-158	-424	-13	3	-950	953	970
427	0	0	3	0	18	1	-2	-4	-4	-3	-276	0	22	-289	311	316
428	0	1	0	0	18	0	0	0	0	-2	-6	0	19	-8	27	29
429	1	0	1	3	10	0	-2	-21	-143	-46	-234	-22	15	-468	483	494
430	0	2	6	2	8	0	0	0	0	-1	-9	0	18	-10	28	32
431	6	2	11	0	37	4	-7	-13	-35	-22	-404	-3	60	-484	544	599
432	0	3	1	2	211	1	0	-6	-8	-35	-72	0	218	-121	339	352
433	1	1	16	11	277	0	-2	-81	-212	-23	-179	-2	306	-499	805	829
434	1	5	27	5	21	0	-3	-15	-14	-11	-63	0	59	-106	165	174
435	0	15	80	3	16	0	-1	-10	-28	-11	-65	0	114	-115	229	235
436	3	6	0	2	2	0	-1	-6	-3	-5	-7	0	13	-22	35	36
437	1	6	6	0	19	0	0	-18	-16	0	-69	0	32	-103	135	141
438	0	0	0	1	18	0	0	0	-2	0	0	0	19	-2	21	22
439	0	2	3	2	12	0	-3	-27	-65	0	0	0	19	-95	114	118
440	0	6	10	0	20	0	-1	-4	0	0	-1	0	36	-6	42	43
441	7	4	3	1	175	1	0	0	0	0	0	0	191	0	191	211
442	1	7	2	7	2	0	0	0	0	0	0	0	19	0	19	23
443	3	15	41	0	7	0	0	0	0	0	0	0	66	0	66	72
444	3	76	2	1	1	0	0	0	0	0	0	0	83	0	83	94
445	1	5	1	0	0	0	0	0	0	0	0	0	7	0	7	8
446	1	1	0	0	0	0	0	0	0	0	0	0	2	0	2	4
447	0	0	0	0	0	0	0	0	0	0	0	0	0	0	0	0
448	0	0	0	0	0	0	0	0	0	0	0	0	0	0	0	0
449	0	0	0	0	0	0	0	-1	0	0	-15	0	0	-16	16	18
450	0	0	0	0	0	0	0	-2	-4	-15	-450	-2	0	-473	473	494
451	0	0	0	0	0	0	0	-10	-92	-27	-126	0	0	-255	255	279
452	0	0	0	0	12	0	0	-19	-16	-4	-72	-5	12	-116	128	133
453	0	0	0	0	0	0	-14	-565	-619	-71	-748	0	0	-2017	2017	2073
454	0	0	0	0	0	0	-26	-152	-199	-59	-1	0	0	-437	437	447
455	0	1	1	0	3	0	-13	-235	-667	-15	-48	0	5	-978	983	1009
456	0	2	0	0	0	0	-6	-32	-6	-5	0	0	2	-49	51	52
457	0	0	0	0	0	0	0	-3	-6	0	-1	0	0	-10	10	11
458	0	0	1	0	0	0	-16	-67	-1	-1	-6	-5	1	-96	97	145
459	0	0	0	0	3	0	-1	-2	-20	-74	-41	-4	3	-142	145	165
460	0	1	0	0	3	0	0	-12	-4	-83	-150	-5	4	-254	258	356
461	0	0	0	0	32	0	-10	-52	-115	-88	-1450	-6	32	-1721	1753	1827
462	0	0	0	3	4	1	-6	-35	-74	-54	-845	-5	8	-1019	1027	1125
463	0	0	2	0	14	3	-10	-15	-38	-8	-1008	-11	19	-1090	1109	1307
464	0	0	0	0	26	0	-3	-132	-397	-175	-3120	-9	26	-3836	3862	3927
465	0	0	1	2	4	0	-6	-80	-43	-17	-264	0	7	-410	417	428
466	0	0	0	1	0	0	-3	-73	-63	-18	-74	-2	1	-233	234	240
467	0	0	0	0	0	0	-3	-2	-3	0	-2	0	0	-10	10	12
468	0	0	0	0	0	0	-1	-3	-1	-4	-28	-2	0	-39	39	51
469	0	0	0	0	0	0	-1	0	-5	-1	-12	0	0	-19	19	19
470	0	0	0	0	0	0	0	0	0	0	-2	0	0	-2	2	2
471	0	0	0	0	0	0	-3	-6	-3	-3	-20	-6	0	-41	41	41
472	1	0	0	0	0	0	0	0	0	0	0	0	1	0	1	1
473	0	0	0	0	0	0	0	-1	-10	-4	-48	0	0	-63	63	71
474	0	0	0	0	0	0	-1	-12	-33	-20	-171	-3	0	-240	240	259
475	0	0	0	0	1	0	0	-9	-10	-2	-98	0	1	-119	120	125
476	0	0	0	0	0	0	-1	-5	-9	-8	-79	-2	0	-104	104	128
477	0	0	1	1	0	0	-2	-79	-175	-17	-394	-6	2	-673	675	689
478	0	0	1	0	0	0	0	-6	-9	-1	-26	0	1	-42	43	54
479	0	0	0	0	1	0	-2	-10	-2	-4	-16	-4	1	-38	39	47
480	1	1	0	0	0	0	-1	0	-6	-24	-40	-4	2	-75	77	81
481	0	0	0	0	0	0	-1	-3	-19	-2	-10	0	0	-35	35	35
482	0	0	0	0	0	0	0	-1	-1	0	0	0	0	-2	2	2
483	0	0	0	0	1	1	0	0	0	-1	-63	-1	2	-65	67	68
484	0	0	0	0	13	0	0	0	-1	-4	-21	-1	13	-27	40	43
485	0	0	0	0	3	0	0	-4	-8	0	-24	0	3	-36	39	42
486	0	0	0	0	4	0	0	-21	-4	-3	-8	0	4	-36	40	43
487	0	0	3	0	81	1	-1	0	-1	-2	-8	0	85	-12	97	103
488	0	1	0	2	11	0	0	-3	-2	-4	-1	0	14	-10	24	25
489	0	0	5	0	2	0	0	-2	-3	0	-3	0	7	-8	15	15
490	0	13	1	0	1	1	0	-1	0	0	-3	0	16	-4	20	21
491	3	4	1	0	0	0	0	0	-1	-1	-2	0	8	-4	12	17
492	0	1	0	0	2	0	-1	-4	-4	-5	-29	0	3	-43	46	49
493	0	0	0	0	0	0	0	-2	-6	-7	-75	0	0	-90	90	91
494	0	0	1	0	0	0	0	-1	0	0	-3	0	1	-4	5	5
495	0	0	2	0	0	0	0	0	0	0	-5	0	2	-5	7	8
496	0	0	0	1	5	0	0	0	-3	-2	-11	0	6	-16	22	23
497	0	0	0	0	6	0	0	-1	-1	-1	0	0	6	-3	9	9
498	0	1	0	1	3	0	0	-3	-2	-3	-19	-1	5	-28	33	36
499	0	0	0	0	38	0	0	-1	-1	-1	-11	0	38	-14	52	53
500	0	1	0	2	3	0	-1	-13	-46	-5	-2	0	6	-67	73	77
501	0	0	22	4	2	0	-1	-5	-3	-15	-66	-2	28	-92	120	126
502	0	35	7	0	7	0	-2	-11	-3	0	-13	0	49	-29	78	82
503	4	7	0	0	0	0	0	-1	-1	-2	-8	0	11	-12	23	23
504	1	0	0	0	0	0	0	0	0	0	0	0	1	0	1	2
505	0	0	0	0	1	0	0	0	0	0	0	0	1	0	1	1
506	0	0	0	0	0	0	0	0	0	0	0	0	0	0	0	0
507	0	0	0	0	0	0	0	0	0	0	0	0	0	0	0	1
508	0	0	0	0	0	0	0	0	-2	0	-16	0	0	-18	18	20
509	0	0	0	0	0	0	-2	-27	-34	-9	-430	-3	0	-505	505	517
510	0	1	0	0	0	0	-2	-6	-3	-1	-76	0	1	-88	89	91
511	1	1	0	0	14	0	0	0	-1	0	-2	0	16	-3	19	21
512	3	0	1	1	2	0	0	0	-1	0	0	0	7	-1	8	10
513	0	0	5	0	8	1	0	0	0	0	-1	0	14	-1	15	16
514	0	0	0	0	17	0	0	0	0	0	0	0	17	0	17	18
515	0	0	1	1	1	1	0	0	0	0	0	0	4	0	4	6
516	1	0	11	0	2	0	0	-1	0	0	0	0	14	-1	15	16
517	0	3	0	0	3	0	0	0	0	0	0	0	6	0	6	7
518	0	0	0	0	1	0	0	0	0	0	-1	0	1	-1	2	2
519	0	0	0	0	3	0	0	0	0	0	0	0	3	0	3	4
520	0	0	0	0	5	0	0	0	0	0	0	0	5	0	5	6
521	0	0	0	1	0	0	0	0	0	-1	0	0	1	-1	2	3
522	0	0	0	0	7	0	0	0	0	0	-2	0	7	-2	9	9
523	0	0	1	0	0	0	0	-2	0	0	-1	0	1	-3	4	5
524	0	0	1	0	8	0	0	0	0	0	-1	0	9	-1	10	10
525	0	0	0	0	4	0	0	0	0	0	0	0	4	0	4	4
526	0	0	1	0	1	0	0	-2	0	0	-1	0	2	-3	5	5
527	0	0	0	0	0	0	0	0	0	0	0	0	0	0	0	0
528	0	0	0	0	0	0	0	0	0	0	-1	0	0	-1	1	1
529	0	0	0	0	2	0	0	0	0	0	0	0	2	0	2	2
530	0	0	0	0	0	0	-1	0	0	0	-2	0	0	-3	3	3
531	0	0	0	0	2	0	0	0	0	0	-7	-2	2	-9	11	13
532	0	0	0	0	0	0	0	0	-1	-4	-27	0	0	-32	32	32
533	0	0	1	0	1	0	0	-1	-6	-4	-67	-1	2	-79	81	85
534	0	0	0	0	2	0	0	-1	-3	-2	-3	0	2	-9	11	14
535	0	0	0	0	0	0	0	0	-1	0	-1	0	0	-2	2	4
536	0	0	0	0	0	0	0	0	0	0	0	0	0	0	0	1
537	0	1	0	0	0	0	-1	0	-1	-1	-2	0	1	-5	6	6
538	1	0	0	0	0	0	0	0	-1	-1	-10	0	1	-12	13	13
539	0	0	0	0	0	0	0	0	-1	-1	-4	0	0	-6	6	7
540	0	0	0	0	0	0	0	-1	-2	0	-4	0	0	-7	7	9
541	0	0	0	0	0	0	0	0	0	-2	-10	0	0	-12	12	12
542	0	0	0	0	3	0	0	0	-1	-13	-54	-1	3	-69	72	74
543	0	0	0	0	5	0	0	0	-48	-89	-784	-139	5	-1060	1065	1094
544	1	1	1	1	1	0	0	-9	-34	-42	-873	-9	5	-967	972	1006
545	0	2	0	1	2	0	-27	-37	-137	-27	-354	-10	5	-592	597	795
546	0	0	0	0	0	0	-38	-598	-995	-227	-6526	-34	0	-8418	8418	8656
547	0	4	0	0	7	0	-20	-285	-1649	-59	-485	-13	11	-2511	2522	2621
548	1	1	0	4	4	0	-35	-10	-38	-4	-92	0	10	-179	189	200
549	0	0	6	1	3	0	-6	-28	-19	-4	-17	0	10	-74	84	108
550	0	2	2	2	21	1	-33	-113	-51	-24	-118	0	28	-339	367	382
551	1	6	4	5	3	0	-7	-40	-43	-8	-41	-2	19	-141	160	167
552	0	1	0	2	1	0	-8	-83	-47	-10	-110	-3	4	-261	265	276
553	0	0	0	0	0	0	-2	-5	-2	0	-31	0	0	-40	40	44
554	0	0	0	0	12	0	0	0	0	0	-1	-1	12	-2	14	15
555	0	0	0	0	13	0	0	-1	0	0	-5	0	13	-6	19	20
556	0	0	4	0	6	0	0	0	0	-4	-3	0	10	-7	17	17
557	0	0	2	0	1	0	-1	-9	-42	-7	-51	0	3	-110	113	138
558	0	4	1	0	0	0	-3	-4	-3	-1	-11	0	5	-22	27	29
559	0	0	0	0	0	0	-4	-7	-9	0	-13	0	0	-33	33	38
560	1	1	0	0	0	0	-2	-30	-24	-25	-99	0	2	-180	182	186
561	0	0	0	0	4	0	0	-2	-2	-1	-25	0	4	-30	34	35
562	0	0	0	1	11	0	0	0	-2	-3	-2	0	12	-7	19	22
563	0	0	1	0	0	0	0	0	0	0	0	0	1	0	1	2
564	0	2	8	0	13	0	0	-1	0	0	0	0	23	-1	24	25
565	1	5	0	1	26	0	0	0	-1	0	-1	0	33	-2	35	41
566	0	0	2	3	15	0	0	0	-1	0	0	0	20	-1	21	22
567	0	0	6	1	2	0	0	0	0	0	0	0	9	0	9	11
568	0	5	3	0	2	0	0	0	-1	-1	0	0	10	-2	12	12
569	0	0	0	0	0	0	0	0	0	0	-1	0	0	-1	1	2
570	0	0	0	0	0	0	0	0	0	0	-1	0	0	-1	1	1
571	0	0	0	0	1	0	0	0	0	0	0	0	1	0	1	1
572	0	0	0	1	2	0	0	0	0	0	0	0	3	0	3	3
573	0	0	1	0	1	0	0	-1	0	0	0	0	2	-1	3	3
574	0	0	1	0	1	0	0	0	0	0	-1	0	2	-1	3	4
575	0	0	0	0	0	0	0	0	0	0	0	0	0	0	0	0
576	0	0	0	0	1	0	0	-2	-1	0	-24	-1	1	-28	29	31
577	1	0	0	1	1	0	-1	-12	-9	-2	-41	0	3	-65	68	68
578	0	1	0	0	2	1	-2	-5	-11	-2	-2	0	4	-22	26	28
579	0	0	0	0	9	0	0	-1	-5	0	-9	0	9	-15	24	24
580	0	1	3	1	7	1	0	-1	-1	-1	-2	0	13	-5	18	18
581	0	0	0	0	5	0	0	-1	0	0	0	0	5	-1	6	6
582	0	0	1	0	1	0	0	0	0	0	-1	0	2	-1	3	3
583	0	0	0	0	1	0	0	0	0	0	-4	0	1	-4	5	5
584	1	16	12	16	288	1	0	0	0	0	-8	0	334	-8	342	352
585	0	1	7	1	42	0	0	-3	-1	-1	-14	0	51	-19	70	74
586	0	0	3	0	3	0	0	-1	0	0	-2	0	6	-3	9	9
587	0	1	0	2	2	0	0	-1	-6	-2	-15	0	5	-24	29	29
588	0	1	1	1	5	0	0	-1	-1	0	0	0	8	-2	10	18
589	0	0	4	0	98	0	0	0	0	0	0	0	102	0	102	103
590	0	1	0	2	8	0	0	0	0	0	0	0	11	0	11	11
591	0	0	4	3	0	0	-1	0	0	0	0	0	7	-1	8	8
592	0	15	2	0	0	0	0	0	0	0	0	0	17	0	17	17
593	0	2	0	1	0	0	0	-1	0	0	0	0	3	-1	4	4
594	1	0	0	0	0	0	0	0	-1	0	-1	-1	1	-3	4	7
595	0	0	0	0	0	0	0	0	-3	-18	-1237	-3	0	-1261	1261	1327
596	0	0	0	1	0	0	0	0	0	-19	-829	-20	1	-868	869	900
597	0	0	1	0	2	0	0	-8	-316	-144	-4025	-12	3	-4505	4508	4622
598	0	6	0	0	14	0	0	-115	-259	-81	-1262	-33	20	-1750	1770	1876
599	3	0	6	2	512	0	-5	-345	-438	-60	-712	-3	523	-1563	2086	2184
600	0	0	5	60	272	1	-40	-920	-1422	-350	-2358	-12	338	-5102	5440	5772
601	3	1	126	18	103	1	-68	-1150	-839	-178	-2504	-19	252	-4758	5010	5140
602	0	111	37	5	23	3	-13	-92	-63	-25	-380	-10	179	-583	762	794
603	10	25	16	3	35	0	-3	-13	-16	-11	-59	0	89	-102	191	218
604	2	7	5	3	6	1	-6	-90	-46	-55	-274	-1	24	-472	496	554
605	0	1	5	0	7	2	-8	-41	-169	-59	-433	-5	15	-715	730	758
606	2	2	2	1	48	1	-9	-92	-156	-11	-99	-1	56	-368	424	438
607	0	1	8	17	42	0	0	-54	-13	0	-15	0	68	-82	150	163
608	0	3	37	3	575	48	0	-21	-1	0	-15	0	666	-37	703	749
609	0	22	6	19	198	2	-1	-4	-8	-1	-17	0	247	-31	278	325
610	0	0	4	5	16	0	0	0	-19	0	-46	0	25	-65	90	97
611	0	16	3	0	317	4	-3	-22	-12	-8	-91	-1	340	-137	477	515
612	1	6	26	78	229	11	0	-10	-6	-15	-59	-1	351	-91	442	493
613	1	5	43	5	574	7	0	-2	-4	0	-3	0	635	-9	644	756
614	0	34	10	56	885	8	0	-2	-2	0	-11	0	993	-15	1008	1045
615	4	1	3	17	12	1	0	-5	-2	-10	-241	-1	38	-259	297	315
616	0	6	9	5	4	0	0	0	-8	-3	-24	0	24	-35	59	67
617	17	33	7	0	8	0	0	-2	-2	-1	0	0	65	-5	70	81
618	3	1	2	0	1	0	-2	-35	-15	0	-4	-2	7	-58	65	66
619	1	2	0	1	3	19	0	-10	0	-2	-3	0	26	-15	41	43
620	1	1	0	0	194	1	-1	0	0	0	-3	0	197	-4	201	205
621	0	3	0	24	44	0	0	-9	-2	0	-15	0	71	-26	97	100
622	0	1	16	3	11	0	-2	-1	-8	-1	-4	0	31	-16	47	52
623	0	69	1	0	62	2	0	0	-2	0	0	-4	134	-6	140	148
624	12	5	3	3	127	0	0	-1	0	0	-12	0	150	-13	163	164
625	0	1	5	15	24	0	0	0	-2	0	-2	0	45	-4	49	51
626	1	4	18	1	0	0	0	-9	-2	0	-2	0	24	-13	37	43
627	0	10	0	0	0	0	0	-2	0	-1	0	0	10	-3	13	13
628	2	1	0	0	0	0	-1	0	-5	0	0	0	3	-6	9	9
629	1	0	0	0	0	0	0	0	0	0	0	0	1	0	1	1
630	0	0	0	0	0	0	0	0	0	0	0	0	0	0	0	0
631	0	0	0	0	0	0	0	0	0	0	0	0	0	0	0	0
632	0	0	4	1	2	0	0	0	0	0	0	0	7	0	7	7
633	0	0	0	0	0	0	0	-1	0	0	-1	0	0	-2	2	2
634	0	1	0	0	1	0	-1	-1	-1	-1	-19	0	2	-23	25	26
635	0	0	0	0	5	1	0	0	-4	0	-7	-1	6	-12	18	18
636	0	0	0	2	15	0	0	-1	0	-1	-3	0	17	-5	22	22
637	0	1	3	1	3	0	0	0	-3	-1	-2	0	8	-6	14	14
638	0	4	5	1	1	1	0	-1	-1	0	-2	0	12	-4	16	16
639	0	1	1	0	0	0	0	-1	-1	0	-3	0	2	-5	7	7
640	1	3	1	0	0	0	0	0	-1	0	-1	0	5	-2	7	7
641	1	0	0	0	3	0	0	-3	0	0	-1	0	4	-4	8	9
642	0	0	0	0	0	0	-1	-8	0	-1	-20	0	0	-30	30	33
643	0	0	0	0	0	0	0	0	-3	-1	-1	0	0	-5	5	6
644	0	0	0	0	1	0	-1	0	-1	0	-1	0	1	-3	4	4
645	0	0	0	0	0	0	0	-3	-1	0	-1	0	0	-5	5	5
646	0	0	0	0	0	0	0	-8	0	0	-1	0	0	-9	9	9
647	0	1	0	0	18	0	-4	-9	-5	0	0	-1	19	-19	38	40
648	0	2	1	0	0	0	-4	0	0	0	0	0	3	-4	7	7
649	0	0	1	0	0	0	0	0	0	0	0	0	1	0	1	1
650	0	2	0	0	0	0	0	0	0	0	0	0	2	0	2	2
651	0	0	0	0	0	0	0	0	0	0	0	0	0	0	0	0
652	0	0	0	0	0	0	0	0	0	0	-1	0	0	-1	1	1
653	0	0	0	0	0	0	0	0	0	0	0	0	0	0	0	0
654	0	0	0	0	0	0	0	0	-1	0	-1	0	0	-2	2	2
655	0	0	0	0	0	0	0	0	0	-1	-2	0	0	-3	3	4
656	0	0	0	0	0	0	0	0	0	0	-2	0	0	-2	2	2
657	0	1	0	0	1	0	0	-2	0	0	-3	0	2	-5	7	7
658	0	0	0	0	2	1	0	0	0	0	-3	0	3	-3	6	6
659	0	1	1	0	7	0	0	0	-2	0	0	0	9	-2	11	13
660	0	1	1	1	2	0	0	0	-1	0	0	0	5	-1	6	6
661	1	2	1	0	0	0	-1	-8	-4	-2	-1	0	4	-16	20	20
662	0	0	0	0	13	0	-1	0	0	0	0	0	13	-1	14	16
663	0	0	1	1	3	0	-1	-22	0	-1	-1	0	5	-25	30	31
664	0	0	0	0	0	0	0	-1	0	-1	0	0	0	-2	2	2
665	0	1	0	1	3	0	0	-3	-1	0	-1	0	5	-5	10	10
666	0	1	6	0	1	0	-5	-42	-14	-7	-49	0	8	-117	125	132
667	0	5	0	0	3	0	-2	-11	-17	-3	-82	-1	8	-116	124	133
668	3	8	1	14	2	0	0	-3	-11	0	-10	0	28	-24	52	56
669	2	0	14	2	2	0	0	0	0	0	0	0	20	0	20	23
670	0	3	0	0	0	0	0	0	-1	0	0	0	3	-1	4	4
671	0	0	0	0	0	0	0	0	0	-1	0	0	0	-1	1	1
672	0	0	0	1	1	0	0	-1	-1	0	-1	0	2	-3	5	5
673	0	0	0	0	5	0	0	0	-1	0	-1	0	5	-2	7	7
674	0	0	1	0	14	0	0	-2	-2	0	-1	0	15	-5	20	23
675	0	1	11	0	32	1	0	-1	-2	-2	-6	0	45	-11	56	63
676	0	1	3	0	10	0	0	-1	-4	0	-15	0	14	-20	34	35
677	2	3	9	2	21	0	0	-6	-1	-5	-11	0	37	-23	60	63
678	1	1	2	0	6	0	0	-1	0	0	-1	0	10	-2	12	12
679	0	2	0	2	2	0	-1	-1	-1	0	-10	0	6	-13	19	22
680	0	0	3	0	5	0	0	0	-1	0	0	0	8	-1	9	9
681	0	0	1	0	2	0	0	0	-2	0	-1	0	3	-3	6	6
682	0	1	2	0	0	0	0	0	0	0	0	0	3	0	3	3
683	0	1	1	0	0	0	0	0	0	0	-1	-2	2	-3	5	5
684	0	2	1	0	1	1	0	-1	0	-1	-12	0	5	-14	19	19
685	0	0	0	0	12	0	0	0	-1	-1	-1	0	12	-3	15	15
686	0	0	0	12	4	0	0	0	0	0	0	0	16	0	16	19
687	0	1	9	0	0	0	0	0	0	0	-1	0	10	-1	11	11
688	0	3	0	0	0	0	0	0	0	0	0	0	3	0	3	3
689	0	3	0	0	0	0	0	0	0	0	0	0	3	0	3	3
690	0	0	0	0	0	0	0	0	0	0	0	0	0	0	0	0
691	0	0	0	1	0	0	0	0	0	0	0	0	1	0	1	2
692	1	0	1	0	2	0	0	0	0	0	0	0	4	0	4	4
693	0	0	0	0	18	0	0	0	0	-1	-1	0	18	-2	20	20
694	0	0	0	1	1	4	0	0	0	-1	-1	0	6	-2	8	8
695	0	0	0	0	19	12	0	0	0	0	0	0	31	0	31	32
696	0	1	0	1	528	0	0	-1	0	-1	0	0	530	-2	532	538
697	0	0	3	41	7	3	0	0	0	0	-1	0	54	-1	55	56
698	0	6	202	1	12	3	0	0	-2	-1	0	0	224	-3	227	234
699	1	119	3	0	4	0	0	0	0	0	-1	0	127	-1	128	130
700	17	1	4	0	2	0	0	-1	0	0	-4	0	24	-5	29	30
701	0	1	0	0	0	0	0	0	0	0	-1	0	1	-1	2	3
702	0	1	0	0	36	0	0	0	0	-2	-3	0	37	-5	42	51
703	0	1	0	6	35	0	-1	-1	-36	-5	-14	0	42	-57	99	104
704	0	0	7	3	7	0	0	0	-5	-1	-16	0	17	-22	39	41
705	0	1	18	1	6	0	0	-1	0	0	-4	0	26	-5	31	34
706	0	2	0	0	7	0	0	0	0	-2	-6	0	9	-8	17	19
707	0	0	0	0	14	1	0	-30	-66	-13	-185	-7	15	-301	316	326
708	0	1	5	3	22	7	-1	-55	-30	-3	-110	0	38	-199	237	295
709	0	6	13	3	1112	0	0	0	0	0	-1	0	1134	-1	1135	1158
710	2	9	2	88	17	0	0	-1	0	0	-1	0	118	-2	120	128
711	1	1	24	1	3	1	0	-3	0	-4	-65	0	31	-72	103	106
712	0	18	0	2	24	0	-1	-1	-29	-55	-137	-6	44	-229	273	278
713	12	0	0	2	9	0	-2	-2	-75	-7	-156	-9	23	-251	274	279
714	1	1	3	0	8	0	-4	-134	-8	-63	-861	-15	13	-1085	1098	1141
715	1	5	3	1	31	0	-20	-136	-397	-14	-203	-12	41	-782	823	881
716	2	1	3	8	7	0	-3	-117	-71	-10	-558	-2	21	-761	782	810
717	0	3	8	1	12	1	0	-1	0	-4	-34	0	25	-39	64	88
718	0	4	0	1	8	0	-2	-4	-56	-48	-366	0	13	-476	489	503
719	0	1	0	0	29	34	-4	-55	-105	-9	-93	-2	64	-268	332	347
720	0	1	1	0	33	0	-4	-101	-65	-13	-204	-10	35	-397	432	458
721	0	1	7	0	0	0	-5	-81	-81	-9	-173	-13	8	-362	370	383
722	0	2	0	0	1	0	-1	-20	-22	-3	-34	0	3	-80	83	96
723	0	1	0	0	0	0	-25	-169	-230	-200	-732	-4	1	-1360	1361	1404
724	0	2	1	0	0	1	0	-3	-2	-4	-72	0	4	-81	85	93
725	0	0	0	0	1	1	-1	-2	-10	-2	-130	0	2	-145	147	153
726	0	0	0	0	0	0	0	-10	-8	-4	-45	-10	0	-77	77	81
727	0	0	1	0	1	0	0	-5	-1	0	-49	-8	2	-63	65	71
728	0	0	0	0	0	0	-1	-4	-1	-8	-122	-3	0	-139	139	142
729	0	0	0	0	39	0	-1	-3	-11	-2	-28	0	39	-45	84	108
730	0	0	1	0	0	0	0	-30	-50	0	-3	-1	1	-84	85	90
731	0	5	10	0	5	0	-1	-22	-6	0	-11	0	20	-40	60	73
732	0	3	1	0	10	1	-17	-11	-4	-10	-4	-1	15	-47	62	73
733	0	0	0	0	0	2	0	0	0	0	0	0	2	0	2	6
734	0	0	3	1	80	3	0	-6	-1	-3	-25	0	87	-35	122	139
735	0	1	0	1	5	0	-1	0	-3	-7	-39	-3	7	-53	60	64
736	0	1	1	0	0	0	0	-5	-2	0	-5	0	2	-12	14	19
737	0	2	2	0	0	0	-1	-38	-23	-4	-69	0	4	-135	139	144
738	1	26	4	1	1	0	0	-6	-11	-9	-226	0	33	-252	285	291
739	0	10	0	0	4	0	0	-2	-2	-3	-18	0	14	-25	39	40
740	0	3	1	0	0	0	0	0	-3	0	-7	0	4	-10	14	15
741	0	1	0	0	2	0	0	-8	-23	-6	-21	0	3	-58	61	61
742	0	0	0	0	0	0	0	-2	-15	0	-2	0	0	-19	19	22
743	0	1	1	0	1	0	0	-2	0	0	-1	0	3	-3	6	6
744	0	0	0	0	3	1	0	-2	-1	0	-2	0	4	-5	9	10
745	0	0	0	0	32	1	0	-2	-1	0	-11	0	33	-14	47	54
746	0	0	0	0	26	0	0	0	0	0	-1	0	26	-1	27	29
747	0	2	7	1	0	0	0	-3	-6	0	-1	0	10	-10	20	21
748	0	2	2	1	2	0	-3	-1	-1	0	-3	0	7	-8	15	16
749	0	7	0	0	1	0	0	0	0	0	0	0	8	0	8	9
750	0	1	0	0	0	0	0	0	0	0	-1	0	1	-1	2	3
751	0	0	0	0	1	0	0	-1	0	-2	-4	0	1	-7	8	8
752	0	0	0	0	0	0	0	-1	0	0	0	0	0	-1	1	1
753	0	0	0	0	13	0	0	-1	0	0	-1	0	13	-2	15	16
754	0	0	3	2	4	0	-1	-8	-31	-1	-5	0	9	-46	55	59
755	0	0	8	2	7	0	0	-2	0	0	-2	0	17	-4	21	23
756	0	1	1	0	2	0	-1	0	0	-2	-11	0	4	-14	18	18
757	1	0	0	0	0	0	0	0	0	0	-4	0	1	-4	5	7
758	0	0	0	0	1	0	0	0	-2	0	-2	0	1	-4	5	5
759	1	0	0	0	0	0	0	-1	0	0	-2	0	1	-3	4	5
760	0	0	0	0	0	0	0	0	0	0	0	0	0	0	0	0
761	0	0	0	0	0	0	0	0	0	0	0	0	0	0	0	0
762	0	0	0	0	0	0	0	0	0	0	0	0	0	0	0	0
763	0	0	0	0	0	0	0	0	0	0	0	0	0	0	0	0
764	0	0	0	0	0	0	0	0	-2	-4	-30	0	0	-36	36	38
765	0	0	0	0	1	0	-1	0	0	0	-17	-1	1	-19	20	29
766	0	0	0	0	0	0	0	-1	-1	-4	-41	0	0	-47	47	51
767	0	0	0	0	1	0	-2	-33	-101	-29	-110	0	1	-275	276	281
768	0	0	0	0	1	0	-5	-76	-48	-19	-56	-1	1	-205	206	213
769	0	0	2	0	1	0	-7	-91	-68	0	-11	0	3	-177	180	182
770	0	1	4	1	5	0	-2	-2	-1	0	-2	0	11	-7	18	18
771	0	7	7	0	0	0	0	-1	0	0	-1	0	14	-2	16	16
772	1	4	0	0	1	1	0	0	0	0	-1	0	7	-1	8	8
773	1	0	0	0	5	0	0	0	0	0	0	0	6	0	6	6
774	0	0	0	2	0	0	0	0	-1	0	0	0	2	-1	3	3
775	0	0	1	0	0	0	0	-3	-1	0	-11	0	1	-15	16	19
776	0	0	0	0	0	0	-3	-21	-8	-1	-3	0	0	-36	36	37
777	0	0	0	0	0	0	0	0	0	0	-2	0	0	-2	2	2
778	0	0	1	0	1	0	0	-1	0	0	0	0	2	-1	3	3
779	0	0	1	0	7	0	0	0	0	0	0	0	8	0	8	10
780	1	14	7	1	2	0	0	0	0	0	0	0	25	0	25	29
781	5	79	9	0	0	0	0	-1	0	0	0	0	93	-1	94	97
782	5	6	3	0	0	0	0	0	0	0	0	0	14	0	14	15
783	0	0	0	0	0	0	0	0	0	0	0	0	0	0	0	0
784	0	0	0	0	0	0	0	0	0	0	0	0	0	0	0	0
785	0	0	0	0	0	0	0	0	0	0	0	0	0	0	0	0
786	0	0	0	0	0	0	0	0	0	0	0	0	0	0	0	0
787	0	0	0	0	0	0	0	0	0	0	0	0	0	0	0	0
788	0	0	0	0	0	0	0	0	0	0	0	0	0	0	0	0
789	0	0	0	0	0	0	0	-2	-4	-1	-13	-1	0	-21	21	21
790	0	0	0	0	0	0	0	0	0	0	0	0	0	0	0	0
791	0	0	0	0	0	0	0	0	-1	0	0	0	0	-1	1	1
792	0	0	0	0	0	0	-1	0	-1	0	-4	0	0	-6	6	8
793	0	0	0	0	0	0	0	0	0	0	-1	0	0	-1	1	1
794	0	0	0	0	1	0	0	0	0	0	0	0	1	0	1	1
795	0	0	0	0	0	0	0	0	0	-1	-1	0	0	-2	2	2
796	0	0	0	0	0	0	0	0	0	0	-10	-1	0	-11	11	12
797	0	0	0	2	1	0	0	0	0	0	-7	0	3	-7	10	12
798	0	0	0	0	1	0	0	0	-5	-9	-7	0	1	-21	22	23
799	0	0	0	0	0	0	0	-1	-8	-1	-8	-1	0	-19	19	21
800	0	0	0	0	1	0	-6	-136	-36	-1	-35	-1	1	-215	216	221
801	0	0	0	3	4	0	-17	-65	-69	-3	-296	0	7	-450	457	466
802	0	0	1	0	1	0	0	-2	-1	0	-2	0	2	-5	7	8
803	0	0	1	0	1	0	0	0	0	-1	-4	0	2	-5	7	7
804	1	1	0	2	0	0	0	0	-3	-12	-97	-10	4	-122	126	130
805	0	0	3	0	1	0	0	-3	0	-2	-38	0	4	-43	47	52
806	0	0	1	1	5	0	-3	-8	-67	-11	-98	0	7	-187	194	201
807	1	0	0	0	12	2	-1	-41	-41	-53	-189	0	15	-325	340	346
808	0	0	1	0	54	0	0	-1	-3	-5	-12	0	55	-21	76	77
809	0	0	1	7	6	4	0	-1	-2	-1	-4	0	18	-8	26	29
810	0	2	10	0	18	0	0	-2	-1	0	0	0	30	-3	33	35
811	0	5	1	1	12	0	0	0	-3	-1	-2	0	19	-6	25	27
812	1	2	6	3	36	0	0	0	0	0	0	0	48	0	48	51
813	0	3	8	14	41	2	0	0	-1	0	-1	0	68	-2	70	76
814	3	2	8	2	8	1	-2	-13	-5	0	-7	0	24	-27	51	52
815	3	9	5	2	25	0	0	-4	-5	0	-4	0	44	-13	57	60
816	2	6	6	1	16	1	0	0	0	0	0	0	32	0	32	34
817	2	11	21	1	15	0	0	0	0	0	-1	0	50	-1	51	56
818	0	8	12	3	10	0	0	-1	0	-1	0	0	33	-2	35	37
819	0	9	3	0	10	0	0	-1	0	0	0	-1	22	-2	24	27
820	1	0	0	0	6	0	0	-1	0	0	-5	0	7	-6	13	17
821	0	0	0	0	0	1	0	-2	-1	-1	-8	0	1	-12	13	16
822	0	1	0	1	62	1	0	0	-1	-1	-12	0	65	-14	79	85
823	0	0	0	5	2	1	-1	0	0	0	-1	0	8	-2	10	10
824	0	0	1	0	126	0	0	0	0	0	0	0	127	0	127	141
825	0	1	0	15	73	0	0	0	0	0	-1	0	89	-1	90	97
826	0	0	2	2	0	0	0	0	0	0	-1	0	4	-1	5	5
827	0	9	10	0	2	0	0	0	0	0	-1	0	21	-1	22	22
828	0	4	0	0	7	0	0	-1	0	0	0	0	11	-1	12	12
829	0	0	2	1	5	1	0	0	0	-1	-3	0	9	-4	13	13
830	1	0	1	1	13	1	0	0	0	0	0	0	17	0	17	18
831	0	2	2	3	2	0	0	0	0	0	0	0	9	0	9	9
832	0	6	3	0	18	0	0	0	0	0	0	0	27	0	27	28
833	0	4	4	1	8	0	0	0	0	0	0	0	17	0	17	18
834	0	1	7	0	3	0	0	0	0	0	0	0	11	0	11	11
835	1	8	5	1	2	2	0	0	0	0	0	0	19	0	19	20
836	0	2	1	0	23	2	0	0	0	0	0	0	28	0	28	29
837	0	0	0	1	156	0	0	0	0	0	0	0	157	0	157	162
838	0	1	8	4	6	0	0	0	0	0	0	0	19	0	19	21
839	0	5	24	1	7	0	0	0	0	0	-1	0	37	-1	38	40
840	0	15	4	0	3	0	0	0	0	0	0	0	22	0	22	23
841	1	1	0	0	0	1	0	0	-1	-1	-1	0	3	-3	6	7
842	0	0	1	0	2	0	0	0	-4	-1	-6	0	3	-11	14	14
843	0	1	0	0	3	0	0	0	0	0	0	0	4	0	4	6
844	0	1	1	2	2	0	0	0	-2	0	-6	0	6	-8	14	14
845	0	0	1	0	0	0	0	-1	0	0	0	0	1	-1	2	2
846	0	1	0	2	0	0	0	0	-1	0	-7	0	3	-8	11	11
847	0	0	0	0	0	0	0	-1	-1	-3	-81	-1	0	-87	87	88
848	0	0	0	0	4	0	0	-1	-4	-2	-20	0	4	-27	31	37
849	0	0	0	0	6	0	0	-7	-37	-6	-22	-1	6	-73	79	91
850	0	0	0	0	0	0	-2	-39	-91	-2	-13	0	0	-147	147	160
851	0	0	0	0	0	0	-4	-41	-28	-3	-147	-1	0	-224	224	241
852	0	2	1	0	0	0	-2	-3	-2	0	-27	0	3	-34	37	39
853	0	0	1	0	0	0	0	-1	0	-1	-23	-1	1	-26	27	28
854	1	7	0	0	7	1	0	0	0	0	-21	0	16	-21	37	38
855	0	0	0	0	2	0	0	-3	-5	-2	-57	0	2	-67	69	80
856	0	0	0	0	1	0	0	-4	-1	-5	-29	0	1	-39	40	47
857	0	2	2	0	4	0	0	-7	-2	0	-33	0	8	-42	50	56
858	0	0	0	0	18	0	0	0	-9	-2	-2	0	18	-13	31	32
859	0	0	0	1	0	0	0	-5	-21	0	-12	0	1	-38	39	40
860	0	3	14	0	1	0	0	-2	0	0	0	0	18	-2	20	21
861	0	1	0	0	0	0	0	0	0	0	0	0	1	0	1	2
862	0	0	0	0	14	0	0	-1	0	0	-6	0	14	-7	21	30
863	0	0	0	0	24	0	0	0	0	0	0	0	24	0	24	28
864	0	0	2	1	13	0	0	0	0	0	-8	0	16	-8	24	24
865	0	1	7	6	24	1	0	-13	-35	-15	-201	-2	39	-266	305	318
866	0	8	19	6	36	0	0	-4	-4	-2	-43	0	69	-53	122	128
867	0	17	29	10	5	0	0	0	0	0	-2	0	61	-2	63	71
868	0	12	10	0	11	4	0	-1	0	0	-1	0	37	-2	39	41
869	3	9	2	0	13	0	0	0	0	0	0	0	27	0	27	27
870	6	1	0	1	0	0	0	0	0	0	-2	0	8	-2	10	11
871	0	4	6	4	5	1	0	0	-1	0	-1	0	20	-2	22	23
872	0	1	1	1	3	0	0	0	-1	0	-1	0	6	-2	8	9
873	0	0	1	0	11	0	0	0	0	0	-1	-1	12	-2	14	15
874	1	1	3	2	4	0	0	0	-1	0	-2	0	11	-3	14	17
875	0	6	0	0	5	0	0	0	-2	-1	0	0	11	-3	14	14
876	0	4	3	0	1	0	0	-6	-1	0	-4	0	8	-11	19	19
877	0	0	1	1	0	0	-3	0	-1	0	0	0	2	-4	6	6
878	0	0	0	0	1	0	-1	0	0	0	0	0	1	-1	2	2
879	0	0	0	0	0	0	0	0	-1	0	-1	0	0	-2	2	2
880	0	0	0	0	0	0	0	0	-1	0	-1	0	0	-2	2	2
881	0	0	0	0	0	0	-2	0	0	0	-2	0	0	-4	4	4
882	0	0	0	0	0	0	0	0	0	0	0	0	0	0	0	0
883	0	0	1	0	1	0	0	0	-1	0	0	0	2	-1	3	3
884	0	0	0	0	0	0	0	0	0	0	0	0	0	0	0	0
885	0	0	0	0	2	0	0	0	0	0	-1	0	2	-1	3	4
886	0	0	0	0	2	0	0	0	0	0	0	0	2	0	2	3
887	1	0	45	0	39	0	0	0	0	0	-2	0	85	-2	87	90
888	2	99	9	1	26	1	0	0	0	0	0	0	138	0	138	143
889	8	10	30	0	43	0	-1	0	0	0	-2	0	91	-3	94	98
890	0	16	4	2	9	0	0	-1	0	0	0	0	31	-1	32	34
891	19	46	12	1	3	1	0	-1	0	0	-1	0	82	-2	84	84
892	5	38	8	0	39	9	0	0	-1	0	-3	0	99	-4	103	107
893	4	3	3	2	191	0	0	0	0	0	-1	0	203	-1	204	218
894	0	4	10	36	51	0	0	-1	-1	-1	-1	-1	101	-5	106	109
895	0	27	86	6	28	0	0	0	0	0	-8	0	147	-8	155	167
896	0	38	8	0	13	1	0	0	-2	0	-11	0	60	-13	73	76
897	1	0	1	1	5	0	0	-4	-3	-2	-2	0	8	-11	19	29
898	1	2	4	3	39	0	0	-1	-4	0	-1	0	49	-6	55	62
899	0	3	10	4	39	4	0	-1	-1	0	0	0	60	-2	62	62
900	0	2	6	0	11	1	0	0	0	0	0	0	20	0	20	20
901	1	5	4	0	0	0	0	0	-1	0	0	0	10	-1	11	11
902	0	1	1	0	0	3	0	0	0	0	0	0	5	0	5	5
903	0	1	1	0	12	0	0	-2	0	0	0	0	14	-2	16	16
904	0	0	0	0	5	0	0	0	0	0	-2	0	5	-2	7	7
905	0	0	6	0	1	0	0	0	0	0	0	0	7	0	7	7
906	0	1	0	0	0	0	0	0	0	0	-1	0	1	-1	2	2
907	0	0	0	0	2	0	0	-3	-1	0	-2	0	2	-6	8	8
908	0	0	0	0	2	0	0	0	0	-1	-1	0	2	-2	4	6
909	0	0	0	0	0	0	-1	-2	-5	-3	-17	0	0	-28	28	34
910	0	0	0	0	1	0	0	-5	-4	-1	-15	-1	1	-26	27	27
911	0	0	0	1	2	0	0	-2	-1	0	-8	-1	3	-12	15	18
912	0	0	3	0	5	3	0	-1	0	0	-48	-1	11	-50	61	65
913	0	2	0	0	160	1	0	0	0	0	-2	0	163	-2	165	168
914	0	1	0	9	26	1	0	0	-2	0	0	0	37	-2	39	40
915	0	0	2	1	0	0	0	0	0	0	0	0	3	0	3	4
916	0	2	0	0	1	0	0	0	-1	0	-1	0	3	-2	5	6
917	0	2	1	0	0	0	0	0	0	0	0	0	3	0	3	3
918	0	0	0	0	2	0	0	0	0	0	0	0	2	0	2	3
919	0	0	0	0	0	0	0	0	0	-1	-24	0	0	-25	25	26
920	0	0	0	0	1	0	0	0	-1	0	-1	0	1	-2	3	3
921	0	0	0	3	2	0	0	-1	-8	0	-1	0	5	-10	15	15
922	0	2	0	1	1	0	0	-1	0	0	0	0	4	-1	5	5
923	0	0	0	0	0	0	0	-1	0	0	0	0	0	-1	1	1
924	0	2	0	0	0	0	0	0	0	0	0	0	2	0	2	2
925	0	0	0	0	2	0	0	-2	-1	-3	-41	0	2	-47	49	52
926	0	1	0	0	4	0	-8	-60	-104	-9	-155	-4	5	-340	345	364
927	0	0	7	2	2	0	-5	-81	-35	-7	-163	0	11	-291	302	312
928	0	3	6	0	1	0	0	-5	-12	-6	-32	-1	10	-56	66	68
929	0	5	0	1	1	0	0	0	0	0	0	0	7	0	7	8
930	2	0	0	0	2	0	0	0	-1	0	0	0	4	-1	5	5
931	0	1	0	0	6	0	0	-1	-7	-3	-4	0	7	-15	22	22
932	0	0	1	2	1	0	0	-1	0	0	0	0	4	-1	5	5
933	0	0	2	1	0	0	0	-1	-1	0	-5	0	3	-7	10	12
934	0	0	1	0	0	0	0	-1	-1	0	-2	0	1	-4	5	6
935	1	0	2	0	2	0	-1	-21	-9	-2	-29	-3	5	-65	70	72
936	0	0	0	0	2	0	0	-5	-5	0	-74	0	2	-84	86	87
937	0	0	0	0	6	0	-5	-1	-1	-1	0	0	6	-8	14	14
938	0	0	0	0	1	0	0	-1	0	0	0	0	1	-1	2	2
939	0	0	2	0	0	0	0	-3	0	0	0	0	2	-3	5	5
940	0	2	0	0	0	0	0	0	0	0	0	0	2	0	2	2
941	0	0	0	0	0	0	0	-1	-1	0	0	0	0	-2	2	2
942	0	0	0	0	0	0	0	0	0	0	0	0	0	0	0	0
943	0	0	0	0	1	0	0	0	0	0	-5	0	1	-5	6	6
944	0	0	0	1	1	0	0	0	0	-1	0	0	2	-1	3	4
945	0	0	0	1	0	0	0	0	0	0	-7	0	1	-7	8	8
946	0	1	0	0	0	0	0	0	-1	0	-5	0	1	-6	7	8
947	0	0	0	0	1	0	0	-2	-7	-8	-79	-2	1	-98	99	102
948	0	0	0	1	0	0	-3	-4	-2	0	-28	0	1	-37	38	39
949	0	0	1	0	1	0	0	0	-1	0	-3	0	2	-4	6	6
950	0	0	0	0	0	0	0	-1	0	0	-4	0	0	-5	5	6
951	0	0	0	1	0	0	0	-1	-2	0	-3	0	1	-6	7	7
952	0	0	0	0	0	0	0	-3	-1	0	-11	-6	0	-21	21	22
953	0	0	0	0	4	0	-1	-8	-11	0	-35	-1	4	-56	60	60
954	0	0	0	1	11	1	0	0	-1	0	-5	0	13	-6	19	21
955	0	0	2	0	66	0	0	0	0	0	0	0	68	0	68	77
956	1	1	7	14	40	0	0	0	0	-1	0	0	63	-1	64	66
957	0	1	11	18	27	4	0	0	-2	0	0	0	61	-2	63	64
958	0	6	15	0	4	0	0	0	-1	0	0	0	25	-1	26	27
959	1	4	1	1	3	0	0	-1	-18	-2	-11	0	10	-32	42	42
960	5	1	7	1	0	0	0	-5	-1	0	-8	0	14	-14	28	30
961	0	3	9	1	0	0	0	0	0	0	0	0	13	0	13	13
962	5	5	1	1	4	0	0	0	0	0	-1	0	16	-1	17	17
963	0	0	1	0	0	0	0	0	0	-1	-3	0	1	-4	5	5
964	0	4	0	0	0	0	0	0	0	0	0	0	4	0	4	4
965	0	0	5	0	5	0	0	0	0	0	-2	0	10	-2	12	13
966	0	0	1	0	0	0	0	0	0	0	0	0	1	0	1	1
967	0	0	3	0	0	0	0	0	0	0	-2	0	3	-2	5	6
968	0	0	0	0	2	0	0	0	0	0	0	0	2	0	2	3
969	0	0	0	0	0	0	0	0	0	0	0	0	0	0	0	1
970	0	0	0	0	121	0	0	0	0	0	-3	0	121	-3	124	128
971	0	1	0	13	7	0	0	0	0	0	-1	-1	21	-2	23	24
972	0	0	1	0	1	0	0	0	-4	0	-12	0	2	-16	18	19
973	0	0	0	0	0	0	0	-2	-4	-1	-4	0	0	-11	11	12
974	0	0	0	0	0	0	0	0	-6	-1	-4	0	0	-11	11	12
975	0	0	0	0	0	0	0	0	-2	-1	-6	0	0	-9	9	14
976	0	0	0	0	1	0	0	0	0	0	-1	0	1	-1	2	3
977	0	0	0	0	6	2	0	0	-1	0	-1	0	8	-2	10	10
978	0	0	0	1	42	1	0	0	0	0	0	0	44	0	44	44
979	0	0	1	3	6	0	0	0	0	0	0	0	10	0	10	11
980	0	0	5	0	0	0	0	0	0	0	0	0	5	0	5	5
981	0	4	0	1	0	0	0	0	0	0	0	0	5	0	5	5
982	3	0	0	0	0	0	0	0	0	-1	0	0	3	-1	4	4
983	0	1	0	0	0	0	0	0	0	0	0	0	1	0	1	1
984	0	0	0	0	0	0	0	0	0	0	0	0	0	0	0	0
985	0	0	1	0	0	0	0	0	0	0	-1	0	1	-1	2	2
986	0	0	0	0	2	0	0	0	0	0	0	0	2	0	2	2
987	0	0	0	1	0	0	0	0	-1	0	0	0	1	-1	2	2
988	0	0	2	1	8	0	0	-1	0	0	-2	0	11	-3	14	14
989	0	3	9	2	0	0	0	0	0	0	-1	0	14	-1	15	17
990	0	0	1	0	4	0	0	0	0	0	0	0	5	0	5	5
991	0	0	0	0	9	0	0	0	0	0	-2	0	9	-2	11	11
992	0	0	0	1	1	1	0	0	0	0	0	0	3	0	3	3
993	0	0	2	0	3	0	0	0	0	0	0	0	5	0	5	12
994	0	4	0	0	2	0	0	0	0	0	0	0	6	0	6	7
995	0	0	1	0	0	0	0	0	0	0	0	0	1	0	1	1
996	0	1	2	0	0	0	0	0	0	0	0	0	3	0	3	3
997	0	1	0	0	0	0	0	0	0	0	0	0	1	0	1	1
998	0	0	0	0	0	0	0	0	0	0	0	0	0	0	0	0
999	0	0	0	0	0	0	0	0	0	0	-3	0	0	-3	3	3
1000	0	0	0	0	1	0	0	-3	-4	0	-1	0	1	-8	9	9
1001	0	0	0	1	0	0	0	-1	0	0	0	0	1	-1	2	2
1002	0	0	2	1	0	0	0	0	0	0	0	0	3	0	3	3
1003	0	1	0	0	0	0	0	0	0	0	0	0	1	0	1	1
1004	0	0	0	0	0	0	0	0	0	0	0	0	0	0	0	0
1005	0	0	0	0	0	0	0	0	0	0	0	0	0	0	0	0
1006	0	0	0	0	0	0	0	0	0	0	0	0	0	0	0	0
1007	0	0	0	0	1	0	0	0	0	0	-1	-1	1	-2	3	3
1008	0	0	0	0	0	0	0	-4	-1	0	-2	0	0	-7	7	8
1009	0	0	0	0	1	0	0	0	0	0	-3	0	1	-3	4	5
1010	0	1	1	0	48	0	0	0	0	0	0	0	50	0	50	52
1011	0	0	0	2	112	0	0	0	0	-2	-4	0	114	-6	120	126
1012	0	1	6	10	6	0	0	-1	-2	-6	-1	0	23	-10	33	34
1013	0	6	44	0	3	0	0	-1	-1	0	0	0	53	-2	55	56
1014	0	19	1	0	3	0	0	-1	0	0	-2	0	23	-3	26	27
1015	1	3	3	0	3	0	0	0	0	0	0	0	10	0	10	10
1016	2	2	1	1	1	0	0	0	0	0	-1	0	7	-1	8	8
1017	0	0	2	0	3	0	0	0	0	0	0	0	5	0	5	6
1018	2	0	3	0	0	0	0	0	0	0	0	0	5	0	5	5
1019	0	2	34	0	3	1	0	0	0	0	0	0	40	0	40	40
1020	2	3	1	0	7	0	0	0	-1	-1	-3	0	13	-5	18	18
1021	2	1	3	1	1	0	0	-1	0	0	-4	0	8	-5	13	13
1022	0	0	2	0	0	0	0	-2	-6	-1	-10	0	2	-19	21	23
1023	0	0	0	0	8	2	0	-1	0	0	0	0	10	-1	11	12
1024	1	0	0	3	7	0	0	0	0	0	0	0	11	0	11	11
1025	0	0	0	2	14	0	0	0	0	0	0	0	16	0	16	17
1026	0	22	53	4	17	3	0	-2	-1	0	-1	0	99	-4	103	109
1027	9	96	34	3	405	3	0	0	-1	0	-2	0	550	-3	553	578
1028	71	74	32	313	168	4	0	0	0	0	-1	0	662	-1	663	731
1029	5	3	105	14	166	24	-2	-1	0	0	0	0	317	-3	320	335
1030	0	1	2	0	11	2	0	0	-1	0	-1	0	16	-2	18	21
1031	1	5	5	6	81	0	0	-1	-2	-1	0	0	98	-4	102	104
1032	0	4	7	7	14	0	0	-1	0	0	-6	0	32	-7	39	42
1033	0	1	2	0	0	0	0	0	-1	0	0	0	3	-1	4	4
1034	0	1	0	0	0	0	0	0	-7	0	-2	0	1	-9	10	10
1035	0	0	0	0	0	0	0	0	-1	0	-2	0	0	-3	3	3
1036	0	0	0	0	0	0	-1	0	0	0	-1	0	0	-2	2	4
1037	0	0	0	0	0	0	0	0	0	0	-4	0	0	-4	4	4
1038	0	0	0	0	10	0	0	-1	0	-2	-2	0	10	-5	15	17
1039	0	0	0	0	8	0	0	-2	-29	-16	-58	0	8	-105	113	118
1040	0	0	1	0	1	0	0	0	-5	0	-2	0	2	-7	9	11
1041	0	2	1	0	0	1	0	-1	0	0	-1	0	4	-2	6	6
1042	0	0	0	0	2	0	0	0	0	0	0	0	2	0	2	4
1043	0	0	1	0	0	0	0	-1	0	0	0	0	1	-1	2	4
1044	0	0	0	0	4	0	0	-1	-2	-1	-2	0	4	-6	10	11
1045	0	0	0	0	0	0	0	-2	-1	0	-2	0	0	-5	5	5
1046	0	1	3	0	8	0	0	-2	-2	-2	-14	0	12	-20	32	33
1047	0	4	0	1	0	0	0	0	0	0	-1	0	5	-1	6	6
1048	0	0	7	0	0	0	0	0	0	0	-1	0	7	-1	8	9
1049	0	2	0	0	0	0	0	0	0	0	0	0	2	0	2	2
1050	2	0	0	0	1	0	0	0	0	0	-1	0	3	-1	4	4
1051	0	0	0	0	2	0	0	0	-1	-1	-5	-2	2	-9	11	11
1052	0	0	0	0	3	0	0	0	0	0	-8	0	3	-8	11	12
1053	0	1	0	1	1	0	0	0	-1	0	0	0	3	-1	4	4
1054	0	0	3	0	4	0	0	-1	-8	-1	-12	0	7	-22	29	30
1055	0	0	1	0	2	0	0	-1	0	-1	-13	-2	3	-17	20	20
1056	0	0	1	1	2	0	0	0	-2	0	-18	0	4	-20	24	24
1057	0	0	1	0	1	0	-1	-1	-5	-8	-10	0	2	-25	27	30
1058	0	1	2	0	0	0	0	0	0	0	-1	0	3	-1	4	4
1059	0	0	0	0	0	0	0	0	0	0	0	0	0	0	0	0
1060	0	0	1	0	0	0	0	-1	-1	0	0	0	1	-2	3	3
1061	0	1	0	0	0	0	0	-1	0	0	-2	0	1	-3	4	4
1062	0	1	0	0	0	0	0	-1	-1	-1	-7	0	1	-10	11	13
1063	1	1	0	2	0	0	0	-1	-1	0	0	0	4	-2	6	6
1064	0	0	0	1	0	0	0	0	0	0	-12	0	1	-12	13	13
1065	0	0	0	0	1	0	0	-1	0	-3	-133	-2	1	-139	140	145
1066	0	0	0	0	0	0	0	0	-6	-3	-21	-1	0	-31	31	32
1067	0	1	0	0	12	2	0	-8	-16	-6	-2	0	15	-32	47	50
1068	0	0	0	1	11	0	0	-8	0	0	0	0	12	-8	20	21
1069	0	0	0	2	2	5	0	-8	0	0	-4	0	9	-12	21	26
1070	0	0	0	0	98	2	0	-3	0	0	0	0	100	-3	103	108
1071	0	2	0	5	3	0	0	-6	-6	-2	-66	0	10	-80	90	231
1072	0	1	40	33	81	0	-2	-33	-19	-58	-614	-8	155	-734	889	956
1073	0	47	50	13	866	24	-1	-4	-72	-24	-155	-11	1000	-267	1267	1309
1074	1	34	43	56	2131	4	0	-23	-31	-8	-75	-1	2269	-138	2407	2457
1075	22	17	26	132	10	100	-3	-33	-43	-10	-156	0	307	-245	552	575
1076	0	5	149	1	266	5	-8	-12	-16	-71	-48	-1	426	-156	582	599
1077	0	19	4	39	111	1	-2	-3	-8	-1	-27	-1	174	-42	216	224
1078	2	5	9	8	327	3	-2	-24	-28	-17	-7	-1	354	-79	433	446
1079	0	10	21	16	532	4	0	-3	-16	0	-1	0	583	-20	603	624
1080	1	21	143	39	233	1	-4	-27	-7	-1	-49	0	438	-88	526	556
1081	0	23	38	16	136	2	-38	-138	-162	-82	-1006	-10	215	-1436	1651	1756
1082	6	522	353	64	1481	20	-19	-109	-248	-35	-550	0	2446	-961	3407	3488
1083	19	126	263	56	556	11	0	0	-6	-1	-9	0	1031	-16	1047	1085
1084	6	94	58	47	287	12	0	-3	-6	-6	-43	-2	504	-60	564	598
1085	10	68	441	63	1104	4	0	-4	-6	0	-8	0	1690	-18	1708	1742
1086	5	74	83	130	314	6	0	-3	-2	-2	-2	-1	612	-10	622	643
1087	21	373	485	67	667	11	0	-5	0	-2	-1	0	1624	-8	1632	1676
1088	15	155	249	27	454	2	0	0	0	0	0	0	902	0	902	930
1089	24	46	42	34	273	1	0	0	-1	-2	-5	0	420	-8	428	445
1090	4	4	9	16	28	0	0	-1	0	-4	-14	0	61	-19	80	81
1091	4	13	8	31	1	0	0	0	-2	-11	-236	-3	57	-252	309	322
1092	0	0	1	0	7	1	-1	-3	-25	-5	-9	-10	9	-53	62	70
1093	10	2	1	0	2	0	-3	-152	-91	-31	-1126	-4	15	-1407	1422	1441
1094	0	1	0	0	1	0	0	0	0	-1	-7	0	2	-8	10	12
1095	0	0	0	0	0	0	-1	-2	-5	-2	-14	0	0	-24	24	24
1096	0	0	0	0	0	0	0	-2	-2	-3	-11	0	0	-18	18	18
1097	0	1	0	0	0	0	0	-1	0	0	-2	0	1	-3	4	5
1098	0	2	0	0	1	1	0	-1	-2	-1	-5	0	4	-9	13	15
1099	0	2	1	0	0	0	0	-2	-2	-2	0	0	3	-6	9	10
1100	0	0	0	0	1	0	0	0	0	0	0	0	1	0	1	1
1101	0	0	0	0	0	0	0	0	0	0	0	0	0	0	0	0
1102	0	0	0	0	0	0	0	0	0	0	-6	0	0	-6	6	6
1103	0	0	0	0	3	0	0	-1	0	0	0	0	3	-1	4	4
1104	0	0	0	0	0	0	0	0	0	0	-1	-1	0	-2	2	2
1105	0	0	0	0	2	0	0	-2	-1	-1	-46	0	2	-50	52	54
1106	0	1	0	0	4	0	0	-9	-8	-9	-8	0	5	-34	39	42
1107	0	1	1	0	2	0	0	-2	0	-1	-26	-2	4	-31	35	36
1108	0	1	4	0	0	0	0	-3	-1	-2	-19	0	5	-25	30	30
1109	2	3	0	0	0	0	0	0	0	0	-5	0	5	-5	10	10
1110	0	0	0	0	0	0	0	0	-2	0	-1	0	0	-3	3	3
1111	0	0	0	0	1	0	0	0	-1	0	0	-1	1	-2	3	6
1112	0	0	0	0	32	8	0	0	0	0	-20	0	40	-20	60	62
1113	0	0	0	4	1406	1	-2	-6	-1	-15	-246	0	1411	-270	1681	1707
1114	0	0	1	37	27	0	-1	-8	-592	-76	-76	-3	65	-756	821	843
1115	0	2	198	2	13	0	0	-81	-221	-7	-183	-2	215	-494	709	722
1116	0	15	1	0	0	0	-13	-322	-2	-18	-276	-1	16	-632	648	668
1117	0	2	0	0	0	0	-2	-2	-1	-5	-92	-13	2	-115	117	126
1118	0	0	0	0	0	0	0	-3	-1	-6	-43	-3	0	-56	56	68
1119	0	0	0	0	0	0	0	0	-3	-7	-14	-2	0	-26	26	27
1120	0	0	0	0	1	0	0	-4	-11	-1	-23	-1	1	-40	41	48
1121	0	0	0	0	3	1	0	-2	-2	0	-10	-1	4	-15	19	24
1122	0	1	0	1	0	2	-6	-86	-90	-10	-493	-4	4	-689	693	767
1123	0	0	0	0	1	0	-1	-3	-10	-24	-49	0	1	-87	88	92
1124	0	7	0	0	3	0	-1	-25	-27	-7	-87	-2	10	-149	159	190
1125	2	0	3	0	1	0	-4	-31	-34	-13	-184	-3	6	-269	275	279
1126	0	0	0	2	0	0	-4	-24	-22	-12	-117	-2	2	-181	183	186
1127	0	0	2	0	10	0	-2	-2	-6	-1	-19	0	12	-30	42	49
1128	0	1	1	0	5	0	-5	-78	-97	-7	-143	0	7	-330	337	350
1129	4	4	1	14	23	2	-1	-2	-4	-1	-12	0	48	-20	68	73
1130	1	4	12	7	28	0	0	-1	0	0	0	0	52	-1	53	56
1131	0	9	2	2	2	0	0	0	0	0	0	0	15	0	15	17
1132	1	0	4	0	0	0	0	-2	-2	0	-5	0	5	-9	14	15
1133	0	5	2	0	0	0	0	0	0	-1	0	0	7	-1	8	8
1134	0	0	0	0	0	0	0	0	0	0	0	0	0	0	0	1
1135	0	0	0	0	0	0	0	0	0	0	-5	0	0	-5	5	5
1136	0	0	0	0	0	0	0	0	0	0	-12	-3	0	-15	15	21
1137	0	0	0	1	1	0	0	0	-1	-1	-96	-1	2	-99	101	108
1138	0	0	0	0	1	0	0	0	-1	-2	-29	-3	1	-35	36	44
1139	0	11	0	0	0	0	0	-49	-151	-260	-214	-11	11	-685	696	741
1140	0	1	0	0	2	0	-4	-6	-32	-14	-109	0	3	-165	168	172
1141	0	0	0	0	17	0	-7	-109	-129	-167	-178	-1	17	-591	608	635
1142	0	0	1	4	5	0	0	-1	-6	-4	-7	0	10	-18	28	30
1143	0	1	2	0	0	0	0	-10	-70	-26	-263	-2	3	-371	374	387
1144	0	1	0	0	0	0	-2	-3	-2	-1	-23	0	1	-31	32	41
1145	1	7	0	0	5	0	-1	-20	-36	-11	-154	-1	13	-223	236	246
1146	0	0	0	0	1	0	0	-1	-19	-4	-5	0	1	-29	30	32
1147	0	0	0	0	7	3	0	-3	-1	-4	-2	0	10	-10	20	26
1148	0	0	0	0	305	0	-3	-126	-71	-8	-27	0	305	-235	540	549
1149	0	0	1	10	56	2	-2	-2	-2	-1	-9	0	69	-16	85	89
1150	0	1	78	3	15	0	0	-1	-1	0	0	0	97	-2	99	103
1151	0	42	7	1	1	0	0	-1	-1	0	0	0	51	-2	53	55
1152	8	8	3	0	0	0	0	-1	0	0	0	0	19	-1	20	21
1153	6	1	2	0	0	0	0	0	-3	0	-3	0	9	-6	15	15
1154	3	6	5	0	7	1	0	-1	0	0	0	0	22	-1	23	23
1155	0	1	0	1	29	0	-1	-1	-2	0	-6	-1	31	-11	42	42
1156	1	0	0	1	0	0	0	0	-1	-2	0	0	2	-3	5	5
1157	1	2	6	0	3	0	0	0	0	0	-1	0	12	-1	13	14
1158	0	2	0	0	6	0	0	-1	-1	0	-1	0	8	-3	11	12
1159	0	0	0	0	0	0	0	0	-1	0	-1	0	0	-2	2	2
1160	0	0	0	0	7	2	0	0	0	0	-1	0	9	-1	10	10
1161	0	0	1	0	67	0	0	0	0	0	0	0	68	0	68	68
1162	0	0	1	15	6	0	0	0	0	0	-1	0	22	-1	23	25
1163	0	1	5	0	1	0	-1	-1	0	0	0	0	7	-2	9	9
1164	0	9	1	0	0	0	0	0	0	0	0	0	10	0	10	11
1165	3	2	0	0	1	0	0	0	0	0	0	0	6	0	6	6
1166	0	0	0	0	0	0	0	0	0	0	0	0	0	0	0	0
1167	0	0	0	0	0	0	0	0	0	0	-1	0	0	-1	1	1
1168	1	0	0	0	0	0	0	0	0	0	0	0	1	0	1	1
1169	0	0	0	0	0	0	0	0	0	0	0	0	0	0	0	0
1170	0	0	0	0	0	0	0	0	-11	-1	-33	0	0	-45	45	51
1171	0	0	0	0	0	0	-2	-41	-106	-15	-659	0	0	-823	823	862
1172	0	0	0	0	0	0	-6	-15	-68	-4	-26	-1	0	-120	120	134
1173	0	0	0	0	22	0	-2	-9	-57	-11	-12	0	22	-91	113	118
1174	0	0	0	2	1	0	-1	-22	-6	-1	0	0	3	-30	33	35
1175	0	0	2	0	1	0	0	-6	-4	0	-1	0	3	-11	14	17
1176	0	2	0	0	2	0	0	-1	0	0	-3	0	4	-4	8	10
1177	0	0	0	0	0	0	0	0	0	0	-1	0	0	-1	1	3
1178	0	0	0	0	0	0	0	0	0	0	-3	0	0	-3	3	3
1179	0	0	0	0	0	0	0	0	-2	0	-2	0	0	-4	4	4
1180	0	0	0	0	0	0	0	0	0	0	-5	0	0	-5	5	5
1181	0	0	0	0	0	0	0	0	0	0	-1	0	0	-1	1	1
1182	0	0	0	0	1	0	0	0	-1	0	-2	0	1	-3	4	4
1183	0	0	0	0	1	0	0	-15	-1	0	-8	0	1	-24	25	28
1184	0	0	0	0	3	0	-2	-9	-3	-8	-92	-1	3	-115	118	120
1185	0	1	0	0	11	0	-1	-1	-13	-2	-36	-4	12	-57	69	71
1186	0	0	0	6	0	0	0	-1	0	0	-4	0	6	-5	11	11
1187	0	0	0	0	0	0	0	0	0	0	-1	0	0	-1	1	1
1188	0	0	0	0	0	0	0	0	0	0	0	0	0	0	0	0
1189	1	0	0	0	0	0	0	-2	0	0	0	0	1	-2	3	3
1190	0	0	0	0	1	1	0	0	0	0	0	0	2	0	2	2
1191	0	0	0	0	0	0	0	0	0	0	-2	0	0	-2	2	2
1192	0	0	0	0	1	0	0	0	0	0	0	0	1	0	1	1
1193	0	0	0	0	0	0	0	0	0	0	0	0	0	0	0	0
1194	0	0	0	0	0	0	0	-1	-4	0	-4	-1	0	-10	10	11
1195	0	0	0	0	0	0	-1	-5	-1	-2	-88	-1	0	-98	98	99
1196	0	0	0	0	0	0	0	0	-1	-1	-1	0	0	-3	3	3
1197	0	0	1	0	0	0	0	0	0	0	-1	-1	1	-2	3	3
1198	0	0	0	0	0	0	0	0	0	0	0	0	0	0	0	0
1199	0	0	0	1	0	0	0	0	-1	0	0	0	1	-1	2	5
1200	0	0	0	0	0	0	0	0	0	0	-2	0	0	-2	2	2
1201	0	0	0	0	0	0	0	0	0	0	-3	0	0	-3	3	4
1202	0	0	0	0	0	0	0	0	0	0	-5	0	0	-5	5	5
1203	0	0	0	0	0	0	0	-1	-18	-1	-62	-3	0	-85	85	87
1204	0	0	0	0	0	0	0	-4	-3	-5	-165	0	0	-177	177	181
1205	0	0	0	0	0	0	-9	-9	-10	-9	-78	0	0	-115	115	131
1206	0	0	0	0	0	0	-4	-24	-93	-8	-16	-1	0	-146	146	152
1207	0	0	0	0	0	0	-6	-56	-9	-9	-210	-3	0	-293	293	299
1208	0	0	0	0	0	0	-3	-3	-7	-2	-6	0	0	-21	21	24
1209	0	0	0	0	0	0	0	0	0	0	-1	0	0	-1	1	1
1210	0	0	0	0	0	0	0	0	-1	0	-3	0	0	-4	4	5
1211	0	0	0	0	0	0	0	0	0	0	-4	0	0	-4	4	5
1212	0	0	0	0	0	0	0	-2	-2	-1	0	0	0	-5	5	6
1213	0	0	0	0	0	0	0	-3	-5	-10	-74	-5	0	-97	97	102
1214	0	0	0	0	0	0	-6	-14	-19	-2	-134	-6	0	-181	181	203
1215	0	0	0	0	0	0	-2	-26	-23	-20	-299	-4	0	-374	374	379
1216	0	0	0	0	1	0	0	-1	-4	-8	-36	0	1	-49	50	51
1217	0	0	0	0	0	0	-3	-6	-2	-3	0	0	0	-14	14	18
1218	0	0	0	0	1	0	0	-2	-1	0	0	0	1	-3	4	4
1219	0	0	0	0	0	0	-1	0	0	-1	-8	0	0	-10	10	10
1220	0	0	0	0	0	0	-2	-6	-31	-23	-626	-7	0	-695	695	707
1221	0	0	0	0	1	0	0	-1	-1	-2	-16	0	1	-20	21	21
1222	0	0	1	1	0	0	0	0	-1	0	-4	0	2	-5	7	8
1223	0	0	0	0	33	0	0	-1	0	0	0	0	33	-1	34	38
1224	0	0	0	2	50	0	0	0	-1	-1	0	0	52	-2	54	58
1225	0	0	2	6	8	0	0	-2	-3	0	-5	0	16	-10	26	28
1226	0	5	25	0	1	0	0	0	0	0	0	0	31	0	31	32
1227	0	7	2	0	0	0	0	-1	0	0	-1	0	9	-2	11	11
1228	1	1	1	0	2	0	-1	-3	-6	-1	-12	0	5	-23	28	33
1229	0	0	0	1	1	0	0	-1	-6	0	-3	0	2	-10	12	12
1230	0	0	1	0	6	0	0	0	0	0	-2	0	7	-2	9	10
1231	0	0	0	0	1	0	0	0	0	-3	0	-1	1	-4	5	5
1232	0	0	1	0	1	0	0	0	0	0	-8	-1	2	-9	11	11
1233	1	3	1	0	25	1	0	0	0	-3	-14	0	31	-17	48	49
1234	1	0	4	1	0	0	0	-5	-62	-15	-112	-2	6	-196	202	205
1235	0	0	0	0	1	0	0	-28	-10	-2	-70	-2	1	-112	113	118
1236	0	1	4	0	0	0	-3	-8	-19	-6	-14	0	5	-50	55	58
1237	2	1	0	0	0	0	0	-4	-3	0	-3	-1	3	-11	14	20
1238	0	0	0	0	1	0	0	-1	0	-1	-28	0	1	-30	31	32
1239	0	0	0	0	2	0	0	-2	-25	-54	-281	-1	2	-363	365	378
1240	0	0	0	0	1	0	0	-1	0	-4	-1	0	1	-6	7	8
1241	0	0	0	0	1	0	0	0	0	0	0	0	1	0	1	1
1242	0	0	0	0	0	0	0	0	0	0	0	0	0	0	0	0
1243	0	0	0	0	1	0	0	0	0	0	0	0	1	0	1	1
1244	0	1	0	0	1	0	0	0	0	0	-1	0	2	-1	3	3
1245	0	0	0	0	0	0	0	0	-1	-2	-2	-2	0	-7	7	7
1246	0	0	0	0	2	0	0	-1	-7	-9	-104	-5	2	-126	128	133
1247	0	0	0	0	1	0	0	-3	-2	-9	-24	0	1	-38	39	52
1248	0	0	0	0	0	0	0	-1	-7	-2	-40	-7	0	-57	57	64
1249	0	0	0	0	0	0	-1	-4	-5	-4	-19	-1	0	-34	34	35
1250	0	0	0	0	0	0	0	-22	-39	-20	-65	-4	0	-150	150	156
1251	0	0	0	0	0	1	-42	-20	-35	-6	-91	-1	1	-195	196	200
1252	0	0	0	1	0	0	0	-6	-1	-1	-8	-1	1	-17	18	20
1253	0	0	0	0	1	0	-3	-5	-4	-1	-31	0	1	-44	45	46
1254	0	3	0	2	3	0	0	-3	-3	0	-16	0	8	-22	30	30
1255	0	0	0	1	0	0	0	-6	-12	-2	-41	0	1	-61	62	65
1256	0	1	0	2	19	0	0	-4	-16	0	-4	0	22	-24	46	51
1257	0	2	0	26	56	1	-1	0	0	0	0	0	85	-1	86	87
1258	4	4	27	33	6	0	0	-2	-1	0	0	0	74	-3	77	85
1259	1	14	1	0	17	0	0	-3	0	-2	-3	0	33	-8	41	44
1260	4	2	4	1	59	0	0	0	0	0	-2	0	70	-2	72	75
1261	1	1	5	20	5	0	0	-1	-4	0	-7	0	32	-12	44	49
1262	0	0	9	1	2	2	-2	-16	-15	-1	-9	0	14	-43	57	58
1263	1	12	1	0	115	1	-2	-6	-7	0	-1	0	130	-16	146	150
1264	3	0	0	4	1	0	0	-9	-1	0	-1	0	8	-11	19	19
1265	0	0	2	0	0	0	0	0	0	0	-1	0	2	-1	3	3
1266	0	32	0	0	1	0	0	0	0	0	0	0	33	0	33	41
1267	2	0	0	0	10	2	0	0	0	0	0	0	14	0	14	18
1268	0	0	4	4	59	2	0	0	0	0	0	0	69	0	69	74
1269	0	1	16	4	37	0	0	-1	0	0	0	0	58	-1	59	60
1270	0	3	24	2	7	0	0	0	0	0	0	0	36	0	36	37
1271	0	16	4	1	1	0	0	-1	0	0	-3	0	22	-4	26	28
1272	0	1	2	0	7	0	0	0	-1	0	0	0	10	-1	11	11
1273	0	0	0	2	17	0	0	0	-1	0	-1	0	19	-2	21	22
1274	0	0	1	0	2	0	0	0	0	0	0	0	3	0	3	3
1275	0	0	6	0	5	0	0	0	0	0	0	0	11	0	11	11
1276	0	5	2	1	0	0	0	0	0	0	0	0	8	0	8	8
1277	1	3	1	0	2	0	0	0	0	0	0	0	7	0	7	7
1278	1	3	0	0	0	0	0	0	0	0	0	0	4	0	4	4
1279	0	0	0	0	0	0	0	0	0	0	0	0	0	0	0	0
1280	0	0	0	0	0	0	0	0	0	0	0	0	0	0	0	0
1281	0	0	0	0	0	0	0	0	0	0	0	0	0	0	0	0
1282	0	0	0	0	0	0	0	0	-1	0	-1	0	0	-2	2	2
1283	0	0	0	0	1	1	0	0	-1	-1	-3	0	2	-5	7	8
1284	0	0	0	0	0	0	0	-1	-1	0	0	0	0	-2	2	2
1285	0	0	0	1	0	0	0	-3	0	0	-10	0	1	-13	14	14
1286	0	0	3	0	5	0	0	-1	-2	-1	-2	0	8	-6	14	14
1287	0	0	0	0	0	0	0	0	0	0	0	0	0	0	0	2
1288	0	0	1	0	0	0	0	-1	0	0	0	0	1	-1	2	3
1289	0	0	0	0	0	0	0	0	0	0	0	0	0	0	0	0
1290	0	0	0	0	1	0	0	0	0	0	0	0	1	0	1	1
1291	0	0	0	0	1	0	0	-1	-1	-1	-3	0	1	-6	7	7
1292	0	0	0	0	2	0	0	-1	-1	-1	-7	0	2	-10	12	14
1293	0	0	1	0	2	0	0	0	-1	0	-1	0	3	-2	5	6
1294	0	0	1	0	1	0	0	0	-1	-2	-11	0	2	-14	16	20
1295	0	0	0	2	1	0	0	-17	-101	-36	-305	-5	3	-464	467	480
1296	0	1	1	3	7	0	-3	-9	-36	-5	-70	0	12	-123	135	142
1297	0	0	0	1	16	0	0	-2	-4	-3	-19	0	17	-28	45	53
1298	0	0	0	0	1	0	-1	0	-1	-4	-1	0	1	-7	8	11
1299	0	0	2	2	1	0	0	0	0	-1	0	-1	5	-2	7	8
1300	1	2	1	0	4	1	0	0	0	0	0	0	9	0	9	10
1301	0	1	0	0	2	0	0	0	0	0	-1	0	3	-1	4	4
1302	0	0	4	0	16	0	0	0	0	0	-2	0	20	-2	22	22
1303	0	0	0	1	1	0	0	0	0	0	0	0	2	0	2	2
1304	0	0	1	0	0	0	0	0	0	0	0	0	1	0	1	1
1305	0	1	0	0	0	0	0	0	0	0	0	0	1	0	1	1
1306	0	0	0	0	0	0	0	0	-2	-1	-7	0	0	-10	10	10
1307	0	0	0	0	0	0	0	-1	0	0	0	0	0	-1	1	1
1308	0	0	0	0	0	0	0	-1	-4	0	0	0	0	-5	5	5
1309	0	0	0	1	24	0	0	0	0	0	-1	0	25	-1	26	27
1310	0	0	0	15	1	0	0	0	0	0	0	0	16	0	16	17
1311	0	0	5	0	4	1	0	0	0	0	0	0	10	0	10	13
1312	0	8	0	0	37	0	0	0	0	0	0	0	45	0	45	45
1313	0	0	0	1	0	0	0	0	0	0	0	0	1	0	1	1
1314	0	0	4	0	5	0	0	0	0	0	-1	0	9	-1	10	10
1315	0	2	0	1	3	0	0	0	0	-1	0	0	6	-1	7	8
1316	0	0	0	2	1	5	0	0	-2	0	0	0	8	-2	10	10
1317	0	0	3	0	49	15	0	-1	0	0	0	0	67	-1	68	81
1318	0	2	0	12	276	3	0	0	-1	0	-1	-1	293	-3	296	301
1319	2	1	31	27	37	3	0	0	0	0	-4	0	101	-4	105	113
1320	0	45	163	3	651	3	-1	0	0	0	-2	0	865	-3	868	890
1321	3	72	6	41	140	7	0	0	0	0	0	0	269	0	269	277
1322	14	11	389	21	465	6	0	0	0	0	-2	0	906	-2	908	942
1323	1	138	41	27	463	0	-1	0	0	-1	-1	0	670	-3	673	698
1324	7	36	154	79	286	2	0	0	0	0	0	0	564	0	564	587
1325	3	41	30	30	62	0	0	0	0	0	0	0	166	0	166	177
1326	0	7	7	3	19	0	0	0	0	-2	-1	0	36	-3	39	41
1327	1	5	1	4	3	0	0	-1	0	-1	-5	0	14	-7	21	21
1328	1	1	3	4	20	1	0	-1	0	0	-2	0	30	-3	33	35
1329	0	1	1	1	2	0	0	-1	-1	-1	-3	0	5	-6	11	14
1330	0	0	2	1	4	0	0	-1	-1	0	-6	0	7	-8	15	20
1331	1	1	1	1	91	0	0	-2	0	0	0	0	95	-2	97	100
1332	0	0	8	9	9	1	-1	0	0	0	-2	0	27	-3	30	31
1333	0	3	32	0	10	6	0	0	0	0	0	0	51	0	51	54
1334	0	12	0	0	2	0	0	0	-2	0	-1	0	14	-3	17	18
1335	2	1	0	4	2	0	0	0	0	0	-1	0	9	-1	10	12
1336	0	0	0	0	1	0	0	0	0	0	-2	0	1	-2	3	5
1337	0	0	0	0	5	0	0	0	0	-1	-2	0	5	-3	8	10
1338	0	0	2	0	39	0	0	0	0	0	-4	0	41	-4	45	50
1339	0	0	2	1	10	0	0	0	-2	-1	-5	0	13	-8	21	22
1340	0	0	16	1	6	0	0	-1	-1	0	-3	0	23	-5	28	33
1341	1	23	11	0	2	0	0	0	0	0	0	0	37	0	37	41
1342	3	2	3	0	2	0	-1	0	-1	0	-2	0	10	-4	14	15
1343	14	7	1	0	2	1	0	0	-2	0	0	0	25	-2	27	28
1344	0	1	0	2	16	0	0	0	0	0	-1	0	19	-1	20	20
1345	0	0	3	0	10	0	0	0	0	0	0	0	13	0	13	15
1346	0	4	6	0	10	0	0	0	0	0	-1	0	20	-1	21	21
1347	0	1	1	0	1	0	0	0	0	0	0	0	3	0	3	3
1348	0	0	0	1	4	0	0	0	0	0	0	0	5	0	5	6
1349	0	0	0	0	0	0	0	0	0	0	0	0	0	0	0	1
1350	0	0	3	0	1	0	0	0	0	0	0	0	4	0	4	4
1351	0	0	1	0	0	0	0	0	0	0	0	0	1	0	1	2
1352	0	0	0	0	0	0	0	0	0	0	0	0	0	0	0	0
1353	0	0	0	0	0	0	0	0	0	0	0	0	0	0	0	2
1354	0	0	0	0	0	0	0	0	0	0	0	0	0	0	0	0
1355	0	0	0	0	0	0	0	0	0	0	0	0	0	0	0	0
1356	0	0	0	0	0	0	0	0	0	0	0	0	0	0	0	0
1357	0	0	0	0	0	0	-1	0	0	0	0	0	0	-1	1	1
1358	0	0	0	0	0	0	0	0	0	0	0	-1	0	-1	1	1
1359	0	0	0	0	0	0	0	0	0	0	-3	0	0	-3	3	3
1360	0	0	0	0	1	0	0	0	-2	0	-4	0	1	-6	7	8
1361	0	0	0	0	4	0	0	-1	-1	0	-30	0	4	-32	36	39
1362	0	0	0	0	7	0	0	0	-2	-2	-14	0	7	-18	25	29
1363	0	0	0	2	2	0	0	-3	-2	0	-1	0	4	-6	10	12
1364	0	1	4	0	0	0	0	-13	-4	-3	-2	0	5	-22	27	28
1365	0	6	0	0	1	0	0	-4	0	0	0	0	7	-4	11	12
1366	0	0	0	0	3	0	0	-3	0	0	-3	0	3	-6	9	9
1367	0	0	1	1	1	0	0	-14	-17	-2	-27	0	3	-60	63	65
1368	0	6	1	3	1	0	0	0	-1	0	0	0	11	-1	12	12
1369	1	1	2	0	0	0	0	0	0	-1	-4	0	4	-5	9	9
1370	0	0	0	0	3	0	0	0	0	0	-2	0	3	-2	5	5
1371	0	0	0	0	0	0	0	0	0	0	0	0	0	0	0	1
1372	0	0	0	0	0	1	0	0	0	0	0	0	1	0	1	1
1373	0	0	0	1	0	0	0	0	0	0	0	0	1	0	1	1
1374	0	0	0	1	0	0	0	0	0	0	0	0	1	0	1	1
1375	0	0	0	0	5	0	0	0	0	0	0	0	5	0	5	5
1376	0	0	0	1	76	0	0	0	0	0	0	0	77	0	77	78
1377	1	0	2	5	11	1	0	0	0	0	-1	0	20	-1	21	21
1378	0	1	27	0	2	1	0	0	0	0	0	0	31	0	31	31
1379	0	4	1	0	8	0	0	0	-1	-1	0	0	13	-2	15	17
1380	1	0	1	3	0	0	0	0	0	0	-3	0	5	-3	8	8
1381	0	0	3	0	0	0	0	0	-3	-3	-1	0	3	-7	10	10
1382	0	4	0	2	1	4	0	-2	-2	0	-2	0	11	-6	17	18
1383	0	0	0	1	1	0	0	-1	-2	0	-9	0	2	-12	14	14
1384	0	0	0	0	1	0	0	0	-1	0	-6	0	1	-7	8	8
1385	0	0	0	0	1	0	0	-3	-2	0	0	0	1	-5	6	10
1386	0	0	0	0	0	0	0	0	0	0	0	0	0	0	0	0
1387	0	0	0	0	0	0	-1	-2	-3	-1	-9	0	0	-16	16	16
1388	0	0	1	0	1	0	0	-2	-2	-1	-9	-3	2	-17	19	20
1389	0	1	1	0	0	0	0	-1	-5	0	-1	0	2	-7	9	9
1390	0	0	1	0	0	0	0	-1	-2	0	0	0	1	-3	4	5
1391	1	0	2	0	1	0	0	0	0	0	0	0	4	0	4	4
1392	0	0	0	0	0	0	0	0	0	0	0	0	0	0	0	0
1393	0	0	0	0	0	0	0	0	0	0	0	0	0	0	0	0
1394	0	0	0	0	0	0	0	0	0	0	0	0	0	0	0	0
1395	0	0	0	0	0	0	0	0	0	0	0	0	0	0	0	0
1396	0	0	0	0	0	0	0	0	0	0	0	0	0	0	0	0
1397	0	0	0	0	0	0	0	0	0	0	-2	0	0	-2	2	2
1398	0	0	0	0	0	0	0	0	-1	-3	-69	0	0	-73	73	75
1399	0	0	0	0	0	0	0	-3	-12	-3	-5	-8	0	-31	31	31
1400	0	1	0	0	10	0	-1	-7	-11	-3	-34	0	11	-56	67	71
1401	0	0	9	1	10	0	0	0	0	0	0	0	20	0	20	20
1402	0	3	5	1	2	1	0	0	0	0	0	0	12	0	12	12
1403	0	3	0	0	2	0	0	0	0	0	0	0	5	0	5	6
1404	1	0	0	0	8	0	0	0	0	0	0	0	9	0	9	9
1405	0	0	1	1	0	0	0	-4	-6	0	-3	-1	2	-14	16	16
1406	0	4	4	0	1	0	-3	-28	-30	-7	-135	-1	9	-204	213	215
1407	9	6	1	1	2	0	0	0	-2	0	-3	0	19	-5	24	25
1408	1	0	0	0	3	1	0	0	0	0	0	0	5	0	5	7
1409	0	0	0	1	22	0	0	0	0	-1	0	0	23	-1	24	24
1410	0	0	1	2	0	0	0	-1	-5	-1	-2	0	3	-9	12	12
1411	0	0	1	0	2	0	0	-1	0	0	-1	0	3	-2	5	5
1412	0	1	0	0	0	0	0	0	-1	0	0	0	1	-1	2	2
1413	0	0	0	0	3	0	-1	-1	-2	0	-5	0	3	-9	12	12
1414	0	0	0	0	0	0	0	-3	0	0	-5	0	0	-8	8	8
1415	0	1	1	0	0	1	0	-2	-2	-5	-2	-1	3	-12	15	15
1416	0	0	0	0	8	0	0	0	0	0	0	0	8	0	8	9
1417	0	0	0	0	0	0	0	0	-1	0	0	0	0	-1	1	1
1418	0	0	0	0	1	0	0	0	0	0	0	0	1	0	1	1
1419	0	1	0	0	0	0	0	0	0	0	0	0	1	0	1	1
1420	1	0	0	0	0	0	0	0	0	0	0	0	1	0	1	1
1421	0	0	0	0	0	0	0	0	0	0	0	0	0	0	0	0
1422	0	0	0	0	0	0	0	0	0	0	0	0	0	0	0	1
1423	0	0	0	0	1	0	0	0	0	0	0	0	1	0	1	1
1424	0	0	0	2	0	0	0	0	0	0	0	0	2	0	2	2
1425	0	0	1	1	0	0	0	0	0	0	0	0	2	0	2	2
1426	0	0	2	0	2	0	0	0	0	0	-2	0	4	-2	6	6
1427	0	1	0	0	2	0	0	0	-1	0	0	0	3	-1	4	4
1428	0	0	0	0	1	0	0	0	0	0	0	0	1	0	1	1
1429	1	1	0	0	2	0	0	0	0	0	-1	0	4	-1	5	6
1430	0	2	1	2	0	5	0	0	0	-1	-2	0	10	-3	13	13
1431	0	0	0	1	2	0	0	-1	0	-2	-9	0	3	-12	15	18
1432	0	2	0	1	3	0	0	0	-2	0	-9	-4	6	-15	21	22
1433	0	0	0	0	2	0	0	-1	-1	-2	-36	0	2	-40	42	44
1434	0	0	0	0	9	0	0	0	-4	-2	-36	0	9	-42	51	56
1435	0	0	0	0	18	0	0	0	0	0	-1	0	18	-1	19	20
1436	0	0	2	1	9	0	0	-1	-10	-2	-3	0	12	-16	28	30
1437	0	3	1	0	3	0	0	-1	0	0	0	0	7	-1	8	9
1438	1	8	8	0	0	0	0	-1	-1	0	0	0	17	-2	19	19
1439	1	1	0	0	0	0	0	0	0	0	0	0	2	0	2	2
1440	0	0	0	0	0	0	0	0	0	0	0	0	0	0	0	1
1441	0	0	1	0	0	0	0	0	0	0	0	0	1	0	1	1
1442	0	0	0	0	0	0	0	0	0	0	0	0	0	0	0	0
1443	0	0	0	0	0	0	0	0	0	0	0	0	0	0	0	0
1444	0	0	0	0	0	0	0	0	0	0	0	0	0	0	0	0
1445	0	0	0	1	0	0	0	0	0	-1	0	0	1	-1	2	2
1446	0	0	0	0	0	0	0	0	0	0	-10	0	0	-10	10	10
1447	0	0	0	0	0	0	0	0	-1	0	0	0	0	-1	1	5
1448	0	0	0	0	0	0	-1	-4	-5	-3	-11	0	0	-24	24	33
1449	0	0	0	0	0	0	-6	-11	-32	-5	-17	0	0	-71	71	78
1450	0	0	0	0	1	0	-5	-23	-42	-7	-84	0	1	-161	162	184
1451	0	0	0	0	0	0	0	0	-3	0	-23	0	0	-26	26	26
1452	0	0	0	0	0	0	-1	0	-1	-3	-20	0	0	-25	25	30
1453	0	0	0	0	1	0	0	0	-1	-1	-11	0	1	-13	14	14
1454	0	0	0	0	0	0	0	-4	-5	-1	-4	0	0	-14	14	14
1455	0	0	0	0	1	0	0	-2	-1	-1	-11	0	1	-15	16	18
1456	0	0	0	0	0	0	0	-2	-3	-2	-5	0	0	-12	12	12
1457	0	0	0	0	0	0	0	-7	0	0	-8	0	0	-15	15	16
1458	0	0	0	0	0	0	0	-4	-1	0	-23	0	0	-28	28	28
1459	0	0	0	0	0	0	0	0	0	-1	-6	-1	0	-8	8	8
1460	0	0	0	0	0	0	0	-1	-1	0	-17	-1	0	-20	20	21
1461	0	0	0	0	0	0	0	0	-3	0	-4	0	0	-7	7	7
1462	0	0	0	0	0	0	-6	-4	-14	-18	-24	-6	0	-72	72	73
1463	0	0	0	0	0	0	-1	-1	-1	0	-9	0	0	-12	12	15
1464	0	0	1	0	0	0	0	-2	0	0	0	0	1	-2	3	3
1465	0	0	0	0	0	0	-1	0	-2	0	-3	0	0	-6	6	6
1466	0	0	0	0	0	0	0	-1	0	-2	0	0	0	-3	3	3
1467	0	0	0	0	0	0	0	0	0	-1	0	0	0	-1	1	1
1468	0	0	1	0	0	0	0	-1	0	0	0	0	1	-1	2	2
1469	0	0	0	0	0	1	0	-1	0	0	-1	0	1	-2	3	3
1470	0	0	0	0	1	0	0	0	0	0	0	0	1	0	1	1
1471	0	0	0	0	0	0	0	0	-1	-1	-1	0	0	-3	3	3
1472	0	0	0	0	1	0	0	0	0	0	0	0	1	0	1	2
1473	0	0	1	0	1	0	0	0	0	0	0	0	2	0	2	2
1474	0	0	0	1	0	0	0	0	0	0	-5	0	1	-5	6	6
1475	0	0	0	0	0	0	0	0	-2	-10	-7	-13	0	-32	32	35
1476	0	0	0	1	0	0	0	0	-2	-4	-280	0	1	-286	287	297
1477	0	0	0	0	5	0	-1	-1	0	-118	-82	-1	5	-203	208	217
1478	0	1	2	2	17	0	-1	-8	-389	-128	-237	-7	22	-770	792	827
1479	1	2	0	5	7	0	-1	-38	-19	-2	-16	0	15	-76	91	99
1480	0	1	9	0	2	1	-11	-103	-27	-3	-74	-3	13	-221	234	255
1481	0	12	1	0	1	0	-19	-144	-314	-44	-227	-2	14	-750	764	794
1482	0	0	0	0	3	1	-1	-21	-18	0	-1	0	4	-41	45	49
1483	0	0	1	0	2	1	0	-7	-3	0	-1	0	4	-11	15	19
1484	0	0	1	0	3	4	-2	-1	-1	0	-1	0	8	-5	13	14
1485	0	0	1	1	4	2	0	0	0	0	0	0	8	0	8	9
1486	0	1	0	0	266	0	0	0	0	0	-1	0	267	-1	268	273
1487	0	1	3	27	44	3	0	0	0	0	0	0	78	0	78	79
1488	0	3	29	0	13	0	0	0	0	0	0	0	45	0	45	46
1489	4	47	11	3	115	5	0	0	0	0	-1	0	185	-1	186	192
1490	7	5	8	17	352	0	0	0	0	0	0	-1	389	-1	390	420
1491	1	16	42	61	70	16	0	0	0	0	-1	0	206	-1	207	236
1492	7	16	59	5	1626	66	-2	-6	-12	-1	-14	0	1779	-35	1814	2018
1493	62	1334	636	80	5839	59	-6	-23	-20	0	-7	0	8010	-56	8066	8254
1494	211	1227	1158	367	4267	53	0	-3	-1	0	-1	0	7283	-5	7288	7492
1495	74	550	2028	444	768	5	0	0	0	0	-1	0	3869	-1	3870	3983
1496	3	724	317	73	608	4	0	0	0	0	-2	0	1729	-2	1731	1786
1497	61	207	65	86	1605	6	0	0	0	0	0	0	2030	0	2030	2059
1498	21	19	34	80	26	1	0	0	0	0	0	0	181	0	181	186
1499	0	13	27	2	32	3	0	-1	0	0	0	0	77	-1	78	84
1500	17	198	148	29	248	16	0	0	0	0	-1	0	656	-1	657	687
1501	4	4	0	6	9	0	0	-1	0	0	-1	0	23	-2	25	25
1502	3	1	1	10	254	1	0	0	-1	0	0	0	270	-1	271	283
1503	0	2	16	13	11	2	0	0	0	0	0	0	44	0	44	51
1504	0	5	4	1	3	0	0	0	0	0	-1	0	13	-1	14	17
1505	0	0	0	0	0	0	0	0	0	0	-2	0	0	-2	2	2
1506	0	0	0	0	0	0	0	0	0	0	0	0	0	0	0	3
1507	0	0	1	0	2	1	0	0	0	0	0	0	4	0	4	4
1508	0	0	0	0	0	0	0	0	-1	0	-3	0	0	-4	4	5
1509	0	0	2	1	48	0	0	0	-1	0	0	0	51	-1	52	56
1510	0	22	16	14	39	199	0	-2	0	0	0	0	290	-2	292	304
1511	2	10	22	2	185	8	0	0	-2	0	0	0	229	-2	231	239
1512	2	25	4	426	111	9	0	0	-1	-1	0	0	577	-2	579	597
1513	1	2	126	41	229	5	0	0	-1	0	0	0	404	-1	405	424
1514	0	88	145	15	601	0	0	-1	0	0	0	0	849	-1	850	870
1515	7	34	75	37	10	0	-2	-2	-3	-1	-22	-4	163	-34	197	211
1516	2	29	564	1	11	3	0	0	0	0	-31	0	610	-31	641	662
1517	2	254	14	1	256	21	0	0	0	0	0	0	548	0	548	570
1518	16	4	6	18	1307	4	0	-1	-3	0	-1	-1	1355	-6	1361	1400
1519	1	3	19	31	234	1	0	-4	-1	-5	0	0	289	-10	299	313
1520	0	68	298	50	346	9	-1	-23	-22	-1	-24	0	771	-71	842	863
1521	2	18	31	2	136	5	0	-2	-1	0	-6	0	194	-9	203	251
1522	4	16	11	49	227	0	-2	0	-2	-1	-3	0	307	-8	315	329
1523	0	1	3	7	7	0	0	0	0	0	0	0	18	0	18	18
1524	0	0	4	0	4	0	0	0	0	0	0	0	8	0	8	9
1525	1	0	0	4	2	0	0	0	0	0	0	0	7	0	7	7
1526	0	0	0	0	0	0	0	0	0	0	0	0	0	0	0	0
1527	0	0	0	0	1	1	0	0	0	0	0	0	2	0	2	3
1528	0	0	0	0	72	0	0	0	0	0	0	0	72	0	72	78
1529	0	1	0	4	14	0	0	0	-1	0	-1	0	19	-2	21	23
1530	0	0	3	0	3	0	0	-1	0	-1	-1	0	6	-3	9	10
1531	0	7	1	0	5	0	-2	0	-2	0	-2	0	13	-6	19	22
1532	9	13	4	8	9	0	0	-1	0	-1	-136	0	43	-138	181	185
1533	1	3	12	1	5	4	0	-1	-4	-7	-64	-5	26	-81	107	112
1534	0	9	4	0	269	23	0	-32	-299	-32	-299	-1	305	-663	968	1004
1535	131	13	9	1	1843	5	0	-6	-11	0	-1	0	2002	-18	2020	2068
1536	1	10	63	257	250	0	-1	-5	-7	-1	-6	0	581	-20	601	627
1537	0	21	1108	45	21	3	0	-3	0	0	-2	0	1198	-5	1203	1245
1538	4	1370	76	12	155	11	0	-1	-1	0	-2	0	1628	-4	1632	1656
1539	58	62	14	15	829	23	0	0	-2	0	-13	0	1001	-15	1016	1053
1540	16	11	31	156	1951	9	0	-4	-10	-17	-55	0	2174	-86	2260	2321
1541	2	16	193	124	1990	14	0	-1	0	-1	-4	0	2339	-6	2345	2427
1542	7	218	661	104	2090	15	-2	-3	-3	-13	-7	0	3095	-28	3123	3232
1543	15	757	784	101	1576	4	0	0	0	0	0	0	3237	0	3237	3320
1544	32	399	1928	61	318	18	0	0	-1	0	-1	0	2756	-2	2758	2828
1545	17	526	362	14	255	6	0	0	0	0	0	0	1180	0	1180	1212
1546	37	574	81	24	512	5	0	0	0	-2	0	0	1233	-2	1235	1264
1547	13	7	12	16	100	1	0	0	0	0	-1	0	149	-1	150	152
1548	0	1	4	7	13	0	0	0	0	0	0	0	25	0	25	26
1549	0	0	0	0	2	0	0	0	-1	-2	-5	-1	2	-9	11	15
1550	0	0	0	0	2	1	0	-4	-3	-1	-3	0	3	-11	14	14
1551	0	0	0	0	2	0	-1	0	0	0	-3	0	2	-4	6	7
1552	0	0	0	0	2	0	0	-2	-1	0	0	0	2	-3	5	5
1553	1	2	0	1	22	0	0	-5	0	-1	-1	0	26	-7	33	36
1554	0	0	0	1	0	0	0	0	0	0	0	0	1	0	1	1
1555	0	0	0	0	0	0	0	0	0	0	0	0	0	0	0	0
1556	0	0	0	0	1	0	0	0	0	0	-1	0	1	-1	2	2
1557	0	0	0	0	0	0	0	0	0	0	-16	-6	0	-22	22	24
1558	0	0	0	0	0	0	0	0	0	0	-16	0	0	-16	16	17
1559	0	0	0	0	1	0	0	0	0	-1	0	0	1	-1	2	8
1560	0	0	0	0	0	0	0	-1	-1	0	-44	0	0	-46	46	52
1561	0	0	0	0	0	0	-1	0	-3	-3	-41	-2	0	-50	50	60
1562	0	0	0	1	0	0	-11	-16	-36	-5	-76	-13	1	-157	158	173
1563	0	0	0	0	1	0	0	-9	-50	-10	-192	-14	1	-275	276	296
1564	0	0	0	0	1	0	-8	-291	-514	-53	-1365	-2	1	-2233	2234	2381
1565	0	0	0	0	23	0	-1	-109	-71	-26	-551	0	23	-758	781	835
1566	1	2	4	4	66	1	-1	-18	-39	-9	-175	-3	78	-245	323	356
1567	0	0	0	1	5	0	-15	-69	-52	-6	-6	0	6	-148	154	165
1568	0	0	0	0	0	0	-26	-117	-21	-3	-7	0	0	-174	174	195
1569	0	1	0	0	0	0	-2	-11	-3	-2	-23	-19	1	-60	61	63
1570	0	0	0	0	0	0	-2	-1	-3	-1	-22	-3	0	-32	32	36
1571	0	2	0	0	0	0	0	-5	-2	-2	-16	0	2	-25	27	34
1572	0	0	2	0	6	1	0	-16	-18	-6	-228	-1	9	-269	278	292
1573	0	0	0	0	1	0	0	-10	-31	-8	-87	-6	1	-142	143	150
1574	0	0	4	0	0	0	-4	-25	-47	-10	-135	-2	4	-223	227	237
1575	1	6	1	1	1	0	-1	-17	-22	-16	-73	-12	10	-141	151	157
1576	0	3	3	0	3	0	0	-5	-4	-1	-41	-4	9	-55	64	66
1577	0	0	0	0	0	0	0	0	0	-1	0	0	0	-1	1	1
1578	0	1	0	0	0	0	0	0	-8	0	0	0	1	-8	9	10
1579	1	0	0	0	0	0	0	-7	-5	0	-1	0	1	-13	14	15
1580	1	1	0	0	0	0	-2	-1	0	0	-1	0	2	-4	6	7
1581	0	0	0	0	0	0	0	0	0	0	0	0	0	0	0	0
1582	0	0	0	0	0	0	0	0	0	0	0	0	0	0	0	0
1583	0	0	0	0	0	0	0	0	0	0	0	0	0	0	0	0
1584	0	0	0	0	0	0	0	0	0	0	0	0	0	0	0	0
1585	0	0	0	0	2	0	0	0	0	0	0	0	2	0	2	2
1586	0	0	0	2	0	0	0	-1	0	0	-1	0	2	-2	4	4
1587	0	0	1	0	0	0	0	0	-1	0	-1	0	1	-2	3	5
1588	0	1	0	0	0	0	0	-8	-1	0	-7	0	1	-16	17	18
1589	0	0	0	0	0	0	-1	-3	0	0	-12	0	0	-16	16	17
1590	0	0	0	0	0	0	0	0	0	0	0	0	0	0	0	0
1591	0	0	0	0	0	0	0	0	0	0	0	0	0	0	0	0
1592	0	0	0	0	0	0	0	0	0	0	0	0	0	0	0	2
1593	0	0	0	0	0	0	0	0	-1	-1	0	0	0	-2	2	2
1594	0	0	0	0	0	0	0	0	0	0	0	0	0	0	0	0
1595	0	0	0	0	0	0	0	0	0	0	0	0	0	0	0	1
1596	0	0	0	0	1	0	0	0	0	0	0	0	1	0	1	1
1597	0	0	0	0	0	0	0	0	-1	0	-1	0	0	-2	2	2
1598	0	0	0	0	1	0	0	0	0	0	0	0	1	0	1	1
1599	0	0	0	0	0	0	0	0	0	0	0	0	0	0	0	0
1600	0	0	0	0	0	0	0	0	0	0	0	0	0	0	0	0
1601	0	0	0	0	6	0	0	0	-1	-1	0	0	6	-2	8	8
1602	0	0	0	2	0	1	0	0	0	0	0	0	3	0	3	3
1603	0	0	0	0	23	2	0	0	0	0	0	0	25	0	25	25
1604	0	0	0	1	2	0	0	0	0	0	0	0	3	0	3	3
1605	0	0	20	0	0	0	0	0	0	0	-4	0	20	-4	24	26
1606	0	6	0	0	2	0	0	0	0	0	0	0	8	0	8	8
1607	0	0	0	0	36	0	0	0	-1	-1	-10	0	36	-12	48	50
1608	0	1	0	1	25	0	0	0	0	0	0	0	27	0	27	38
1609	0	1	36	1	21	0	0	0	0	0	0	0	59	0	59	61
1610	0	17	5	6	3	0	0	0	0	-1	0	0	31	-1	32	33
1611	6	5	45	1	8	2	0	0	0	0	0	0	67	0	67	69
1612	5	127	5	15	10	22	0	0	0	0	0	0	184	0	184	190
1613	33	1	7	0	3	2	0	0	0	0	0	0	46	0	46	47
1614	2	46	12	24	17	21	0	0	0	0	0	0	122	0	122	125
1615	2	11	5	1	4	0	0	0	0	0	-2	0	23	-2	25	27
1616	0	1	0	0	1	0	0	0	0	0	0	0	2	0	2	2
1617	0	0	1	1	2	0	0	0	0	-1	0	0	4	-1	5	5
1618	0	0	2	0	0	0	0	-1	0	0	-1	0	2	-2	4	4
1619	0	0	2	0	4	0	0	-1	0	0	0	0	6	-1	7	7
1620	0	0	0	0	0	0	0	0	-1	0	0	0	0	-1	1	1
1621	0	0	0	0	0	0	0	-2	0	0	0	0	0	-2	2	2
1622	0	0	0	1	1	0	0	0	0	0	0	0	2	0	2	3
1623	0	0	0	0	1	1	0	0	0	0	0	0	2	0	2	2
1624	0	0	0	0	2	0	0	0	0	0	-1	0	2	-1	3	5
1625	0	5	3	1	63	0	0	0	0	0	-1	0	72	-1	73	77
1626	3	1	0	2	26	0	0	0	0	0	0	0	32	0	32	37
1627	0	0	24	2	1	0	0	-1	0	0	0	0	27	-1	28	28
1628	0	4	8	0	0	1	0	0	0	0	-1	0	13	-1	14	14
1629	0	2	0	0	2	0	0	0	0	0	0	0	4	0	4	4
1630	3	1	0	1	0	0	0	0	0	0	-2	-1	5	-3	8	8
1631	0	0	0	0	0	0	0	-1	0	0	-10	0	0	-11	11	12
1632	0	0	0	0	0	0	0	-1	0	0	-7	0	0	-8	8	9
1633	0	0	0	0	0	0	0	0	-1	0	-34	-2	0	-37	37	44
1634	0	0	0	0	3	1	0	-3	-3	-2	-13	0	4	-21	25	28
1635	0	1	0	1	157	0	0	-1	-3	-1	-2	0	159	-7	166	170
1636	0	0	5	33	94	0	0	-4	-3	-1	-1	0	132	-9	141	145
1637	0	1	26	5	2	0	-1	-8	-6	-1	-16	-2	34	-34	68	72
1638	0	107	7	0	20	1	0	0	-1	-1	0	0	135	-2	137	143
1639	5	6	3	4	19	0	0	0	0	0	0	0	37	0	37	40
1640	0	0	2	1	1	0	0	-1	0	0	0	0	4	-1	5	6
1641	0	1	0	0	0	0	0	-1	0	0	-5	0	1	-6	7	9
1642	0	4	2	0	1	0	0	-6	-11	-3	-19	0	7	-39	46	47
1643	0	0	0	0	4	0	0	-2	-1	0	-2	0	4	-5	9	10
1644	0	0	1	0	2	0	0	-1	-1	-1	-6	-1	3	-10	13	13
1645	0	0	0	0	2	0	0	0	0	0	-3	0	2	-3	5	6
1646	0	0	0	0	1	0	0	0	0	-1	-27	0	1	-28	29	29
1647	0	0	1	0	1	0	0	-12	-8	-4	-22	0	2	-46	48	55
1648	0	1	1	0	1	0	-3	-31	-71	-4	-108	-1	3	-218	221	229
1649	0	2	0	0	0	0	0	-6	-2	0	0	0	2	-8	10	10
1650	0	0	0	0	0	0	-1	0	-1	0	0	0	0	-2	2	2
1651	0	0	0	0	0	0	0	0	0	0	0	0	0	0	0	0
1652	0	0	0	0	0	0	0	0	0	0	0	0	0	0	0	0
1653	0	0	0	0	0	0	0	0	0	0	0	0	0	0	0	0
1654	0	0	0	0	0	0	0	0	0	0	0	0	0	0	0	0
1655	0	0	1	0	0	0	0	0	0	0	0	0	1	0	1	1
1656	0	1	0	0	0	1	0	0	0	0	-1	0	2	-1	3	3
1657	0	0	0	1	3	0	0	0	-1	0	-3	0	4	-4	8	8
1658	0	0	0	0	0	0	0	-1	0	0	0	0	0	-1	1	3
1659	0	1	14	0	2	0	0	0	0	0	0	0	17	0	17	18
1660	0	8	0	1	0	0	0	-1	0	0	-4	0	9	-5	14	15
1661	0	0	0	0	0	0	0	0	0	0	-2	0	0	-2	2	2
1662	0	0	0	0	0	0	0	0	0	0	-1	0	0	-1	1	2
1663	0	0	0	0	0	0	0	0	0	0	0	0	0	0	0	0
1664	0	0	0	0	0	0	0	0	0	0	-3	0	0	-3	3	5
1665	0	0	0	0	0	0	0	-2	-1	-4	-37	-6	0	-50	50	55
1666	0	0	0	0	1	0	0	0	-1	-2	-12	0	1	-15	16	16
1667	0	0	0	0	0	0	-2	-104	-193	0	-9	0	0	-308	308	316
1668	0	0	0	4	0	0	-16	-211	-94	-6	-238	-1	4	-566	570	597
1669	0	2	0	0	0	0	-11	-148	-29	-15	-34	0	2	-237	239	251
1670	1	1	0	0	9	0	-5	-8	-8	-1	-19	0	11	-41	52	56
1671	0	0	0	3	1	0	0	-3	0	-2	-10	0	4	-15	19	20
1672	0	0	3	0	2	0	-1	-2	-2	-3	-5	-2	5	-15	20	22
1673	0	2	0	0	0	0	0	-2	-3	0	-3	0	2	-8	10	10
1674	0	0	0	0	0	0	0	-1	-1	-1	-1	0	0	-4	4	4
1675	0	0	0	0	0	0	0	-1	-3	0	-11	0	0	-15	15	17
1676	0	0	0	0	0	0	0	-5	-1	0	-6	0	0	-12	12	13
1677	0	0	0	0	1	0	0	-1	0	0	-4	-1	1	-6	7	7
1678	0	1	0	0	0	0	0	-4	-4	0	-51	-1	1	-60	61	62
1679	0	0	0	0	1	0	-1	-55	-69	-27	-253	-8	1	-413	414	437
1680	0	0	0	1	17	2	0	-11	-13	-2	-66	-2	20	-94	114	115
1681	0	0	0	0	5	0	0	-32	-10	-3	-3	0	5	-48	53	56
1682	0	1	0	2	0	0	0	0	-1	-2	-11	0	3	-14	17	18
1683	0	0	0	0	0	0	0	0	0	0	0	0	0	0	0	0
1684	0	1	0	0	0	0	0	0	0	0	0	0	1	0	1	1
1685	0	0	0	0	0	0	0	0	0	0	0	0	0	0	0	0
1686	0	0	0	0	0	0	0	0	0	0	0	0	0	0	0	0
1687	0	0	0	0	0	0	0	0	0	0	-1	0	0	-1	1	1
1688	0	0	0	1	0	0	0	0	0	0	0	0	1	0	1	1
1689	0	0	0	0	0	0	0	0	0	-1	-1	0	0	-2	2	2
1690	0	0	0	0	1	0	0	0	0	0	0	0	1	0	1	5
1691	0	0	0	0	2	0	-2	0	-4	0	-9	0	2	-15	17	18
1692	0	0	0	0	0	0	0	0	0	0	0	0	0	0	0	0
1693	0	1	1	0	0	0	0	0	0	0	-1	0	2	-1	3	3
1694	1	0	0	0	2	0	0	0	0	0	-2	0	3	-2	5	5
1695	0	0	0	0	0	0	0	0	0	0	-1	0	0	-1	1	1
1696	0	0	0	0	0	0	0	0	0	0	0	0	0	0	0	0
1697	0	0	0	0	0	0	0	0	0	0	-1	0	0	-1	1	1
1698	0	0	0	0	0	0	0	0	0	0	-1	0	0	-1	1	1
1699	0	0	0	0	0	0	0	0	0	-1	0	0	0	-1	1	1
1700	0	0	0	0	1	0	0	0	0	0	0	0	1	0	1	2
1701	0	0	0	0	1	0	0	0	0	0	-8	-3	1	-11	12	13
1702	0	0	0	0	1	0	0	0	0	-2	-95	0	1	-97	98	99
1703	0	0	0	0	0	0	0	-2	-6	-15	-122	-1	0	-146	146	147
1704	0	0	0	0	1	0	0	0	-3	-4	-35	-1	1	-43	44	52
1705	0	0	0	0	1	0	-3	-3	-16	-20	-120	-9	1	-171	172	182
1706	0	0	0	0	0	0	-1	-12	-9	-8	-54	0	0	-84	84	93
1707	0	0	0	0	0	0	-1	-31	-99	-62	-277	-2	0	-472	472	483
1708	0	0	0	0	0	0	0	-19	-19	-7	-53	-5	0	-103	103	110
1709	0	0	0	0	0	0	0	-12	-9	-2	-40	-2	0	-65	65	70
1710	0	1	0	1	0	0	0	-5	-12	0	-24	0	2	-41	43	44
1711	0	0	0	0	1	0	-8	-306	-217	-14	-372	-1	1	-918	919	934
1712	0	0	0	0	0	0	-28	-159	-260	-110	-166	-3	0	-726	726	742
1713	0	0	0	1	14	0	-1	0	-4	-1	-5	0	15	-11	26	27
1714	0	0	0	3	1	0	-1	-6	-2	-1	-15	0	4	-25	29	29
1715	0	0	6	0	3	0	0	-1	0	0	-1	0	9	-2	11	11
1716	0	5	0	0	1	0	0	0	0	0	0	0	6	0	6	7
1717	2	0	0	0	0	0	-2	-3	-4	0	0	0	2	-9	11	11
1718	0	0	0	0	0	0	0	-1	0	0	-1	0	0	-2	2	2
1719	0	0	0	0	2	3	0	0	0	0	0	0	5	0	5	5
1720	0	0	0	2	63	0	0	0	0	-1	0	0	65	-1	66	68
1721	0	0	2	12	4	5	0	-4	-4	0	-1	0	23	-9	32	36
1722	0	1	9	0	92	0	-1	-4	-11	-6	-27	0	102	-49	151	162
1723	1	13	1	21	133	0	0	-1	-3	-2	-7	0	169	-13	182	194
1724	12	15	119	91	292	50	0	0	0	0	-1	0	579	-1	580	631
1725	0	19	197	4	1203	8	0	0	0	-1	-1	0	1431	-2	1433	1475
1726	2	19	4	25	56	1	0	0	-6	0	0	0	107	-6	113	115
1727	0	11	74	1	19	0	0	-4	0	0	0	0	105	-4	109	113
1728	1	116	32	2	24	0	0	0	0	0	0	0	175	0	175	178
1729	14	83	13	1	14	0	0	0	0	0	-5	0	125	-5	130	133
1730	9	11	4	4	8	0	0	0	0	0	-3	0	36	-3	39	41
1731	0	2	10	1	0	1	0	0	0	0	-3	0	14	-3	17	19
1732	2	0	8	0	109	0	0	0	0	-3	-5	0	119	-8	127	131
1733	1	7	0	17	18	0	0	-1	-6	0	-11	0	43	-18	61	64
1734	2	3	5	2	12	0	0	0	0	0	-6	0	24	-6	30	31
1735	0	1	0	0	0	0	0	0	0	-2	-5	-1	1	-8	9	13
1736	4	12	5	0	6	0	0	-1	-2	-1	-6	0	27	-10	37	38
1737	1	8	4	2	37	1	0	0	0	0	0	0	53	0	53	56
1738	0	1	5	4	9	0	0	0	0	-2	-4	0	19	-6	25	26
1739	0	0	0	0	1	0	0	-1	-2	-4	-4	0	1	-11	12	14
1740	0	2	1	0	32	0	0	-2	-6	0	-3	-1	35	-12	47	50
1741	0	1	1	1	19	0	0	-6	-5	-1	-29	-5	22	-46	68	74
1742	1	1	15	10	5	0	0	-15	-17	-9	-101	-1	32	-143	175	186
1743	0	21	5	2	129	17	0	-4	-3	0	-14	0	174	-21	195	203
1744	3	2	0	5	24	1	0	0	-1	0	-2	0	35	-3	38	38
1745	0	1	4	0	1	0	0	0	0	0	-1	0	6	-1	7	7
1746	0	2	1	2	0	0	0	-1	0	-1	0	0	5	-2	7	8
1747	1	3	2	0	0	0	0	-2	-4	0	-5	0	6	-11	17	18
1748	2	1	0	0	2	0	-5	-12	-5	0	-30	0	5	-52	57	58
1749	2	1	0	0	8	0	0	0	-1	0	0	0	11	-1	12	13
1750	3	0	0	6	1	13	0	0	0	-1	-1	0	23	-2	25	28
1751	0	1	4	0	168	1	0	0	0	0	0	0	174	0	174	175
1752	0	1	1	33	8	0	-1	0	0	0	-1	0	43	-2	45	46
1753	0	0	16	0	1	0	0	0	0	0	0	0	17	0	17	18
1754	1	9	6	0	1	0	-2	0	-1	0	-3	0	17	-6	23	24
1755	1	7	1	0	1	0	0	-2	-2	0	0	0	10	-4	14	15
1756	0	0	0	0	2	0	0	0	0	0	-1	0	2	-1	3	3
1757	0	0	0	0	0	0	0	0	-1	-2	-1	0	0	-4	4	4
1758	0	0	0	0	0	0	0	0	0	0	-1	0	0	-1	1	1
1759	0	0	0	1	0	0	0	-1	0	0	-3	0	1	-4	5	5
1760	0	0	0	2	0	0	0	-1	0	0	0	0	2	-1	3	3
1761	0	0	0	0	0	0	0	0	-1	0	-2	0	0	-3	3	3
1762	0	0	0	0	0	0	0	0	-1	0	-1	0	0	-2	2	2
1763	0	0	0	1	2	0	0	0	0	0	-7	0	3	-7	10	11
1764	0	0	1	1	3	0	0	0	-1	0	-1	0	5	-2	7	8
1765	0	0	0	0	0	0	0	0	-3	-1	-13	-2	0	-19	19	21
1766	0	0	0	0	1	0	-1	0	-2	0	-7	-2	1	-12	13	13
1767	0	0	0	0	0	0	0	0	0	0	-2	0	0	-2	2	3
1768	0	0	0	0	0	0	0	0	-1	-4	-5	0	0	-10	10	11
1769	0	0	0	0	0	0	0	-2	-1	-1	-3	0	0	-7	7	8
1770	0	0	0	0	0	0	0	-4	-1	0	0	0	0	-5	5	6
1771	0	0	0	0	0	0	0	0	0	0	0	0	0	0	0	0
1772	0	0	0	0	0	0	0	0	0	0	0	0	0	0	0	0
1773	0	0	0	0	4	0	0	-2	0	0	0	0	4	-2	6	7
1774	0	1	0	1	0	0	0	0	-1	-1	0	0	2	-2	4	4
1775	0	13	5	0	0	0	0	0	0	0	-1	0	18	-1	19	20
1776	0	0	0	0	0	0	0	0	0	0	0	0	0	0	0	0
1777	1	0	0	0	0	0	0	0	0	0	0	0	1	0	1	1
1778	0	0	0	0	0	0	0	0	0	0	0	0	0	0	0	0
1779	0	0	0	0	0	0	0	0	0	0	0	0	0	0	0	0
1780	0	0	0	0	0	0	0	0	0	0	0	0	0	0	0	0
1781	0	0	0	0	0	0	0	0	0	0	0	0	0	0	0	0
1782	0	0	0	0	3	0	0	0	0	0	-1	0	3	-1	4	5
1783	0	0	0	0	2	0	0	0	0	0	-1	0	2	-1	3	7
1784	0	0	1	0	0	0	0	-3	-6	0	0	0	1	-9	10	11
1785	0	2	18	3	1	0	-1	-9	-1	-2	0	0	24	-13	37	41
1786	2	14	30	0	6	0	0	-1	0	-1	0	0	52	-2	54	60
1787	3	43	2	2	12	1	0	0	0	0	0	0	63	0	63	65
1788	5	3	6	3	1	0	0	0	0	0	0	0	18	0	18	20
1789	0	2	0	0	3	3	0	0	0	0	-1	0	8	-1	9	9
1790	0	0	0	1	210	6	0	-1	0	0	0	0	217	-1	218	225
1791	0	0	0	18	166	0	0	0	-1	0	-3	-2	184	-6	190	190
1792	0	0	25	72	106	4	0	-4	-11	0	-21	0	207	-36	243	249
1793	0	21	85	6	44	0	0	-1	0	0	-7	0	156	-8	164	172
1794	1	37	12	12	151	0	0	-1	0	-2	0	0	213	-3	216	222
1795	0	3	0	2	1	1	0	0	0	0	-2	0	7	-2	9	11
1796	0	10	42	0	4	0	0	0	0	0	0	0	56	0	56	57
1797	2	20	0	3	51	0	0	-1	-1	0	-3	0	76	-5	81	81
1798	2	1	2	2	1	0	0	0	0	0	-1	0	8	-1	9	14
1799	2	4	9	2	7	4	0	0	0	0	0	0	28	0	28	29
1800	2	3	17	1	479	7	0	0	0	0	-1	0	509	-1	510	518
1801	1	14	2	15	316	5	0	0	0	0	0	0	353	0	353	366
1802	0	2	14	15	721	7	0	-1	0	0	-2	0	759	-3	762	775
1803	0	37	94	126	279	5	0	-1	0	0	0	0	541	-1	542	595
1804	3	41	818	9	274	15	0	0	0	0	-2	0	1160	-2	1162	1191
1805	0	24	0	6	12	0	0	0	0	0	-1	-1	42	-2	44	45
1806	9	0	1	3	2	0	0	0	0	0	0	0	15	0	15	20
1807	0	0	2	1	8	1	0	0	0	0	0	0	12	0	12	14
1808	0	2	0	0	4	0	0	0	0	0	0	0	6	0	6	6
1809	0	0	1	3	34	0	0	0	0	0	-1	0	38	-1	39	39
1810	0	0	2	2	20	1	0	-1	0	0	-2	0	25	-3	28	28
1811	1	0	9	1	13	0	0	0	0	0	0	0	24	0	24	24
1812	4	3	4	3	3	0	0	0	0	0	0	0	17	0	17	17
1813	3	13	4	0	0	0	0	0	0	0	0	0	20	0	20	21
1814	2	8	0	4	0	0	0	0	0	0	0	0	14	0	14	15
1815	0	0	1	0	1	0	0	0	0	0	0	0	2	0	2	2
1816	0	3	0	0	0	0	0	0	0	0	-1	0	3	-1	4	4
1817	0	0	0	0	1	0	0	0	0	0	0	0	1	0	1	1
1818	0	0	0	0	0	0	0	0	0	0	0	0	0	0	0	0
1819	0	0	0	0	0	0	0	0	-1	0	-1	0	0	-2	2	2
1820	0	0	0	0	0	0	0	0	0	0	-2	0	0	-2	2	2
1821	0	0	0	0	0	0	0	0	-1	0	0	0	0	-1	1	1
1822	0	0	0	0	0	0	0	0	0	0	-4	0	0	-4	4	6
1823	0	0	0	0	0	0	0	0	-2	-1	-3	0	0	-6	6	7
1824	0	0	0	0	1	0	0	-3	-1	0	-5	0	1	-9	10	13
1825	0	2	0	0	0	0	0	0	0	0	-4	0	2	-4	6	6
1826	0	0	0	0	0	0	0	-1	0	-1	-3	0	0	-5	5	5
1827	0	0	0	0	0	0	0	0	0	0	-1	0	0	-1	1	1
1828	0	0	0	0	0	0	0	0	-1	0	0	0	0	-1	1	1
1829	0	0	0	0	0	0	0	0	0	0	-1	0	0	-1	1	1
1830	0	0	0	0	3	0	0	0	0	0	-4	0	3	-4	7	7
1831	0	0	0	0	0	0	0	0	0	0	-4	0	0	-4	4	6
1832	0	0	0	0	0	0	0	-7	-18	-9	-103	0	0	-137	137	140
1833	0	0	0	0	0	0	-1	-84	-84	-20	-336	-2	0	-527	527	544
1834	0	0	0	0	4	0	-1	-6	-5	-1	-34	0	4	-47	51	52
1835	0	0	0	0	0	0	0	-9	-8	-3	-25	0	0	-45	45	49
1836	0	0	0	0	0	0	-6	-18	-14	-19	-35	-3	0	-95	95	99
1837	0	0	0	0	1	0	-2	-1	-3	-4	-8	0	1	-18	19	21
1838	0	0	0	1	0	0	-7	-101	-176	-12	-189	-1	1	-486	487	505
1839	0	0	0	0	18	0	-18	-36	-31	-4	-84	-1	18	-174	192	197
1840	0	1	1	0	0	0	-1	-2	0	0	-1	0	2	-4	6	6
1841	0	0	0	0	10	0	-2	-1	0	0	-3	0	10	-6	16	17
1842	0	2	0	0	0	0	0	0	0	0	0	0	2	0	2	3
1843	0	1	2	0	10	2	0	0	0	0	0	0	15	0	15	16
1844	0	1	0	1	48	0	0	0	0	0	0	0	50	0	50	55
1845	0	0	4	24	6	0	0	0	0	0	-1	0	34	-1	35	37
1846	0	1	44	1	4	0	0	0	0	0	0	0	50	0	50	51
1847	0	69	0	0	4	0	0	0	0	0	0	-1	73	-1	74	78
1848	3	1	2	0	34	0	0	0	0	0	0	0	40	0	40	42
1849	0	1	0	3	17	0	0	0	0	0	0	0	21	0	21	26
1850	0	0	0	0	6	0	0	-9	-4	0	-14	0	6	-27	33	42
1851	0	1	3	2	4	0	-1	-2	-5	-5	-16	0	10	-29	39	42
1852	5	6	6	2	10	0	0	-1	0	0	0	0	29	-1	30	34
1853	1	4	3	0	21	2	0	-1	0	0	-31	0	31	-32	63	67
1854	1	4	1	6	13	0	0	0	-1	-5	-11	-2	25	-19	44	50
1855	1	7	11	2	139	0	0	0	-2	-1	-1	0	160	-4	164	172
1856	0	3	1	4	5	0	0	0	0	-2	-6	0	13	-8	21	23
1857	17	9	4	2	1	1	-2	-6	-5	-4	0	0	34	-17	51	53
1858	2	2	1	0	6	0	0	0	-1	0	0	0	11	-1	12	12
1859	1	0	0	0	0	0	0	0	0	0	-5	-1	1	-6	7	9
1860	0	0	0	0	0	0	0	-1	-2	-7	-104	0	0	-114	114	116
1861	0	0	0	0	1	0	-1	-8	-40	-9	-60	0	1	-118	119	126
1862	1	1	1	1	0	0	-1	-4	-8	-4	-63	-1	4	-81	85	92
1863	0	0	0	0	0	0	0	-13	-12	-1	-49	-1	0	-76	76	102
1864	0	0	0	1	1	0	-1	-3	-3	-5	-32	0	2	-44	46	48
1865	0	0	1	0	1	0	0	-1	-2	-1	-4	0	2	-8	10	11
1866	0	0	0	0	0	0	-1	-25	-18	-3	0	0	0	-47	47	50
1867	0	0	2	1	0	0	0	-4	0	0	-6	-1	3	-11	14	15
1868	0	0	2	0	0	0	-8	-23	-1	-15	-278	-8	2	-333	335	346
1869	0	0	0	0	7	0	0	0	-3	-2	-17	0	7	-22	29	31
1870	0	0	0	0	4	0	-2	-50	-60	-4	-46	-1	4	-163	167	170
1871	0	0	0	2	0	0	-4	-74	-52	-24	-215	-1	2	-370	372	396
1872	0	1	1	0	2	0	-31	-26	-4	0	-25	0	4	-86	90	96
1873	0	0	0	0	0	1	0	-14	-18	-5	-149	-5	1	-191	192	226
1874	0	0	0	0	1	0	-2	-92	-76	-20	-85	-2	1	-277	278	288
1875	0	0	0	1	0	0	-2	-8	-3	-2	-23	-1	1	-39	40	41
1876	0	0	0	0	44	0	0	-1	0	0	-1	0	44	-2	46	47
1877	0	0	0	9	2	0	0	-2	-1	0	-2	0	11	-5	16	18
1878	0	0	3	0	0	0	-3	-8	0	-1	-14	0	3	-26	29	31
1879	0	20	1	0	0	0	0	0	-1	0	0	0	21	-1	22	22
1880	4	0	0	0	1	0	-1	-27	-9	-2	-56	0	5	-95	100	103
1881	0	0	0	0	0	0	0	-2	0	-1	-1	0	0	-4	4	4
1882	0	0	0	0	0	0	0	0	0	0	0	0	0	0	0	0
1883	0	0	0	0	0	0	0	0	0	0	0	0	0	0	0	0
1884	0	0	0	0	0	0	0	0	0	0	0	0	0	0	0	1
1885	0	0	0	0	9	5	0	0	0	0	0	0	14	0	14	14
1886	0	0	1	1	98	1	0	0	0	0	-1	0	101	-1	102	113
1887	1	1	13	28	56	0	0	0	0	-1	-4	0	99	-5	104	111
1888	1	23	587	18	25	1	-1	-15	-13	-1	-11	0	655	-41	696	731
1889	13	2388	799	22	212	1	0	-1	0	0	-1	0	3435	-2	3437	3608
1890	84	429	28	10	156	2	0	0	0	0	0	0	709	0	709	756
1891	40	66	67	6	88	13	0	0	0	0	0	0	280	0	280	298
1892	2	3	5	3	15	0	0	0	0	0	0	0	28	0	28	34
1893	0	14	5	5	3	0	0	0	0	0	0	0	27	0	27	32
1894	1	5	0	1	3	2	0	0	0	0	0	0	12	0	12	14
1895	0	1	2	0	25	0	0	0	0	0	0	0	28	0	28	30
1896	0	0	1	1	0	0	0	0	0	0	0	0	2	0	2	4
1897	0	0	0	0	0	0	0	0	0	0	0	0	0	0	0	0
1898	0	0	0	0	0	0	0	0	0	0	0	0	0	0	0	0
1899	0	1	1	0	1	0	0	0	0	0	0	0	3	0	3	4
1900	0	1	0	0	20	0	0	0	0	0	0	0	21	0	21	21
1901	0	0	1	1	0	0	0	0	0	0	0	0	2	0	2	2
1902	0	0	1	0	0	0	0	0	0	0	0	0	1	0	1	1
1903	0	2	0	0	2	0	0	0	0	0	0	0	4	0	4	4
1904	0	0	0	0	1	0	0	0	0	0	0	0	1	0	1	1
1905	0	0	2	0	6	0	0	0	0	0	0	0	8	0	8	8
1906	0	1	0	0	2	0	0	0	0	0	0	0	3	0	3	3
1907	0	0	1	0	0	0	0	0	0	0	-3	0	1	-3	4	4
1908	0	1	0	1	6	0	0	-3	-8	-13	-39	-1	8	-64	72	74
1909	0	0	0	0	0	0	0	0	-2	0	0	0	0	-2	2	2
1910	0	0	0	0	0	0	0	0	0	0	-21	0	0	-21	21	21
1911	0	0	0	0	0	0	0	0	0	-1	-2	0	0	-3	3	4
1912	0	0	0	0	0	0	0	0	-1	-2	-3	0	0	-6	6	7
1913	0	2	0	1	1	0	0	0	0	0	-3	0	4	-3	7	9
1914	0	0	4	0	3	0	0	0	0	0	-1	-3	7	-4	11	28
1915	1	3	0	0	31	0	0	-7	-8	-16	-398	0	35	-429	464	491
1916	0	0	0	0	0	0	0	-2	-11	-5	-2	0	0	-20	20	26
1917	0	0	1	0	0	0	-2	-18	-4	0	0	0	1	-24	25	33
1918	0	0	0	0	0	0	0	-9	0	0	0	0	0	-9	9	16
1919	0	0	0	0	0	0	-7	0	0	0	0	0	0	-7	7	13
1920	0	0	0	0	0	0	0	0	0	0	0	0	0	0	0	0
1921	0	0	0	0	0	0	0	0	0	0	0	0	0	0	0	0
1922	0	0	0	0	0	0	0	0	0	-1	-1	0	0	-2	2	3
1923	0	0	0	0	0	0	0	0	0	0	0	0	0	0	0	0
1924	0	0	0	0	0	0	0	0	0	0	0	0	0	0	0	0
1925	0	0	0	0	0	0	0	0	-1	0	-3	0	0	-4	4	5
1926	0	0	0	0	0	0	0	-3	-2	-1	-3	-1	0	-10	10	12
1927	0	0	0	0	0	0	-3	-1	-14	-4	-47	0	0	-69	69	79
1928	0	0	0	0	1	0	0	-3	-3	-1	-8	-2	1	-17	18	20
1929	0	0	0	0	10	0	0	-12	-12	-1	-35	-2	10	-62	72	85
1930	0	0	0	1	1	0	-5	-52	-67	-13	-111	-4	2	-252	254	267
1931	0	1	8	0	0	0	-2	-6	-1	-1	-68	-2	9	-80	89	90
1932	0	10	0	1	0	0	-1	0	-2	-1	-5	0	11	-9	20	20
1933	0	0	0	0	1	0	0	0	0	0	0	0	1	0	1	3
1934	0	0	0	1	9	0	0	0	0	0	0	0	10	0	10	10
1935	0	0	2	1	0	1	0	0	0	0	-1	0	4	-1	5	5
1936	0	0	1	1	5	1	0	0	0	0	0	0	8	0	8	8
1937	0	0	0	1	10	0	0	0	-2	0	0	0	11	-2	13	13
1938	0	0	0	1	6	0	-1	-5	0	0	-5	0	7	-11	18	20
1939	0	0	6	1	28	2	0	-6	-1	-2	-3	0	37	-12	49	49
1940	0	4	4	0	1	0	0	0	0	0	0	0	9	0	9	10
1941	0	2	0	1	4	0	0	0	0	0	0	0	7	0	7	7
1942	1	10	4	0	1	0	0	0	0	0	0	0	16	0	16	16
1943	0	1	0	0	2	0	0	0	0	0	0	0	3	0	3	3
1944	0	0	0	0	1	0	0	0	0	0	0	0	1	0	1	1
1945	0	0	0	0	1	0	0	0	0	0	0	0	1	0	1	1
1946	1	4	1	1	1	0	0	0	0	0	0	0	8	0	8	8
1947	0	0	0	1	0	0	0	0	0	0	0	0	1	0	1	2
1948	0	0	1	0	0	0	0	0	0	0	0	0	1	0	1	1
1949	0	1	0	0	0	0	0	0	0	0	0	0	1	0	1	1
1950	0	0	0	0	0	0	0	0	0	0	0	0	0	0	0	0
1951	0	1	0	0	2	0	0	0	0	-1	-4	0	3	-5	8	8
1952	0	0	0	0	1	0	0	0	-1	0	-4	-1	1	-6	7	9
1953	0	0	0	0	1	0	0	-2	-1	-1	0	0	1	-4	5	5
1954	0	0	0	0	1	0	0	-1	-1	-1	-1	0	1	-4	5	6
1955	0	0	0	0	0	0	0	0	-2	-1	-28	-2	0	-33	33	38
1956	0	0	0	0	0	0	0	-1	-2	-1	-87	0	0	-91	91	97
1957	0	0	0	0	0	0	-1	-2	-5	-3	-42	0	0	-53	53	59
1958	0	1	0	1	0	1	0	-10	-17	-5	-174	-3	3	-209	212	221
1959	0	0	0	1	0	0	0	-32	-118	-34	-442	0	1	-626	627	651
1960	0	0	0	2	1	0	-1	-23	-77	-3	-126	0	3	-230	233	237
1961	0	0	0	0	13	0	-5	-63	-27	-11	-280	-2	13	-388	401	416
1962	0	0	1	0	7	1	-1	-1	-1	0	-2	0	9	-5	14	15
1963	0	1	1	3	250	8	0	-18	-16	0	-8	0	263	-42	305	310
1964	0	1	1	3	23	1	0	-6	0	0	-2	0	29	-8	37	39
1965	0	1	10	3	8	0	-1	-7	-2	0	-4	-1	22	-15	37	48
1966	1	55	4	2	5	1	-4	-3	-3	-1	-3	0	68	-14	82	110
1967	34	7	6	4	81	48	0	0	0	0	0	0	180	0	180	216
1968	1	1	1	3	479	3	0	0	0	0	-1	0	488	-1	489	503
1969	0	1	21	105	22	0	0	0	0	0	-3	0	149	-3	152	160
1970	0	5	115	5	1	1	0	0	0	0	0	0	127	0	127	137
1971	0	91	0	0	53	14	0	0	0	0	0	0	158	0	158	165
1972	17	1	0	1	742	2	0	0	0	0	0	0	763	0	763	780
1973	0	2	11	34	83	4	0	0	0	0	0	0	134	0	134	137
1974	0	8	162	2	43	0	0	0	0	0	0	0	215	0	215	224
1975	1	45	6	1	22	0	0	0	0	0	-1	0	75	-1	76	79
1976	2	1	0	0	0	0	0	0	0	0	-5	0	3	-5	8	9
1977	0	1	0	0	0	0	0	0	0	0	0	0	1	0	1	1
1978	1	2	0	0	0	0	0	0	0	0	0	0	3	0	3	3
1979	0	0	0	0	0	0	0	0	0	0	0	0	0	0	0	1
1980	0	0	0	0	0	0	0	0	0	0	-2	0	0	-2	2	2
1981	0	0	0	0	0	0	0	0	0	0	0	0	0	0	0	0
1982	0	0	0	0	1	0	0	0	-5	-2	-3	0	1	-10	11	12
1983	0	0	0	0	0	0	0	-2	-2	0	-4	0	0	-8	8	10
1984	0	0	0	0	2	0	-1	-1	0	-1	0	0	2	-3	5	6
1985	1	1	1	1	5	3	0	-2	-7	0	-9	0	12	-18	30	30
1986	0	0	2	0	7	0	0	0	0	0	-1	0	9	-1	10	11
1987	0	0	1	2	8	0	0	0	-1	0	-1	0	11	-2	13	13
1988	0	0	0	1	17	2	0	-2	-1	-3	-3	0	20	-9	29	30
1989	0	1	0	1	22	0	0	-3	-3	-1	-63	-19	24	-89	113	121
1990	1	2	3	5	2	0	-4	-26	-15	-6	-74	-1	13	-126	139	144
1991	1	11	8	3	41	0	-1	-1	-21	-8	-31	0	64	-62	126	129
1992	0	20	2	1	10	1	0	0	0	0	0	0	34	0	34	37
1993	7	1	16	1	74	1	0	-1	0	0	-16	-2	100	-19	119	127
1994	1	14	2	10	16	0	-1	-6	-17	-3	-124	-1	43	-152	195	203
1995	4	5	26	1	80	0	-5	-46	-141	-11	-72	0	116	-275	391	414
1996	1	24	3	26	8	0	-2	-3	-4	0	-8	0	62	-17	79	101
1997	2	2	41	4	38	2	-2	-16	-10	-23	-128	0	89	-179	268	282
1998	0	4	1	2	7	1	0	0	0	-1	-2	0	15	-3	18	22
1999	3	14	3	2	72	5	0	-2	-4	0	-7	0	99	-13	112	133
[truncated: 6,032 more rows]

## Sheet: CaMV BPO22
position	X20	X21	X22	X23	X24	X25	X20_rev	X21_rev	X22_rev	X23_rev	X24_rev	X25_rev	total_forward	total_reverse	total reads	total with up to 2 mismatches
1	0	41	20	4	0	0	-7	-39	-19	-4	-109	-1	65	-179	244	260
2	5	40	12	0	5	0	-1	0	-2	-1	-6	0	62	-10	72	79
3	5	31	2	2	2	0	-1	-6	-7	-3	-24	0	42	-41	83	94
4	1	0	0	0	1	0	0	-5	-2	-1	-24	-3	2	-35	37	42
5	0	2	1	1	5	0	-3	-42	-129	-24	-433	-10	9	-641	650	704
6	0	0	1	0	2	0	-2	-8	-17	-4	-77	-2	3	-110	113	114
7	0	1	1	0	0	0	0	-6	-2	-1	-15	0	2	-24	26	26
8	0	0	0	0	0	0	-1	-5	-1	-1	-1	0	0	-9	9	17
9	0	0	0	2	85	0	-2	-4	0	0	-1	0	87	-7	94	97
10	0	1	1	12	1	0	-5	-34	0	-1	-70	-2	15	-112	127	143
11	0	36	45	0	3	0	-3	-16	-13	-2	-60	-1	84	-95	179	189
12	4	73	0	1	14	4	0	-1	-1	0	-8	0	96	-10	106	110
13	3	1	1	3	39	3	0	0	0	0	0	0	50	0	50	56
14	0	3	2	0	60	3	0	0	0	0	0	-1	68	-1	69	73
15	0	0	0	4	0	0	0	0	0	-1	-47	0	4	-48	52	57
16	0	1	0	1	0	0	0	-30	-3	-4	-29	-15	2	-81	83	104
17	0	1	0	0	16	0	0	0	-5	-1	-16	0	17	-22	39	46
18	0	2	0	1	16	1	0	-11	-26	-3	-96	-4	20	-140	160	201
19	0	0	0	0	89	5	0	-183	-12	-111	-1618	-11	94	-1935	2029	2211
20	0	4	0	2	126	0	-4	-108	-62	-65	-2896	-1	132	-3136	3268	3347
21	0	12	13	6	48	0	-2	-18	-5	0	-10	0	79	-35	114	136
22	2	78	56	2	105	3	0	-5	0	0	-1	0	246	-6	252	277
23	4	74	29	3	62	0	0	0	-1	-1	0	0	172	-2	174	179
24	5	37	12	6	0	0	0	0	0	-1	-2	0	60	-3	63	66
25	1	3	10	0	1	0	-1	0	0	0	-2	0	15	-3	18	19
26	2	7	0	1	0	0	0	0	0	0	-4	0	10	-4	14	17
27	0	0	1	0	15	2	0	0	-1	-1	-26	-6	18	-34	52	59
28	0	1	0	0	9	0	0	0	-11	0	-30	-2	10	-43	53	62
29	1	0	12	7	0	0	-4	-100	-433	-58	-689	-74	20	-1358	1378	1438
30	0	2	8	0	0	0	-2	-7	-16	-6	-172	-11	10	-214	224	239
31	2	17	0	0	3	0	-2	-20	-9	-7	-6	0	22	-44	66	76
32	1	0	0	0	0	0	-8	-1	0	0	-2	0	1	-11	12	15
33	1	1	0	0	1	0	0	-1	0	0	-1	0	3	-2	5	6
34	0	3	0	5	0	0	-3	0	0	-3	-8	-1	8	-15	23	31
35	0	0	2	0	0	1	-1	-10	-3	0	-12	0	3	-26	29	30
36	0	0	0	0	0	0	0	0	0	-1	-9	0	0	-10	10	10
37	0	0	0	0	0	0	-1	-1	-1	-1	-5	0	0	-9	9	15
38	0	0	0	0	0	0	0	0	-2	0	-2	0	0	-4	4	5
39	0	0	0	0	0	0	0	-5	-2	0	-9	0	0	-16	16	17
40	0	0	0	0	0	0	0	-33	-52	-4	-4	-2	0	-95	95	99
41	0	0	0	0	0	0	0	-9	-7	0	-7	0	0	-23	23	25
42	0	0	0	8	1	0	-1	-10	-1	-1	-7	0	9	-20	29	33
43	0	0	5	0	2	0	-1	-8	-56	0	-32	-1	7	-98	105	115
44	0	8	1	0	0	0	-1	0	-1	0	-11	0	9	-13	22	26
45	2	1	4	1	14	0	0	0	-3	-2	-2	0	22	-7	29	30
46	0	0	0	3	8	1	0	-4	-8	-5	-1	0	12	-18	30	32
47	0	0	2	2	13	0	-1	-6	-6	0	-1	-1	17	-15	32	33
48	0	0	1	1	17	0	0	-10	-6	0	-12	-1	19	-29	48	51
49	3	3	9	3	2	0	-5	-10	-4	-11	-39	-4	20	-73	93	106
50	2	16	24	1	3	0	-7	-4	-34	-20	-90	-1	46	-156	202	230
51	4	12	3	0	24	22	0	-22	-3	-14	-571	-7	65	-617	682	708
52	3	3	2	3	14	0	0	0	-13	-10	-99	0	25	-122	147	176
53	0	1	2	1	10	0	-3	-21	-22	-26	-195	0	14	-267	281	303
54	0	5	1	7	10	8	-3	-12	-17	-16	-194	-18	31	-260	291	320
55	0	3	1	0	250	20	-2	-26	-52	-5	-247	-1	274	-333	607	645
56	0	0	0	14	97	1	0	-7	-5	-5	-14	-1	112	-32	144	163
57	0	1	16	2	17	0	-1	0	0	-3	-26	0	36	-30	66	70
58	0	7	5	1	7	0	0	-1	-1	-1	-1	0	20	-4	24	31
59	12	7	0	0	0	0	0	-13	-8	0	-8	-1	19	-30	49	57
60	0	2	0	1	0	0	0	0	0	0	-4	0	3	-4	7	8
61	0	29	0	0	4	0	-1	-1	-1	0	-2	0	33	-5	38	50
62	1	1	0	0	4	10	0	-1	-1	0	-9	0	16	-11	27	33
63	0	0	0	2	51	0	0	-2	0	-2	-93	-4	53	-101	154	163
64	0	0	0	0	3	0	0	-1	0	0	-2	0	3	-3	6	8
65	0	0	0	0	5	0	-1	-2	0	0	-8	0	5	-11	16	20
66	0	0	0	3	0	0	0	-1	-2	-2	-6	0	3	-11	14	17
67	3	0	1	0	0	0	0	-6	-38	-9	-161	-30	4	-244	248	254
68	0	0	0	0	0	0	0	-4	-2	-2	-44	0	0	-52	52	54
69	11	0	4	0	7	2	0	-5	-6	-2	-1	-2	24	-16	40	46
70	0	2	0	21	28	1	0	-11	-20	-7	-76	0	52	-114	166	187
71	0	0	5	9	27	2	0	-4	-3	0	-26	-3	43	-36	79	101
72	0	14	27	1	305	3	-3	-9	-91	-18	-85	0	350	-206	556	584
73	0	4	4	42	32	2	-16	-148	-244	-45	-9	0	84	-462	546	559
74	1	2	371	1	36	0	0	-1	0	0	0	0	411	-1	412	423
75	0	186	21	6	78	1	0	0	0	0	0	0	292	0	292	307
76	15	8	11	9	10	0	0	-2	0	0	-4	0	53	-6	59	68
77	5	29	78	4	7	0	0	-3	-2	0	-16	-5	123	-26	149	154
78	1	34	2	0	1	1	-1	-5	-1	0	-34	0	39	-41	80	89
79	2	1	2	0	275	0	-3	-7	-4	-7	-69	-2	280	-92	372	394
80	1	0	1	1	7	0	0	-8	-7	-58	-661	-3	10	-737	747	771
81	2	0	1	0	1	2	0	-1	-2	-1	-3	0	6	-7	13	30
82	0	5	0	1	251	2	-2	-2	-7	0	-3	-1	259	-15	274	302
83	2	15	20	6	25	0	-2	-9	-5	-1	0	-1	68	-18	86	90
84	0	0	5	0	0	0	-8	-5	0	0	-5	0	5	-18	23	25
85	3	9	5	0	6	0	0	-3	-1	0	-4	0	23	-8	31	37
86	2	3	0	1	3	0	0	0	0	0	0	0	9	0	9	12
87	0	0	0	0	6	1	0	0	0	0	-4	0	7	-4	11	14
88	0	1	1	0	0	0	0	0	-1	0	-1	-2	2	-4	6	7
89	0	1	1	0	0	0	0	-9	-7	-1	-97	0	2	-114	116	118
90	0	0	0	0	9	0	-1	-11	-32	-22	-72	-2	9	-140	149	154
91	0	0	0	0	1	0	0	-7	-10	-1	-54	-9	1	-81	82	88
92	0	0	0	0	0	0	-1	-30	-78	-11	-6	0	0	-126	126	144
93	0	5	3	1	4	1	0	-1	-2	-2	-45	0	14	-50	64	71
94	6	7	10	0	67	1	0	-11	-44	-3	-65	-3	91	-126	217	250
95	1	24	4	0	35	0	-16	-148	-184	-39	-109	0	64	-496	560	580
96	1	10	9	0	15	0	0	-6	-3	-3	-49	-1	35	-62	97	104
97	1	9	10	0	27	0	-1	-1	-6	-1	-36	-1	47	-46	93	96
98	0	6	2	0	19	0	0	-10	-6	-7	-38	-1	27	-62	89	109
99	1	0	2	4	8	0	-74	-110	-33	-20	-77	0	15	-314	329	347
100	1	2	2	0	16	3	0	-2	-5	0	-9	0	24	-16	40	46
101	1	5	2	3	4	2	0	-12	-2	-3	-47	0	17	-64	81	85
102	0	1	1	1	10	0	-5	-10	-24	-3	-18	-9	13	-69	82	97
103	0	8	1	1	37	12	0	-3	-2	0	-56	0	59	-61	120	131
104	0	1	3	1	368	13	-1	-2	-5	-3	-17	0	386	-28	414	460
105	0	2	6	35	65	0	0	-5	-62	-4	-8	0	108	-79	187	234
106	0	1	116	3	19	1	0	-24	-1	-1	-5	0	140	-31	171	186
107	0	23	3	1	3	1	-2	0	-1	0	-4	0	31	-7	38	40
108	7	7	3	1	8	4	0	-1	0	0	-13	0	30	-14	44	47
109	3	8	3	0	36	1	0	-2	-3	0	-2	0	51	-7	58	61
110	2	3	5	4	13	1	0	-3	-8	-1	-8	0	28	-20	48	54
111	6	36	15	1	5	6	0	-1	0	-1	-1	0	69	-3	72	87
112	13	1	2	0	8	0	0	0	-1	0	-1	-3	24	-5	29	33
113	1	0	1	0	0	0	0	0	-4	-5	-225	0	2	-234	236	247
114	1	3	2	0	11	0	0	-1	0	0	-9	0	17	-10	27	34
115	0	0	1	1	6	0	0	-7	-90	-1	-10	-3	8	-111	119	150
116	1	0	2	0	0	0	-2	-152	-127	-8	-164	-1	3	-454	457	486
117	0	3	12	0	9	0	-7	-55	-70	-6	-79	-7	24	-224	248	259
118	1	1	1	14	8	0	-1	-9	-10	-5	-74	-2	25	-101	126	131
119	0	0	4	1	0	0	0	-1	-2	0	-21	0	5	-24	29	33
120	0	0	0	1	0	2	-1	-8	-27	-1	-54	0	3	-91	94	99
121	0	0	1	0	20	0	0	0	-7	0	-3	0	21	-10	31	35
122	0	0	0	4	3	0	-1	-28	-30	-1	-9	-1	7	-70	77	85
123	0	0	10	0	0	0	-1	-28	-3	-3	-44	0	10	-79	89	102
124	0	36	3	1	3	1	-5	-8	-9	-7	-37	0	44	-66	110	116
125	2	0	0	0	10	0	0	-3	-1	0	-37	0	12	-41	53	55
126	0	0	0	0	0	0	-194	-150	-45	-5	-15	0	0	-409	409	432
127	0	0	2	0	3	0	-1	-3	-1	-2	-42	0	5	-49	54	58
128	0	4	1	0	1	0	0	0	-1	0	-10	0	6	-11	17	25
129	0	0	0	0	21	6	0	-1	0	-5	-19	0	27	-25	52	57
130	0	6	0	0	328	8	0	-9	-1	0	-2	0	342	-12	354	359
131	1	0	2	24	1	0	0	-20	-23	-2	-32	0	28	-77	105	108
132	0	1	8	1	0	0	0	-1	0	0	-7	0	10	-8	18	18
133	0	2	2	0	1	0	0	-6	0	-1	-2	0	5	-9	14	17
134	0	3	2	1	1	0	0	-1	0	0	-3	0	7	-4	11	11
135	0	0	1	0	0	0	0	-1	0	-2	-9	-4	1	-16	17	19
136	0	0	0	0	5	2	0	0	0	-1	-33	0	7	-34	41	43
137	0	0	0	2	10	0	0	0	-18	-1	-10	0	12	-29	41	47
138	0	0	0	3	6	0	0	0	-2	-1	-24	-8	9	-35	44	47
139	0	4	13	2	11	0	0	0	0	-3	-21	0	30	-24	54	60
140	0	2	1	0	3	0	0	0	-3	-1	-8	0	6	-12	18	23
141	0	1	5	0	0	0	0	-2	-10	-3	-42	-1	6	-58	64	77
142	0	0	3	0	10	1	-1	-7	-5	-11	-39	-30	14	-93	107	145
143	0	0	0	0	5	0	-1	-18	-52	-7	-265	-4	5	-347	352	398
144	0	0	0	1	1	2	-1	-57	-20	-36	-1368	-15	4	-1497	1501	1656
145	0	5	4	0	46	5	-2	-20	-71	-78	-1319	-48	60	-1538	1598	1701
146	1	5	4	11	257	0	-5	-258	-250	-53	-1299	0	278	-1865	2143	2242
147	0	4	9	70	106	3	-3	-68	-36	-11	-139	0	192	-257	449	465
148	0	5	3	5	16	0	-3	-34	-66	0	-45	-3	29	-151	180	195
149	1	28	37	4	18	0	-1	-2	-2	-1	-37	0	88	-43	131	142
150	3	4	1	1	31	36	-3	-1	-3	-4	-73	-25	76	-109	185	201
151	1	6	1	12	1152	7	0	-1	-8	-31	-258	-9	1179	-307	1486	1529
152	0	1	2	23	180	38	-5	-151	-357	-31	-1828	-115	244	-2487	2731	2804
153	0	1	73	12	123	4	-27	-903	-56	-72	-112	-1	213	-1171	1384	1494
154	1	286	65	9	33	0	-3	-12	-37	-21	-201	-11	394	-285	679	733
155	5	57	18	2	17	0	-5	-53	-121	-21	-129	-1	99	-330	429	452
156	3	12	6	6	3	0	-7	-127	-50	-37	-150	-2	30	-373	403	464
157	0	5	8	1	31	0	-3	-20	-7	-25	-71	-2	45	-128	173	188
158	0	2	4	8	44	2	0	0	-1	-2	-16	-3	60	-22	82	86
159	0	9	3	1	70	3	0	-4	-1	-3	-99	-1	86	-108	194	204
160	0	5	22	5	41	0	-1	-3	-5	-7	-11	-1	73	-28	101	107
161	0	40	51	32	37	1	0	-4	-4	-4	-55	0	161	-67	228	241
162	5	28	18	1	1	1	0	-1	0	0	-12	0	54	-13	67	70
163	0	14	1	1	29	0	0	0	0	-1	-3	-1	45	-5	50	54
164	13	12	0	25	107	4	-1	0	-1	-3	-51	-1	161	-57	218	225
165	0	0	16	1	4	0	0	-2	-2	-2	-45	-16	21	-67	88	98
166	0	5	13	0	27	12	-1	0	-1	0	-7	0	57	-9	66	68
167	2	5	0	1	331	2	0	-8	-7	-4	-5	0	341	-24	365	375
168	0	0	1	18	0	0	0	-30	-12	-12	-369	-2	19	-425	444	454
169	0	1	2	0	1	0	-1	-5	-11	-1	-46	-1	4	-65	69	70
170	0	5	1	0	42	0	-2	-6	-14	-1	-35	-1	48	-59	107	113
171	0	2	1	2	15	0	-6	-12	-14	-15	-125	-2	20	-174	194	199
172	0	3	7	0	13	3	0	-16	-26	-1	-22	0	26	-65	91	100
173	0	2	1	1	10	0	-8	-354	-80	-21	-215	-8	14	-686	700	719
174	0	9	12	3	13	1	0	-1	-6	-5	-136	-2	38	-150	188	211
175	0	11	4	0	14	7	-2	-3	-14	-18	-1337	-3	36	-1377	1413	1589
176	0	11	7	1	810	2	0	-5	-32	-17	-15	-1	831	-70	901	944
177	1	1	4	52	57	0	0	-22	-63	-4	-34	0	115	-123	238	272
178	0	5	199	3	7	0	-4	-291	-59	-33	-97	-1	214	-485	699	770
179	0	113	13	3	10	0	-13	-36	-130	-8	-120	-10	139	-317	456	484
180	8	5	2	1	4	1	-10	-229	-83	-24	-570	-4	21	-920	941	975
181	0	1	2	0	17	2	-3	-41	-86	-31	-1820	-102	22	-2083	2105	2224
182	2	7	2	9	51	0	-12	-175	-381	-12	-1084	-2	71	-1666	1737	1798
183	0	0	11	3	3	2	-1	-11	-10	-2	-10	0	19	-34	53	66
184	0	20	12	0	884	8	0	-14	-34	0	-2	0	924	-50	974	1003
185	0	15	1	38	36	4	0	-78	-1	-1	-10	0	94	-90	184	209
186	0	7	66	0	59	1	-3	0	0	-1	-4	-1	133	-9	142	149
187	2	81	0	8	84	0	0	-1	-4	0	-8	0	175	-13	188	198
188	2	3	87	3	28	12	0	0	0	-1	-10	-1	135	-12	147	168
189	0	5	11	2	7	0	0	-2	-7	-14	-115	0	25	-138	163	172
190	2	6	5	1	39	9	-3	-45	-61	-17	-321	-3	62	-450	512	523
191	3	39	40	24	164	7	-8	-45	-162	-19	-111	-42	277	-387	664	716
192	1	33	39	48	68	0	-3	-63	-301	-18	-133	-9	189	-527	716	788
193	7	55	247	9	47	0	-7	-35	-225	-30	-1304	-1	365	-1602	1967	2150
194	5	70	25	6	70	1	-8	-229	-32	-251	-849	-1	177	-1370	1547	1611
195	3	9	2	5	203	7	-4	-79	-237	-9	-444	-8	229	-781	1010	1155
196	2	1	8	26	78	1	-3	-109	-22	-50	-200	-1	116	-385	501	522
197	0	2	88	8	10	8	0	-31	-30	-9	-95	-1	116	-166	282	299
198	0	61	41	3	150	1	-18	-903	-551	-110	-1072	-17	256	-2671	2927	3048
199	11	22	11	52	43	0	-2	-26	-167	-20	-339	0	139	-554	693	718
200	11	8	101	20	27	4	0	-4	-6	0	-19	0	171	-29	200	218
201	2	15	36	1	253	1	-1	-2	-23	-32	-461	-4	308	-523	831	858
202	2	8	2	9	16	3	-1	-12	-4	-3	-37	-1	40	-58	98	102
203	11	6	256	8	181	1	0	-17	-9	-6	-118	-23	463	-173	636	662
204	0	16	10	6	37	0	-4	-17	-133	-17	-871	-1	69	-1043	1112	1159
205	12	78	26	18	304	3	0	-7	-13	-5	-78	0	441	-103	544	665
206	17	96	87	103	785	6	-6	-66	-92	-85	-633	-7	1094	-889	1983	2169
207	5	15	43	47	394	4	0	-37	-39	-10	-316	-1	508	-403	911	961
208	7	192	313	42	1616	0	0	-25	-28	-4	-46	0	2170	-103	2273	2405
209	8	99	109	77	2171	0	-9	-84	-277	-206	-598	-3	2464	-1177	3641	3741
210	3	11	10	38	12	0	-1	-31	-22	-3	-20	0	74	-77	151	160
211	0	19	278	6	7	0	0	-5	-24	0	0	0	310	-29	339	354
212	1	140	54	43	33	0	0	-8	-1	-3	-11	0	271	-23	294	302
213	9	7	169	9	4	1	-3	-8	-6	-1	-25	0	199	-43	242	249
214	0	22	9	0	40	1	0	0	0	0	0	0	72	0	72	103
215	10	9	0	8	10	0	0	0	0	0	0	0	37	0	37	41
216	2	0	8	3	11	1	0	0	0	0	0	0	25	0	25	27
217	0	1	1	0	2	0	0	-2	0	-2	-4	-7	4	-15	19	41
218	0	1	0	0	3	0	0	0	0	-1	-86	0	4	-87	91	95
219	0	0	0	0	8	0	-1	-6	-7	-12	-16	0	8	-42	50	82
220	0	0	0	0	0	0	0	-1	-15	-64	-1121	-23	0	-1224	1224	1250
221	0	0	0	0	0	0	-1	-7	-22	-13	-131	-23	0	-197	197	270
222	0	2	0	0	148	1	-1	-19	-9	-3	-37	-11	151	-80	231	255
223	0	0	2	51	239	1	0	-13	-57	-14	-295	-1	293	-380	673	768
224	0	0	17	6	96	1	-4	-39	-40	-121	-177	-5	120	-386	506	558
225	0	17	82	4	25	8	0	-3	-1	-34	-330	-18	136	-386	522	547
226	1	15	1	0	6	1	-2	-4	-77	-77	-264	-4	24	-428	452	471
227	1	6	1	0	29	0	0	-40	-128	-47	-243	-3	37	-461	498	517
228	0	0	4	6	1	0	-8	-117	-160	-114	-1169	-4	11	-1572	1583	1618
229	0	2	7	0	3	0	-1	-63	-99	-18	-101	-2	12	-284	296	311
230	1	2	0	1	2	0	-5	-20	-49	-2	-236	-2	6	-314	320	333
231	2	1	0	0	0	0	-1	-23	-21	-8	-84	-6	3	-143	146	168
232	0	0	0	0	1	0	0	-18	-15	-9	-138	-4	1	-184	185	191
233	0	2	4	0	2	0	-3	-47	-132	-26	-466	-5	8	-679	687	703
234	0	0	0	0	3	2	0	-11	-11	-13	-132	-10	5	-177	182	188
235	0	0	1	0	4	0	0	-4	-4	0	-5	0	5	-13	18	19
236	0	0	1	1	6	0	0	-2	-1	0	-3	0	8	-6	14	15
237	0	0	6	0	12	3	-3	-1	-5	0	0	0	21	-9	30	30
238	0	16	3	86	11	0	0	-8	-5	0	-1	-1	116	-15	131	133
239	3	3	112	0	0	0	0	-1	0	0	-1	0	118	-2	120	122
240	0	20	9	0	0	0	-1	0	-32	-3	-24	0	29	-60	89	93
241	1	0	0	0	0	0	0	-30	-79	-53	-462	-3	1	-627	628	647
242	2	0	0	0	3	0	0	-3	-2	-4	-7	0	5	-16	21	31
243	0	0	0	1	0	0	0	-3	-21	0	-32	0	1	-56	57	58
244	2	0	3	0	0	3	-1	-63	-11	-2	-47	0	8	-124	132	136
245	0	4	2	0	86	0	-14	-50	-112	-3	-249	-4	92	-432	524	553
246	1	0	1	128	26	0	-12	-318	-194	-28	-1613	-2	156	-2167	2323	2459
247	0	3	153	17	7	2	-5	-61	-81	-34	-614	-4	182	-799	981	1021
248	0	173	5	3	1168	55	0	-1	0	-3	-9	0	1404	-13	1417	1460
249	38	6	2	64	1844	6	0	0	-1	-2	-5	0	1960	-8	1968	2009
250	3	5	199	82	98	0	-1	0	-3	-2	-4	0	387	-10	397	401
251	0	151	307	2	2	0	0	-1	-6	0	-28	-8	462	-43	505	521
252	6	153	22	0	1	1	0	-6	-5	-1	-22	0	183	-34	217	223
253	17	18	3	0	11	0	-2	-2	-6	-7	-19	-1	49	-37	86	91
254	1	0	3	2	29	1	-2	-2	-2	0	-4	0	36	-10	46	47
255	1	2	6	2	20	2	0	-12	-6	0	-5	0	33	-23	56	68
256	0	9	14	2	107	0	-1	-3	-1	0	-8	0	132	-13	145	157
257	0	13	20	3	22	0	0	0	0	0	-7	0	58	-7	65	77
258	2	9	15	1	36	0	0	0	0	-2	-19	0	63	-21	84	919
259	2	9	4	10	689	0	0	0	0	-15	-4	0	714	-19	733	784
260	1	3	4	7	15	0	0	-24	-27	0	-23	0	30	-74	104	133
261	2	2	64	4	8	2	0	-4	-1	-1	-1	0	82	-7	89	94
262	0	28	18	0	10	1	-1	0	-7	0	-2	0	57	-10	67	77
263	4	4	1	0	4	0	0	-5	-2	0	-37	0	13	-44	57	60
264	2	10	8	4	15	0	0	-2	0	-1	-2	0	39	-5	44	45
265	1	0	10	1	0	0	-1	-1	-10	0	0	0	12	-12	24	27
266	0	4	0	0	11	1	0	0	-1	0	0	0	16	-1	17	17
267	1	0	2	1	6	0	0	0	0	0	0	0	10	0	10	10
268	0	0	0	0	0	0	0	0	0	0	0	0	0	0	0	3
269	0	0	0	0	1	0	0	0	0	0	0	0	1	0	1	1
270	0	0	0	0	0	0	0	0	-1	0	-15	0	0	-16	16	18
271	0	0	0	0	1	0	0	-7	-5	-7	-40	-1	1	-60	61	66
272	0	0	1	0	58	0	0	-4	-12	0	-8	0	59	-24	83	87
273	0	0	1	3	8	0	0	-5	-2	0	-4	0	12	-11	23	24
274	0	6	112	16	21	0	0	0	0	0	-21	0	155	-21	176	189
275	0	41	13	0	75	0	0	0	-14	-125	-338	-2	129	-479	608	626
276	3	7	5	6	3	0	-9	-628	-1582	-108	-938	-2	24	-3267	3291	3356
277	0	0	6	2	3	0	-1	-6	-8	-1	-34	-1	11	-51	62	69
278	0	11	5	0	9	0	-1	-10	-5	-6	-89	0	25	-111	136	151
279	0	2	4	0	1	0	-1	-5	-7	-1	-20	0	7	-34	41	44
280	0	1	2	1	3	1	0	-2	0	-1	-1	0	8	-4	12	16
281	0	0	0	0	3	0	0	-7	-5	-1	-24	-4	3	-41	44	47
282	0	0	0	0	4	0	-1	-3	-6	-2	-117	-1	4	-130	134	142
283	0	1	1	0	10	0	-2	-1	-2	-4	-24	-1	12	-34	46	48
284	0	0	0	0	3	0	0	-22	-55	-7	-133	-5	3	-222	225	234
285	0	0	0	0	0	0	-3	-402	-72	-13	-68	-6	0	-564	564	579
286	0	1	3	0	9	0	-14	-66	-47	-14	-143	-1	13	-285	298	329
287	0	1	1	1	11	1	-5	-57	-44	-31	-193	-20	15	-350	365	385
288	0	2	1	1	34	1	-10	-30	-79	-17	-388	-4	39	-528	567	663
289	0	1	3	1	23	0	-3	-61	-77	-21	-1604	-1	28	-1767	1795	1916
290	0	7	21	13	77	8	-1	-4	-6	-2	-42	-5	126	-60	186	225
291	0	8	9	10	1235	1	0	-13	-34	-8	-319	-1	1263	-375	1638	1801
292	1	8	5	374	263	1	0	-38	-513	-44	-983	-1	652	-1579	2231	2318
293	0	3	286	13	16	32	0	-28	-65	-23	-36	-5	350	-157	507	583
294	1	196	24	0	355	1	0	-21	-19	-2	-366	-2	577	-410	987	1034
295	25	7	1	77	3	0	-1	-5	-1	-7	-47	0	113	-61	174	225
296	2	0	24	0	28	18	-5	-4	-33	0	-12	-2	72	-56	128	142
297	0	10	0	0	84	0	0	-69	-46	0	-65	-5	94	-185	279	285
298	0	0	4	3	3	0	-1	-1	0	-1	-3	-1	10	-7	17	21
299	0	3	7	0	1	3	0	0	-4	-1	-7	0	14	-12	26	33
300	0	6	1	1	4	0	0	-1	0	0	-1	0	12	-2	14	15
301	0	1	1	0	6	1	0	0	0	-1	0	0	9	-1	10	12
302	0	0	2	0	34	0	0	-2	-2	0	-2	-1	36	-7	43	44
303	0	1	1	1	12	0	0	-17	-3	-1	-50	-26	15	-97	112	118
304	0	2	19	2	4	0	0	-2	-1	-1	-20	-4	27	-28	55	56
305	1	19	4	1	6	2	0	-3	-10	-5	-43	-5	33	-66	99	217
306	1	5	0	2	57	0	-1	-1	-33	-12	-182	0	65	-229	294	317
307	0	2	6	85	119	2	0	-34	-17	-16	-385	0	214	-452	666	757
308	0	1	46	3	425	97	-1	-10	-13	-7	-124	-1	572	-156	728	770
309	0	30	3	7	322	1	-1	-7	-73	-2	-11	0	363	-94	457	609
310	9	5	94	603	42	10	-1	-1	-11	-1	0	-1	763	-15	778	1834
311	0	35	147	25	110	5	-1	0	-3	0	-3	0	322	-7	329	358
312	13	35	116	3	34	2	0	-2	-2	0	-5	0	203	-9	212	238
313	6	15	25	26	26	4	0	0	0	0	0	0	102	0	102	110
314	2	7	102	5	2	0	0	0	0	0	-2	0	118	-2	120	127
315	2	95	1	1	2	0	0	0	0	0	-12	-8	101	-20	121	127
316	4	0	0	0	1	0	0	0	0	0	-4	0	5	-4	9	12
317	0	0	1	0	1	0	0	-1	0	-2	-6	0	2	-9	11	17
318	0	0	0	0	2	0	-3	-10	-97	-75	-77	-4	2	-266	268	283
319	0	0	0	0	0	0	0	-18	-11	-3	-19	0	0	-51	51	53
320	0	1	11	0	4	0	0	-71	-33	0	-1	0	16	-105	121	136
321	0	73	16	1	23	0	-27	-48	-79	-1	-38	-1	113	-194	307	330
322	2	14	1	0	0	0	-3	-5	0	0	-5	0	17	-13	30	37
323	0	1	1	0	1	0	0	-7	-13	-4	-91	-9	3	-124	127	159
324	1	0	1	1	47	0	0	-3	-7	0	-46	0	50	-56	106	113
325	0	0	2	4	1	0	0	-1	-4	-4	-15	0	7	-24	31	33
326	0	0	3	1	2	0	0	-5	-12	-2	-22	-1	6	-42	48	51
327	0	1	0	0	5	0	0	-1	0	-1	-17	-1	6	-20	26	26
328	0	0	0	0	2	0	0	-5	-8	0	-9	-1	2	-23	25	32
329	0	0	1	0	1	0	-1	-12	-6	-13	-50	-2	2	-84	86	94
330	0	0	0	1	1	0	-1	-6	-4	-3	-80	-11	2	-105	107	113
331	0	0	0	0	1	0	-2	0	-7	-3	-89	-3	1	-104	105	112
332	0	0	0	0	3	0	-12	-5	-38	-17	-253	0	3	-325	328	399
333	0	0	0	0	11	2	-3	-14	-37	-61	-176	0	13	-291	304	309
334	0	0	1	2	23	1	-1	-32	-365	-17	-15	-1	27	-431	458	474
335	0	1	2	1	15	1	-2	-98	-139	-2	-2	0	20	-243	263	268
336	0	1	14	0	0	0	-4	-24	-2	0	-2	-1	15	-33	48	52
337	0	19	0	0	0	0	0	-2	-9	0	-27	-5	19	-43	62	62
338	0	4	0	0	14	0	-1	-6	-12	-3	-36	-2	18	-60	78	94
339	0	0	9	1	5	4	0	-3	-2	-1	-13	-4	19	-23	42	46
340	0	16	3	1	458	7	0	-3	-12	-4	-311	-21	485	-351	836	886
341	1	0	2	40	132	4	0	-2	-9	-15	-565	-3	179	-594	773	799
342	1	5	204	19	46	4	0	0	-3	-8	-12	0	279	-23	302	426
343	0	107	39	0	55	0	0	-2	-15	-8	-8	0	201	-33	234	246
344	8	21	8	7	29	2	-1	-25	-3	-3	-8	-1	75	-41	116	124
345	59	17	43	2	39	3	-43	-235	-94	-18	-119	-5	163	-514	677	708
346	3	6	4	3	8	36	-5	-4	-11	-1	-42	0	60	-63	123	133
347	7	6	16	1	95	1	-1	-5	-10	-3	-8	0	126	-27	153	165
348	0	3	2	7	1	1	-10	-93	-212	-47	-135	-1	14	-498	512	536
349	1	4	21	0	39	1	-2	-25	-21	-2	-38	-2	66	-90	156	165
350	1	7	5	2	46	0	-5	-50	-52	-11	-301	0	61	-419	480	523
351	3	0	5	1	18	0	-3	-17	-54	-27	-108	-3	27	-212	239	251
352	0	8	17	2	21	1	0	-3	-1	0	-11	0	49	-15	64	72
353	1	8	7	3	515	1	0	-1	-4	-5	-3	0	535	-13	548	908
354	1	11	3	47	2552	8	-1	-2	-18	-9	-69	-1	2622	-100	2722	2869
355	4	7	154	14	241	1	0	-2	0	0	-2	-1	421	-5	426	443
356	0	21	12	2	9	2	0	0	-2	0	-4	0	46	-6	52	68
357	1	17	11	1	29	0	0	-1	-1	0	-6	0	59	-8	67	74
358	0	1	3	5	28	8	0	0	-2	0	-5	0	45	-7	52	63
359	0	2	8	2	163	2	0	0	0	0	0	0	177	0	177	190
360	0	4	6	7	120	1	0	0	0	-2	-8	0	138	-10	148	152
361	1	1	20	19	82	4	0	-2	-4	-3	-14	0	127	-23	150	163
362	0	1	4	4	15	0	0	0	0	0	-6	0	24	-6	30	35
363	0	1	1	0	2	1	0	-2	-1	0	-6	-3	5	-12	17	22
364	0	0	1	0	0	0	0	-1	0	0	0	-1	1	-2	3	4
365	0	0	0	0	0	0	0	0	-1	0	-4	0	0	-5	5	8
366	0	0	0	1	1	0	0	-7	-7	-6	-1	0	2	-21	23	28
367	0	2	4	0	20	0	0	-2	-15	-2	-17	0	26	-36	62	68
368	3	50	128	54	354	1	-1	-6	-1	-1	-11	0	590	-20	610	638
369	0	28	86	5	21	1	0	0	-4	-1	-4	0	141	-9	150	176
370	4	78	9	2	13	0	0	-2	0	-1	-2	0	106	-5	111	119
371	2	3	0	0	1	0	-2	-4	-8	-7	-45	0	6	-66	72	89
372	0	0	1	0	11	0	-1	-4	-8	-1	-3	0	12	-17	29	37
373	0	0	1	0	16	1	-4	-157	-98	-37	-342	-4	18	-642	660	788
374	0	0	6	1	38	0	-2	-39	-33	-19	-764	-5	45	-862	907	1021
375	0	12	2	7	10	0	-1	-42	-37	-22	-280	-2	31	-384	415	455
376	0	1	2	1	5	1	-1	-10	-32	-8	-37	-1	10	-89	99	109
377	0	1	1	1	17	0	0	-7	-6	-2	-16	0	20	-31	51	58
378	2	3	7	2	5	0	0	-4	-5	0	-1	0	19	-10	29	30
379	1	3	24	2	4	2	0	0	-2	0	0	0	36	-2	38	41
380	1	15	6	0	8	1	0	0	0	0	0	0	31	0	31	31
381	7	6	1	4	25	0	0	0	-1	0	0	0	43	-1	44	46
382	1	0	0	2	1	0	0	-1	0	0	-1	0	4	-2	6	7
383	0	0	1	0	1	1	0	0	0	0	-1	0	3	-1	4	5
384	0	1	1	1	0	0	0	0	0	-1	-4	-1	3	-6	9	10
385	0	0	0	0	0	0	-1	-2	-1	0	-21	-2	0	-27	27	30
386	0	0	0	0	3	0	-1	-2	0	0	-6	0	3	-9	12	12
387	0	0	0	0	0	0	0	-10	-96	-84	-771	-10	0	-971	971	1020
388	0	0	0	0	0	0	-2	-7	-11	-5	-217	0	0	-242	242	250
389	0	1	0	0	0	0	-4	-27	-77	-47	-527	-12	1	-694	695	750
390	0	0	0	0	0	0	0	-2	-50	-72	-768	-11	0	-903	903	932
391	0	0	0	0	3	0	0	-3	-4	-7	-170	-12	3	-196	199	224
392	0	0	0	0	4	0	-7	-38	-28	-59	-508	-4	4	-644	648	673
393	0	0	0	1	19	1	-6	-36	-64	-70	-315	-8	21	-499	520	548
394	0	0	1	1	0	1	-4	-20	-75	-11	-105	-9	3	-224	227	249
395	0	0	0	0	0	0	-8	-218	-291	-112	-1318	-7	0	-1954	1954	2043
396	0	13	3	1	27	0	-1	-6	-7	0	-45	-2	44	-61	105	129
397	8	7	9	7	80	0	-1	-18	-10	-4	-51	-1	111	-85	196	224
398	8	18	35	24	127	1	-3	-15	-23	-1	-30	0	213	-72	285	297
399	1	5	11	11	14	0	-3	-209	-346	-46	-1305	-36	42	-1945	1987	2063
400	1	10	13	3	36	1	0	-1	0	0	-40	0	64	-41	105	113
401	5	13	4	8	12	0	0	-6	-25	-13	-75	-4	42	-123	165	187
402	2	4	7	0	4	3	-2	-31	-15	-19	-172	-3	20	-242	262	289
403	0	4	2	0	410	5	-1	-25	-107	-15	-430	0	421	-578	999	1080
404	0	1	1	23	916	15	-26	-53	-61	-62	-90	-1	956	-293	1249	1291
405	0	0	39	50	6	0	-1	-72	-40	-1	-821	-1	95	-936	1031	1085
406	0	11	209	8	9	0	-2	-32	-136	-103	-971	-5	237	-1249	1486	1527
407	4	24	2	0	3	0	0	-5	-16	-3	-24	-1	33	-49	82	83
408	7	1	0	2	1	0	0	-1	-1	0	-15	0	11	-17	28	33
409	2	1	3	1	5	0	-2	0	-1	-6	-46	-1	12	-56	68	71
410	0	6	4	2	21	59	0	-8	-14	-22	-85	0	92	-129	221	229
411	0	2	0	0	539	0	0	-2	-21	0	-2	-1	541	-26	567	576
412	0	0	0	15	0	0	-1	-21	-4	0	-60	-1	15	-87	102	134
413	1	2	496	3	1	0	0	-9	-7	-15	-34	0	503	-65	568	581
414	0	171	7	1	1	1	0	-1	0	0	-1	0	181	-2	183	191
415	6	4	0	0	16	5	0	-2	-4	-1	-11	-1	31	-19	50	51
416	1	0	0	0	5	0	-1	-2	-4	0	-3	0	6	-10	16	17
417	0	0	1	0	1	0	0	-2	-2	-12	-15	-1	2	-32	34	34
418	0	0	2	0	1	0	0	0	-2	-1	-16	-4	3	-23	26	30
419	0	0	0	0	24	0	0	-3	-2	-1	-6	0	24	-12	36	46
420	0	0	0	3	4	0	-2	0	-1	-5	-9	0	7	-17	24	45
421	0	0	10	0	8	0	-1	-8	-58	-28	-117	-6	18	-218	236	246
422	0	5	8	0	6	0	0	-2	-1	-1	-18	0	19	-22	41	45
423	0	0	0	0	0	0	0	-5	-10	-2	-17	0	0	-34	34	37
424	0	1	2	0	15	0	0	-1	-1	-2	-13	0	18	-17	35	38
425	0	1	0	1	19	0	0	-2	-7	0	-30	0	21	-39	60	69
426	0	0	1	1	5	0	-2	-84	-65	-56	-544	-6	7	-757	764	775
427	0	13	24	0	97	2	0	-3	-3	-1	-69	0	136	-76	212	219
428	0	7	1	2	40	1	0	0	0	0	-1	0	51	-1	52	55
429	2	2	6	7	51	2	0	-5	-46	-12	-64	-14	70	-141	211	223
430	1	3	43	12	121	2	0	0	0	0	-9	0	182	-9	191	195
431	15	28	26	8	93	5	0	-4	-9	-9	-167	-1	175	-190	365	404
432	6	60	40	7	476	3	0	0	-4	-10	-49	0	592	-63	655	733
433	1	8	33	6	281	0	-4	-65	-214	-54	-267	-3	329	-607	936	975
434	1	12	36	11	36	0	0	-5	-11	-9	-47	-1	96	-73	169	175
435	1	17	106	5	13	0	-2	-10	-30	-7	-46	-1	142	-96	238	255
436	0	16	1	0	1	0	0	-4	-5	-4	-16	-4	18	-33	51	56
437	0	4	5	0	22	1	-1	-19	-25	-5	-400	-2	32	-452	484	499
438	0	2	0	1	92	0	-1	-2	-5	-2	-5	0	95	-15	110	114
439	0	4	9	5	90	0	-2	-17	-129	-1	-8	0	108	-157	265	281
440	1	6	32	6	106	2	-2	-11	-1	-1	-7	0	153	-22	175	186
441	3	18	26	4	337	2	0	0	0	0	-10	0	390	-10	400	432
442	5	9	4	6	1	4	-1	0	0	-1	0	0	29	-2	31	36
443	3	17	41	0	142	3	0	0	0	0	0	0	206	0	206	213
444	3	94	3	5	88	0	0	0	0	0	0	0	193	0	193	201
445	5	1	20	36	0	0	0	0	0	0	-1	0	62	-1	63	66
446	0	117	97	2	16	0	0	0	0	0	-1	0	232	-1	233	242
447	19	25	0	3	0	0	0	0	-1	0	-1	0	47	-2	49	50
448	1	0	2	0	0	0	-1	-1	-2	0	-2	0	3	-6	9	10
449	0	0	0	0	0	0	-2	-27	0	-1	-49	0	0	-79	79	86
450	0	0	0	0	0	0	0	-1	-12	-11	-392	-2	0	-418	418	442
451	0	1	0	0	9	0	-1	-5	-49	-7	-61	0	10	-123	133	151
452	0	2	0	3	21	2	0	-16	-8	-5	-51	0	28	-80	108	112
453	0	0	1	0	0	0	-11	-254	-255	-14	-457	0	1	-991	992	1028
454	0	0	3	0	0	0	-9	-58	-78	-23	0	0	3	-168	171	181
455	1	4	4	0	3	0	-5	-106	-283	-8	-81	-2	12	-485	497	510
456	1	4	7	0	5	1	-2	-23	-7	-5	-30	0	18	-67	85	89
457	0	8	3	0	3	0	0	-7	-5	-3	-58	-1	14	-74	88	91
458	0	0	1	0	1	0	-4	-71	-42	-51	-333	-6	2	-507	509	710
459	1	2	2	1	9	0	0	-21	-366	-51	-669	-4	15	-1111	1126	1168
460	0	0	0	3	13	0	-1	-34	-43	-14	-281	-1	16	-374	390	485
461	0	0	2	5	105	0	-13	-160	-464	-121	-1306	-9	112	-2073	2185	2312
462	0	0	3	34	22	1	0	-50	-255	-39	-741	-8	60	-1093	1153	1245
463	0	3	28	1	23	12	0	-21	-27	-2	-376	0	67	-426	493	549
464	0	5	3	1	243	2	-9	-53	-255	-77	-436	-7	254	-837	1091	1138
465	1	1	2	98	46	0	-1	-93	-49	-6	-215	-1	148	-365	513	535
466	0	1	175	24	8	11	0	-56	-31	-26	-84	-2	219	-199	418	432
467	0	35	1	0	14	12	-3	0	0	-1	-3	0	62	-7	69	76
468	3	3	0	1	7	0	0	0	-2	-1	-7	-1	14	-11	25	35
469	1	0	2	2	6	0	0	0	-4	0	-11	0	11	-15	26	26
470	0	0	6	10	1	0	0	0	0	0	-47	0	17	-47	64	68
471	0	2	0	0	0	0	-1	-19	-23	-36	-206	-19	2	-304	306	309
472	0	0	0	0	0	0	0	0	0	0	-8	0	0	-8	8	10
473	0	0	0	0	1	0	-3	-83	-116	-26	-253	-2	1	-483	484	508
474	0	0	0	0	0	0	0	-12	-26	-9	-88	-2	0	-137	137	149
475	0	0	1	0	11	0	0	-11	-5	0	-87	0	12	-103	115	124
476	0	1	2	5	50	0	-1	-2	-10	-2	-49	0	58	-64	122	164
477	1	4	8	3	7	0	-6	-54	-134	-11	-324	-7	23	-536	559	610
478	0	5	10	0	6	0	0	-5	-7	0	-28	0	21	-40	61	77
479	0	2	1	2	2	0	-1	-13	-4	-5	-18	-4	7	-45	52	66
480	0	0	4	0	1	0	-7	-1	-4	-29	-228	-3	5	-272	277	288
481	0	5	0	0	4	0	0	-6	-65	-16	-206	-2	9	-295	304	313
482	0	1	0	0	2	0	0	-19	-5	-2	-26	-5	3	-57	60	64
483	0	0	1	0	0	0	-1	-7	-39	-1	-134	-1	1	-183	184	205
484	1	0	2	0	60	0	0	-3	-143	-14	-300	-1	63	-461	524	565
485	1	4	0	15	11	0	0	-6	-12	-5	-81	0	31	-104	135	147
486	0	0	8	0	45	8	-1	-41	-14	-14	-5	0	61	-75	136	180
487	0	0	2	0	484	1	-1	-1	-23	-4	-19	0	487	-48	535	549
488	2	5	4	12	65	0	-1	-21	0	-1	-13	0	88	-36	124	135
489	0	3	39	7	13	0	-1	-1	-4	-1	-42	-1	62	-50	112	129
490	1	78	3	0	2	0	0	0	-2	0	-16	-4	84	-22	106	109
491	9	10	3	1	5	5	0	-1	-4	-1	-32	-1	33	-39	72	86
492	0	0	0	0	5	0	-2	-4	-17	-46	-105	0	5	-174	179	188
493	0	0	1	0	1	0	0	-5	-12	-13	-82	0	2	-112	114	116
494	0	2	3	0	1	0	0	-1	0	-2	-3	0	6	-6	12	13
495	0	1	0	0	7	0	0	0	-1	0	0	0	8	-1	9	11
496	1	0	0	1	6	0	0	-11	-2	0	-14	0	8	-27	35	36
497	1	0	5	0	13	0	0	0	-2	0	-3	0	19	-5	24	25
498	0	1	3	1	2	0	-1	-5	-3	-4	-37	0	7	-50	57	62
499	0	1	1	0	45	2	0	0	-5	-2	-8	-1	49	-16	65	71
500	0	9	5	7	760	1	0	-7	-39	-2	-11	0	782	-59	841	903
501	0	0	17	45	65	0	0	-10	-8	-16	-82	-1	127	-117	244	262
502	0	21	391	1	126	1	0	-6	-1	-1	-13	0	540	-21	561	600
503	2	9	3	0	16	0	-1	-2	-3	-4	-9	-2	30	-21	51	54
504	0	0	1	2	7	1	0	-2	0	0	0	0	11	-2	13	14
505	0	0	6	0	0	1	0	0	0	0	0	0	7	0	7	8
506	0	0	1	0	1	0	0	0	0	0	-8	0	2	-8	10	11
507	0	0	0	0	0	0	0	-2	-10	0	-21	0	0	-33	33	44
508	0	0	0	0	0	0	0	-10	-14	-3	-77	-3	0	-107	107	116
509	0	0	0	1	0	0	-3	-19	-35	-6	-345	0	1	-408	409	433
510	0	0	1	0	0	0	0	-60	-44	-7	-185	-1	1	-297	298	315
511	2	7	3	5	80	0	0	0	-2	0	-10	0	97	-12	109	130
512	1	1	4	3	7	0	0	0	0	-1	-11	-1	16	-13	29	31
513	1	4	5	0	23	1	0	0	0	-1	0	0	34	-1	35	39
514	0	2	2	1	56	0	0	-2	-1	0	-1	0	61	-4	65	69
515	0	1	1	8	2	2	-1	-2	-1	-3	-10	0	14	-17	31	31
516	0	0	16	0	4	0	0	-9	-6	-8	-91	-2	20	-116	136	140
517	0	32	0	2	23	0	0	-3	-13	-1	-44	-2	57	-63	120	125
518	0	0	2	0	3	0	0	-8	-6	0	-25	0	5	-39	44	49
519	0	1	1	0	4	0	0	0	-2	0	-4	0	6	-6	12	13
520	0	0	2	2	14	0	0	0	0	0	-2	0	18	-2	20	21
521	0	0	1	1	3	0	0	-2	-6	-2	-5	0	5	-15	20	22
522	0	0	1	0	12	0	-1	-6	-4	-2	-51	0	13	-64	77	82
523	0	1	1	4	1	0	0	-3	-3	0	-9	0	7	-15	22	31
524	0	0	2	0	36	0	-1	0	-2	-1	-17	0	38	-21	59	63
525	0	4	1	2	7	1	0	-2	0	0	-11	-2	15	-15	30	32
526	0	1	3	1	21	0	0	-1	-1	-2	-18	0	26	-22	48	51
527	0	13	4	4	7	1	0	-2	-3	0	-103	-6	29	-114	143	157
528	0	2	2	2	7	0	0	-3	-9	-4	-19	0	13	-35	48	52
529	1	2	0	0	2	1	0	-1	-1	-1	-1	0	6	-4	10	16
530	0	0	1	0	4	0	0	-3	-7	-1	-22	0	5	-33	38	39
531	0	2	0	1	20	0	0	-4	0	0	-17	0	23	-21	44	49
532	0	0	2	0	2	0	0	0	-2	-1	-23	0	4	-26	30	31
533	0	1	0	0	3	0	0	-5	-22	-8	-150	-2	4	-187	191	198
534	0	6	3	5	53	3	0	-2	-4	-2	-13	0	70	-21	91	98
535	0	4	5	18	198	1	-1	-1	0	-2	-5	0	226	-9	235	240
536	0	6	29	18	17	2	-1	-2	-4	-1	-2	-1	72	-11	83	95
537	1	15	35	6	20	0	0	-3	-3	-4	-5	0	77	-15	92	97
538	4	34	8	8	0	0	-2	-2	-3	-2	-16	-3	54	-28	82	93
539	0	1	0	0	0	0	0	-1	0	-2	-9	-2	1	-14	15	21
540	0	5	0	0	4	0	0	0	-1	-2	-36	-1	9	-40	49	54
541	0	0	1	0	0	0	0	-1	0	-4	-12	0	1	-17	18	19
542	0	1	0	0	28	5	0	0	-1	-2	-125	-12	34	-140	174	181
543	0	3	0	1	17	0	0	-1	-30	-13	-3929	-11	21	-3984	4005	4071
544	1	2	14	4	26	2	0	-13	-126	-149	-50	-1	49	-339	388	407
545	1	4	18	5	32	0	-1	-47	-138	-4	-15	0	60	-205	265	322
546	2	0	5	1	1	1	-9	-1318	-48	-12	-604	-2	10	-1993	2003	2062
547	0	12	3	0	167	0	-114	-94	-369	-38	-94	-9	182	-718	900	946
548	3	10	1	16	9	0	-3	-2	-14	-1	-54	0	39	-74	113	127
549	3	1	79	5	33	2	0	-1	-5	-2	-8	0	123	-16	139	165
550	0	12	8	10	60	1	-5	-54	-21	-7	-78	-1	91	-166	257	272
551	5	12	29	46	21	1	-1	-5	-8	-1	-5	-2	114	-22	136	144
552	2	15	16	5	22	0	-1	-14	-42	0	-61	0	60	-118	178	185
553	2	4	10	7	5	3	-1	-1	0	-1	-18	0	31	-21	52	56
554	6	16	24	5	307	5	0	0	-2	0	-4	0	363	-6	369	401
555	0	3	0	6	333	1	0	0	0	-5	-2	0	343	-7	350	369
556	0	0	81	10	164	0	0	-1	-1	-1	-1	0	255	-4	259	271
557	0	23	22	3	23	1	-1	-20	-36	-10	-135	0	72	-202	274	312
558	0	34	10	5	7	1	-2	-1	-1	-2	-11	0	57	-17	74	75
559	2	90	9	1	7	0	-7	-36	-31	-1	-53	-2	109	-130	239	272
560	1	2	3	1	1	0	0	-8	-5	-7	-43	0	8	-63	71	77
561	0	0	0	0	68	0	0	-8	0	-4	-83	0	68	-95	163	188
562	1	0	1	2	69	0	-1	-3	-28	-10	-7	-1	73	-50	123	128
563	0	0	0	4	3	0	0	-2	0	0	-1	0	7	-3	10	11
564	0	4	35	0	16	2	0	-2	0	-1	-11	0	57	-14	71	81
565	0	10	0	1	65	0	0	0	-8	0	-1	0	76	-9	85	102
566	1	1	3	4	49	1	0	0	-1	0	0	0	59	-1	60	62
567	0	1	16	1	2	0	0	-3	0	-4	-6	0	20	-13	33	35
568	0	10	7	0	3	0	0	0	-2	0	-4	0	20	-6	26	28
569	4	0	1	0	2	0	0	0	-1	0	0	0	7	-1	8	8
570	0	0	0	1	1	0	0	0	0	0	-2	0	2	-2	4	6
571	0	1	0	0	13	2	0	-1	-1	0	-2	0	16	-4	20	21
572	0	0	0	0	20	0	0	0	0	-1	0	0	20	-1	21	21
573	2	1	0	0	5	0	0	-1	0	0	-4	0	8	-5	13	13
574	0	1	2	0	2	0	0	-1	0	0	-2	0	5	-3	8	9
575	0	11	1	0	4	0	0	0	-1	0	-4	0	16	-5	21	23
576	3	1	1	0	0	2	0	-3	0	-4	-69	-4	7	-80	87	95
577	1	0	2	0	1	0	0	-16	-42	-31	-127	-2	4	-218	222	234
578	0	1	1	0	11	2	-14	-37	-112	-16	-338	-2	15	-519	534	565
579	0	2	0	0	21	2	0	-3	0	-15	-25	0	25	-43	68	76
580	0	4	6	0	29	0	0	-3	-4	-1	-11	0	39	-19	58	66
581	0	1	6	0	18	0	0	-7	-1	0	-10	0	25	-18	43	47
582	0	0	0	0	9	0	0	-6	-2	0	-8	-1	9	-17	26	32
583	0	0	1	1	2	0	0	-5	-4	-1	-58	-24	4	-92	96	116
584	5	32	28	21	794	5	-1	-15	-25	-12	-329	-8	885	-390	1275	1348
585	1	4	12	8	182	0	-4	-34	-24	-14	-393	-3	207	-472	679	742
586	1	7	17	18	50	3	0	-3	-32	-9	-68	-5	96	-117	213	238
587	0	1	2	0	20	0	-7	-23	-126	-41	-1406	-14	23	-1617	1640	1696
588	0	1	1	0	4	1	-1	-11	-4	-13	-19	0	7	-48	55	61
589	0	6	5	0	130	3	-1	0	-6	-1	-2	0	144	-10	154	160
590	0	3	1	3	43	0	0	0	0	0	-19	0	50	-19	69	76
591	1	1	5	3	12	0	0	-3	0	-1	-2	0	22	-6	28	28
592	0	38	12	22	15	0	0	-1	-11	0	0	-2	87	-14	101	103
593	6	36	25	15	2	0	-1	-3	0	0	-28	-1	84	-33	117	120
594	4	9	35	1	0	0	-13	-4	-12	-24	-236	-8	49	-297	346	356
595	0	4	0	0	0	0	0	-3	-10	-17	-811	0	4	-841	845	899
596	4	9	5	16	3	2	0	-1	-2	-19	-411	-11	39	-444	483	501
597	0	13	11	0	3	0	0	-8	-192	-59	-1137	-2	27	-1398	1425	1465
598	1	21	3	0	36	2	-3	-46	-91	-35	-502	-17	63	-694	757	799
599	2	1	5	2	259	2	-8	-91	-151	-11	-269	-1	271	-531	802	860
600	0	0	2	46	97	0	-12	-266	-425	-141	-598	-7	145	-1449	1594	1764
601	1	4	64	24	40	1	-25	-427	-321	-59	-708	-23	134	-1563	1697	1754
602	0	67	18	1	11	1	-3	-65	-41	-9	-507	-13	98	-638	736	777
603	5	7	6	0	5	0	-3	-15	-8	-11	-45	-1	23	-83	106	147
604	2	0	2	0	2	0	-2	-74	-80	-98	-404	-1	6	-659	665	730
605	0	0	0	0	1	0	-4	-70	-269	-60	-714	-19	1	-1136	1137	1191
606	0	0	0	0	15	0	-6	-90	-161	-28	-252	0	15	-537	552	575
607	0	0	0	4	8	0	-25	-644	-347	-47	-1242	-5	12	-2310	2322	2451
608	0	0	13	0	137	6	-42	-444	-38	-31	-3231	-202	156	-3988	4144	4373
609	0	6	0	5	55	1	-8	-62	-90	-34	-1253	-12	67	-1459	1526	1625
610	0	0	2	0	21	0	-1	-7	-120	-21	-203	-2	23	-354	377	398
611	0	16	6	2	343	5	-7	-156	-211	-28	-532	-7	372	-941	1313	1477
612	0	1	6	29	52	7	-1	-10	-8	-18	-127	-4	95	-168	263	310
613	1	12	117	10	779	6	0	-2	-5	-2	-9	0	925	-18	943	1158
614	1	71	26	54	964	9	-2	-13	-5	-3	-16	0	1125	-39	1164	1228
615	1	8	6	11	30	0	-4	-31	-5	-11	-326	-1	56	-378	434	452
616	7	84	325	43	114	7	0	0	-3	-2	-12	0	580	-17	597	617
617	1	184	35	3	78	0	0	-1	0	0	-3	0	301	-4	305	314
618	1	2	5	0	4	0	-2	-20	-7	-2	-5	-1	12	-37	49	52
619	1	11	3	1	10	31	0	-4	-1	-2	-8	0	57	-15	72	74
620	0	2	0	1	348	1	0	-5	0	-2	-2	0	352	-9	361	367
621	2	4	3	51	47	3	0	-8	-2	0	-18	0	110	-28	138	144
622	0	2	20	2	36	1	-7	-8	-17	-15	-5	0	61	-52	113	120
623	0	37	1	4	158	3	-1	0	-2	0	-1	-5	203	-9	212	217
624	10	2	9	12	130	3	0	-1	0	-1	-37	0	166	-39	205	220
625	0	20	38	5	28	0	0	-1	-3	-1	0	0	91	-5	96	106
626	0	3	19	0	1	0	-2	-20	-24	0	-15	0	23	-61	84	93
627	0	18	4	0	7	2	-1	-5	0	-1	0	0	31	-7	38	65
628	1	10	1	0	18	0	0	0	-6	0	0	0	30	-6	36	39
629	0	1	0	1	3	0	0	-1	0	-2	-34	0	5	-37	42	47
630	0	5	5	0	5	0	0	0	-3	-3	-12	-2	15	-20	35	36
631	2	0	0	1	1	0	0	-4	-7	-3	-113	0	4	-127	131	136
632	0	0	6	2	13	0	0	-1	0	0	-2	0	21	-3	24	27
633	0	6	4	5	0	1	0	-4	-5	0	-9	0	16	-18	34	41
634	3	2	3	0	7	1	0	-49	-4	-1	-121	0	16	-175	191	206
635	6	32	0	2	172	9	-2	-3	-10	-1	-57	-3	221	-76	297	310
636	0	0	7	0	51	0	0	-11	-16	-1	-117	0	58	-145	203	211
637	0	7	132	59	366	0	0	-6	-15	-7	-15	-1	564	-44	608	637
638	2	77	98	25	18	1	0	-5	-28	0	-6	0	221	-39	260	269
639	1	11	28	1	0	0	0	-5	0	-2	-12	0	41	-19	60	67
640	0	8	2	1	1	4	-2	0	-3	-1	-4	0	16	-10	26	27
641	0	8	6	3	58	0	-2	-2	-8	0	-3	0	75	-15	90	93
642	0	1	0	4	5	2	0	-33	-7	-1	-44	0	12	-85	97	110
643	0	0	1	0	14	0	0	-5	-9	-3	-22	0	15	-39	54	55
644	0	1	0	1	17	1	-3	-9	-4	0	-4	0	20	-20	40	44
645	0	0	9	1	18	0	-2	-9	-2	0	-2	0	28	-15	43	47
646	0	0	0	0	0	0	-5	-31	-25	-3	-6	0	0	-70	70	74
647	0	3	3	0	23	0	-3	-51	-40	0	-9	-1	29	-104	133	141
648	0	8	7	0	8	0	0	-3	-3	-1	-6	0	23	-13	36	36
649	0	10	6	0	1	0	0	0	0	-1	-14	0	17	-15	32	34
650	2	8	3	0	0	0	0	0	0	0	-3	0	13	-3	16	16
651	0	1	0	0	17	2	0	0	-2	0	-5	-1	20	-8	28	29
652	0	1	0	2	15	0	0	0	-3	-1	-30	-3	18	-37	55	61
653	0	0	0	2	0	0	0	-2	-1	0	-42	0	2	-45	47	49
654	0	0	0	0	1	0	-15	-15	-44	-7	-2	0	1	-83	84	91
655	0	0	0	0	0	0	0	-1	-4	-1	-48	0	0	-54	54	57
656	0	0	0	0	0	0	0	0	-1	0	-25	-3	0	-29	29	30
657	0	0	0	0	0	0	0	-5	-9	0	-14	0	0	-28	28	33
658	0	1	1	4	8	0	-1	-2	-2	-1	-9	0	14	-15	29	32
659	2	1	12	1	98	2	-1	-1	-9	0	-6	0	116	-17	133	148
660	0	6	4	9	22	0	0	-1	-1	-2	-8	0	41	-12	53	60
661	1	2	35	2	470	8	-3	-48	-23	-9	0	0	518	-83	601	628
662	0	7	8	20	274	1	0	0	-2	0	-4	0	310	-6	316	330
663	10	19	30	22	106	1	-2	-170	-4	-4	-227	-1	188	-408	596	632
664	1	6	29	3	8	0	-2	-6	-7	-10	-80	-2	47	-107	154	159
665	2	266	24	9	142	0	-1	-16	-27	-4	-91	0	443	-139	582	611
666	5	0	2	0	2	0	-33	-455	-170	-183	-851	0	9	-1692	1701	1810
667	0	5	3	0	16	0	-7	-45	-63	-42	-372	0	24	-529	553	608
668	4	30	8	62	8	0	0	-17	-51	-3	-36	0	112	-107	219	261
669	6	3	111	6	17	0	0	0	0	0	-3	-1	143	-4	147	157
670	0	22	0	0	2	0	0	0	-1	-2	-13	0	24	-16	40	42
671	0	0	2	2	1	0	0	-2	-5	-21	-25	0	5	-53	58	63
672	0	0	0	0	1	1	-1	-9	-5	-5	-23	0	2	-43	45	47
673	0	1	1	3	28	0	0	-12	-9	-1	-21	0	33	-43	76	85
674	0	0	1	4	27	0	0	-6	-5	-1	-4	-1	32	-17	49	51
675	0	2	6	0	32	0	-1	-9	-18	-7	-39	0	40	-74	114	126
676	0	111	57	7	198	2	-1	-7	-8	-6	-43	-1	375	-66	441	457
677	0	15	22	3	95	6	0	-11	-7	-1	-13	-1	141	-33	174	185
678	0	2	1	1	63	1	0	0	-3	-2	-6	0	68	-11	79	83
679	0	1	4	0	20	0	-2	-4	0	-2	-21	0	25	-29	54	59
680	0	5	16	2	20	0	0	-3	-2	0	-1	0	43	-6	49	55
681	0	14	11	6	18	0	-1	-4	-4	0	-12	-2	49	-23	72	75
682	0	8	7	0	12	0	0	-1	-2	0	-14	0	27	-17	44	49
683	0	1	5	0	2	0	0	-2	-3	-1	-37	-8	8	-51	59	61
684	1	23	14	1	28	4	-2	-14	-2	-1	-60	-4	71	-83	154	173
685	0	4	8	10	137	2	-1	0	-4	-1	-4	0	161	-10	171	179
686	3	3	8	104	25	3	-1	-10	-6	-2	-22	0	146	-41	187	194
687	0	7	32	1	11	0	0	-1	0	-1	-1	0	51	-3	54	56
688	0	14	1	0	3	0	0	0	0	0	-1	0	18	-1	19	21
689	2	3	4	0	2	0	0	0	0	0	-2	0	11	-2	13	15
690	0	0	0	0	3	0	0	0	-1	0	-8	0	3	-9	12	13
691	1	0	0	2	2	2	-1	-1	-1	0	-19	-3	7	-25	32	36
692	0	1	0	0	7	0	0	0	0	0	-2	0	8	-2	10	10
693	0	3	0	5	37	4	0	-1	-10	-6	-19	0	49	-36	85	90
694	0	0	1	3	6	1	-1	-7	-4	-8	-10	-2	11	-32	43	44
695	0	1	8	0	54	11	-1	0	-1	0	-3	-1	74	-6	80	81
696	0	2	0	3	939	0	0	-6	-4	0	-12	0	944	-22	966	982
697	0	0	7	65	56	7	0	-1	-2	-1	-5	0	135	-9	144	146
698	0	4	172	3	36	7	-6	-10	-6	0	-16	0	222	-38	260	271
699	0	99	12	10	94	0	0	-2	0	0	-105	-2	215	-109	324	332
700	11	3	16	0	3	0	-2	-1	-4	-4	-20	0	33	-31	64	70
701	0	1	2	2	2	1	0	-1	-8	0	-57	0	8	-66	74	78
702	0	5	0	2	106	5	0	-8	-9	-3	-21	0	118	-41	159	195
703	0	4	0	24	111	0	-2	-12	-111	-22	-90	-3	139	-240	379	418
704	1	2	15	24	57	1	-1	-14	-16	-8	-57	-2	100	-98	198	218
705	0	9	34	8	29	2	0	-5	-5	-3	-20	0	82	-33	115	129
706	2	10	6	0	95	1	0	-6	-1	-3	-18	0	114	-28	142	152
707	4	8	8	8	88	0	-3	-48	-183	-9	-536	-5	116	-784	900	957
708	1	6	20	0	56	13	-2	-39	-30	-199	-806	-1	96	-1077	1173	1370
709	0	9	24	2	2262	0	0	0	0	0	0	0	2297	0	2297	2349
710	0	9	5	195	34	0	0	0	0	0	-6	0	243	-6	249	265
711	0	2	155	3	29	14	0	-1	0	-2	-49	0	203	-52	255	263
712	1	143	5	1	128	3	-2	-1	-72	-46	-138	-12	281	-271	552	569
713	16	2	6	4	66	5	0	-15	-48	-3	-170	-29	99	-265	364	391
714	3	15	53	19	915	5	-4	-92	-12	-87	-814	-116	1010	-1125	2135	2219
715	1	15	7	3	81	1	-13	-115	-774	-52	-853	-6	108	-1813	1921	2033
716	5	3	27	27	42	0	0	-131	-120	-15	-252	-2	104	-520	624	663
717	0	27	41	0	12	0	0	-1	-3	0	-13	0	80	-17	97	132
718	1	5	1	1	25	0	-5	-7	-32	-13	-119	0	33	-176	209	219
719	0	3	0	2	50	35	-2	-23	-65	-4	-20	-1	90	-115	205	215
720	0	1	3	2	47	0	-2	-38	-25	-4	-64	-7	53	-140	193	208
721	0	0	17	2	9	0	-1	-30	-24	-3	-81	-3	28	-142	170	182
722	0	16	7	0	7	0	0	-9	-5	-1	-22	0	30	-37	67	77
723	0	4	3	3	3	0	-14	-104	-115	-111	-391	-3	13	-738	751	780
724	1	8	3	0	0	2	0	-6	-1	0	-42	-1	14	-50	64	66
725	1	0	0	0	44	0	0	0	-17	-7	-197	-1	45	-222	267	282
726	0	0	0	0	4	0	0	-6	-11	-6	-131	-29	4	-183	187	197
727	0	2	2	0	4	2	0	-3	-3	-2	-111	-8	10	-127	137	148
728	0	0	0	0	38	8	-1	-6	-6	-15	-299	0	46	-327	373	395
729	0	1	0	3	203	1	-2	-2	-39	-27	-223	-1	208	-294	502	548
730	0	3	9	23	10	3	-2	-37	-69	-3	-13	-2	48	-126	174	178
731	0	16	158	1	135	7	0	-10	-3	0	-10	0	317	-23	340	400
732	0	68	18	1	137	0	-14	-15	-6	-12	-14	-1	224	-62	286	305
733	3	10	7	3	22	5	-2	-1	-1	0	-3	0	50	-7	57	61
734	0	2	248	1	554	4	-1	-9	-27	-4	-20	0	809	-61	870	915
735	0	1	0	8	17	0	-4	-30	-9	-18	-101	-3	26	-165	191	205
736	0	1	70	4	9	0	-2	-6	-5	-1	-22	-1	84	-37	121	142
737	1	7	10	5	0	0	-6	-60	-108	-24	-230	0	23	-428	451	472
738	2	99	10	2	3	1	-2	-9	-11	-14	-238	0	117	-274	391	420
739	1	23	0	1	4	0	0	-1	-4	-4	-44	0	29	-53	82	87
740	1	5	17	2	7	0	0	-1	-18	-1	-9	0	32	-29	61	66
741	0	0	0	0	2	0	0	-15	-30	-6	-68	0	2	-119	121	128
742	0	0	1	2	10	0	0	-9	-38	-1	-8	0	13	-56	69	71
743	1	6	12	2	10	3	-1	-9	-3	0	-4	0	34	-17	51	57
744	2	6	10	1	12	0	0	-6	0	0	-9	0	31	-15	46	50
745	0	1	0	1	163	3	-5	-7	-12	-6	-51	-1	168	-82	250	261
746	0	0	1	7	139	2	-1	-30	-30	-6	-60	-3	149	-130	279	294
747	0	0	59	11	2	0	-1	-19	-7	-1	-6	0	72	-34	106	109
748	0	7	2	0	3	1	-6	-6	-2	-1	-13	-1	13	-29	42	50
749	0	5	0	1	68	0	-1	0	0	0	-1	0	74	-2	76	78
750	0	2	4	20	10	0	0	0	0	0	-4	0	36	-4	40	45
751	0	1	1	1	0	0	0	0	-2	-2	-29	0	3	-33	36	39
752	0	0	0	0	0	0	0	0	-1	0	-2	0	0	-3	3	5
753	0	0	0	1	104	4	0	-1	-3	-1	-12	-1	109	-18	127	131
754	0	0	4	0	7	0	0	-58	-89	-30	-53	-1	11	-231	242	287
755	0	6	117	14	47	1	-3	-7	-4	0	-30	0	185	-44	229	274
756	0	3	2	1	2	1	0	-35	-4	-3	-226	-3	9	-271	280	291
757	1	8	1	3	2	5	-1	-1	-2	-1	-9	-2	20	-16	36	42
758	0	1	1	0	128	1	0	-1	-7	-1	-6	0	131	-15	146	152
759	0	1	0	3	8	0	-2	-2	-3	0	-1	0	12	-8	20	21
760	0	0	13	2	5	0	0	-1	0	0	-2	-4	20	-7	27	28
761	0	10	3	0	3	1	0	0	0	-1	-2	0	17	-3	20	23
762	13	5	1	0	11	0	0	-4	0	-2	-5	0	30	-11	41	43
763	1	1	0	3	1	1	0	-1	-1	0	-5	0	7	-7	14	15
764	0	0	4	1	2	1	-1	-9	-47	-25	-181	0	8	-263	271	280
765	0	3	3	0	6	0	0	-3	-14	-7	-27	-2	12	-53	65	75
766	0	3	1	3	2	0	-2	-8	-2	-1	-70	0	9	-83	92	100
767	1	0	0	0	21	1	-3	-58	-192	-44	-244	-4	23	-545	568	583
768	0	2	1	7	3	1	-6	-96	-89	-22	-141	-2	14	-356	370	450
769	0	0	60	1	30	0	-3	-56	-54	0	-18	0	91	-131	222	231
770	1	88	30	32	84	0	-1	-2	-1	0	-1	0	235	-5	240	251
771	1	104	177	3	5	12	-1	0	-1	0	-5	0	302	-7	309	321
772	10	43	7	0	22	2	-2	0	0	0	-7	0	84	-9	93	94
773	2	4	1	3	111	4	0	-1	0	-1	-2	0	125	-4	129	134
774	0	0	4	19	85	1	-1	-5	-4	0	-2	0	109	-12	121	122
775	0	0	75	3	0	0	0	-10	-13	-1	-35	-1	78	-60	138	142
776	0	24	6	0	1	0	-2	-13	-4	0	-8	0	31	-27	58	62
777	5	2	0	0	0	0	0	-9	-4	0	-27	0	7	-40	47	56
778	0	1	0	0	0	1	-16	-31	-60	0	-2	0	2	-109	111	113
779	0	1	3	4	42	0	0	-1	0	0	0	0	50	-1	51	52
780	0	4	18	5	20	1	0	-1	0	0	0	0	48	-1	49	56
781	6	70	34	2	7	0	0	0	-1	0	-2	0	119	-3	122	124
782	10	17	12	2	0	1	0	0	0	0	0	0	42	0	42	46
783	1	13	7	0	1	1	0	-3	-1	0	0	0	23	-4	27	28
784	0	2	0	1	39	0	0	-5	-1	0	-5	0	42	-11	53	56
785	1	0	0	12	0	0	0	0	0	0	-4	0	13	-4	17	18
786	0	0	0	0	0	0	0	0	0	0	-3	0	0	-3	3	4
787	0	2	0	0	0	0	-2	-3	-2	0	-14	0	2	-21	23	26
788	0	0	0	0	1	0	0	0	0	0	-2	0	1	-2	3	4
789	0	0	0	0	0	0	0	-24	-31	0	-211	-1	0	-267	267	279
790	0	0	0	0	0	0	0	-44	-15	-7	0	0	0	-66	66	68
791	0	0	0	0	0	0	-1	-7	-7	0	0	0	0	-15	15	17
792	0	0	0	0	0	0	-3	-7	-14	0	-4	-1	0	-29	29	32
793	0	0	0	0	2	0	-1	-3	0	-4	-9	0	2	-17	19	22
794	0	0	1	0	1	0	-3	-1	0	0	0	0	2	-4	6	8
795	0	0	1	0	0	0	-1	-1	-1	0	-2	-1	1	-6	7	8
796	0	4	0	0	0	0	0	0	0	-2	-8	0	4	-10	14	18
797	0	0	1	1	1	0	0	0	0	-1	-3	0	3	-4	7	7
798	0	0	0	0	3	0	-1	-4	-13	-9	-38	-1	3	-66	69	73
799	0	1	0	0	3	0	-2	0	-16	-11	-34	-2	4	-65	69	74
800	0	0	1	0	27	0	-8	-178	-35	-7	-118	-1	28	-347	375	386
801	0	0	1	27	9	0	-6	-44	-33	-5	-228	0	37	-316	353	379
802	0	4	8	1	11	1	0	-1	-2	-1	-4	0	25	-8	33	45
803	0	4	5	2	38	0	0	0	-67	-61	-681	-1	49	-810	859	883
804	3	2	4	36	8	0	-1	-3	-12	-14	-194	-30	53	-254	307	327
805	0	1	37	1	21	0	-1	-8	-6	-4	-95	0	60	-114	174	185
806	0	11	1	3	56	0	-1	-2	-33	-6	-40	0	71	-82	153	168
807	0	0	8	1	22	2	-5	-154	-182	-172	-845	-2	33	-1360	1393	1453
808	0	3	7	5	85	0	-2	-6	-40	-42	-122	-3	100	-215	315	326
809	3	3	4	10	14	5	0	-6	-15	-4	-36	-1	39	-62	101	106
810	1	2	19	1	28	5	0	-8	-6	-1	-23	0	56	-38	94	102
811	0	6	2	2	27	1	0	-1	-7	0	-10	0	38	-18	56	56
812	1	8	16	6	34	1	0	0	-5	0	-4	0	66	-9	75	78
813	2	3	22	22	63	7	-1	-9	-13	-12	-9	0	119	-44	163	176
814	3	6	14	11	42	3	-17	-154	-112	-23	-267	-3	79	-576	655	683
815	6	7	6	9	71	1	0	-8	-25	-1	-16	0	100	-50	150	172
816	0	10	11	2	46	0	0	-1	0	-1	-8	-4	69	-14	83	93
817	1	10	34	6	27	0	0	0	-1	-5	-177	0	78	-183	261	267
818	2	27	17	4	15	0	-2	-54	-8	-145	-415	-1	65	-625	690	715
819	0	9	4	2	34	1	-3	-24	-19	-1	-17	-6	50	-70	120	141
820	1	0	3	5	24	0	-1	0	-4	0	-15	-2	33	-22	55	59
821	0	0	36	4	10	3	0	-4	-9	-1	-21	0	53	-35	88	108
822	0	6	7	0	145	1	0	-2	-2	-10	-37	0	159	-51	210	220
823	2	4	1	7	11	1	0	-1	-1	-2	-12	0	26	-16	42	52
824	0	0	3	3	100	14	0	0	0	0	0	0	120	0	120	149
825	0	4	2	6	360	0	0	0	-1	0	-2	0	372	-3	375	403
826	0	0	2	4	3	2	0	0	-1	0	-6	0	11	-7	18	21
827	0	2	16	0	13	0	0	0	0	0	-1	0	31	-1	32	35
828	0	4	0	0	4	0	0	0	0	0	-2	0	8	-2	10	10
829	2	0	1	2	4	2	0	-3	0	-2	-6	0	11	-11	22	22
830	0	1	0	1	40	0	0	0	0	0	-1	0	42	-1	43	46
831	0	1	20	2	3	1	0	-2	0	0	-1	0	27	-3	30	32
832	0	42	23	0	22	0	0	0	0	0	-2	0	87	-2	89	89
833	1	14	0	1	7	0	0	0	0	0	0	0	23	0	23	27
834	1	2	6	2	44	1	0	0	-1	0	0	0	56	-1	57	60
835	1	7	2	3	4	34	0	-1	0	0	0	0	51	-1	52	55
836	6	24	36	2	512	5	-1	0	0	0	0	0	585	-1	586	603
837	0	14	3	6	387	2	-1	0	0	0	-7	0	412	-8	420	434
838	0	1	113	1	11	0	0	-2	-1	-6	-10	0	126	-19	145	161
839	0	61	11	0	76	1	0	-3	-2	0	-5	0	149	-10	159	168
840	2	23	0	0	2	0	0	-1	-1	0	-2	0	27	-4	31	33
841	5	7	3	8	8	29	-2	-2	-1	-3	-41	0	60	-49	109	118
842	0	7	3	0	77	1	-1	0	-4	-11	-69	-1	88	-86	174	184
843	0	3	1	2	76	1	0	0	0	0	-1	0	83	-1	84	88
844	0	3	173	194	645	5	0	-42	-64	0	-18	0	1020	-124	1144	1168
845	0	1	18	0	7	1	0	-12	-4	-1	-6	0	27	-23	50	58
846	37	465	20	243	50	7	-1	-5	-2	-3	-39	0	822	-50	872	904
847	4	6	10	1	2	0	0	-1	-8	-2	-124	-5	23	-140	163	176
848	1	1	0	0	109	8	0	-5	-17	-5	-80	-1	119	-108	227	244
849	1	2	0	4	445	1	0	-14	-64	-13	-71	-2	453	-164	617	680
850	0	0	12	7	44	1	-1	-55	-286	-21	-158	-2	64	-523	587	643
851	0	5	54	0	6	0	-6	-207	-202	-58	-487	-3	65	-963	1028	1089
852	0	58	6	1	1	0	-5	-36	-46	-4	-74	-5	66	-170	236	248
853	2	12	3	0	2	0	0	-9	-3	0	-31	0	19	-43	62	69
854	2	6	2	0	16	0	0	-3	-2	-9	-84	-4	26	-102	128	131
855	1	4	4	0	8	0	0	-4	-12	-14	-240	0	17	-270	287	338
856	0	0	4	0	2	0	0	-6	-17	-25	-106	0	6	-154	160	181
857	0	0	4	0	28	0	0	-5	-12	0	-56	0	32	-73	105	121
858	2	1	2	1	85	1	-2	-14	-25	-14	-19	0	92	-74	166	183
859	0	0	0	3	2	0	-2	-19	-33	-1	-19	-1	5	-75	80	87
860	0	1	19	0	5	0	0	-4	0	0	0	0	25	-4	29	34
861	0	61	7	0	4	0	-12	-1	0	0	-9	0	72	-22	94	98
862	0	3	0	0	32	0	-1	-8	-1	-7	-67	0	35	-84	119	129
863	0	0	1	1	55	0	0	0	0	0	-4	0	57	-4	61	74
864	0	0	5	0	48	3	0	-13	-26	-3	-40	-5	56	-87	143	155
865	0	1	12	3	116	0	-7	-45	-298	-35	-821	-4	132	-1210	1342	1454
866	1	21	50	25	107	0	0	-5	-27	-7	-100	0	204	-139	343	388
867	2	32	102	16	37	0	0	-3	-4	-3	-12	0	189	-22	211	232
868	0	27	16	2	41	5	0	0	0	-2	-4	0	91	-6	97	97
869	1	16	12	3	49	3	0	-3	-2	0	-26	0	84	-31	115	121
870	1	6	2	9	31	1	0	0	-1	-5	-5	0	50	-11	61	62
871	0	3	3	0	8	1	-1	-3	-41	-3	-6	0	15	-54	69	71
872	0	2	6	0	25	0	0	-9	-4	-2	-6	0	33	-21	54	59
873	1	12	18	10	110	1	-1	-1	0	0	-1	0	152	-3	155	161
874	3	6	18	5	46	0	-1	-3	-19	-6	-5	0	78	-34	112	121
875	2	31	12	7	82	0	-1	-8	-4	0	-2	0	134	-15	149	160
876	0	3	18	1	22	0	-1	-21	-6	-1	-18	-1	44	-48	92	102
877	1	3	4	1	20	0	-10	-5	-7	0	-14	0	29	-36	65	67
878	1	1	36	0	3	0	0	0	0	0	-2	0	41	-2	43	46
879	0	1	0	0	0	0	0	-3	-5	-1	-6	-1	1	-16	17	18
880	0	0	0	0	0	0	0	-2	-2	0	-3	0	0	-7	7	8
881	0	1	0	1	11	4	-5	-2	-1	-1	-12	0	17	-21	38	38
882	0	1	20	0	348	0	0	0	0	0	0	0	369	0	369	378
883	0	11	5	28	27	0	0	0	0	0	-29	0	71	-29	100	108
884	16	1	12	0	0	1	0	0	-3	-18	-190	-16	30	-227	257	265
885	2	0	1	1	3	0	0	0	-1	0	-1	0	7	-2	9	30
886	0	0	0	0	0	0	0	-4	-1	0	-29	-1	0	-35	35	38
887	0	0	28	0	61	0	0	-1	0	-1	-3	0	89	-5	94	98
888	0	37	6	4	17	0	-1	-1	-1	0	0	0	64	-3	67	68
889	15	9	19	2	42	0	-8	-9	0	-1	-3	0	87	-21	108	117
890	2	6	3	3	5	0	-1	0	-2	0	-14	-1	19	-18	37	39
891	14	19	9	0	2	0	0	-1	0	0	-8	0	44	-9	53	58
892	3	11	3	0	19	10	0	0	-4	0	-57	-3	46	-64	110	118
893	2	4	0	1	178	0	0	0	-2	-3	-55	0	185	-60	245	269
894	0	1	6	24	24	0	0	-6	-33	-68	-8	0	55	-115	170	187
895	0	14	67	3	21	1	0	-2	-52	-1	-11	0	106	-66	172	185
896	0	38	13	1	15	0	0	-19	-1	0	-11	0	67	-31	98	106
897	2	2	1	0	8	0	-3	-3	0	-3	-3	0	13	-12	25	52
898	0	9	4	3	38	0	0	-1	-3	-3	0	0	54	-7	61	68
899	0	0	11	3	35	4	0	-1	0	0	0	0	53	-1	54	64
900	0	10	14	5	33	0	0	0	0	-1	-12	0	62	-13	75	85
901	1	9	15	6	9	1	0	0	0	-3	-4	0	41	-7	48	52
902	0	10	10	2	1	3	0	0	-1	0	0	0	26	-1	27	31
903	1	0	1	0	6	3	0	-15	0	0	-3	0	11	-18	29	32
904	1	0	0	0	23	1	-3	0	0	0	-2	0	25	-5	30	33
905	0	0	8	5	9	0	0	-11	-5	-4	-8	0	22	-28	50	56
906	0	0	5	1	0	0	0	-2	-1	-1	-10	0	6	-14	20	22
907	0	3	2	0	1	0	-3	-57	-7	-2	-36	0	6	-105	111	119
908	1	1	0	0	1	0	0	-3	-9	-2	-6	0	3	-20	23	23
909	0	0	0	0	1	1	-3	-17	-14	-2	-31	0	2	-67	69	77
910	0	0	1	0	2	0	0	-4	-10	-1	-195	-1	3	-211	214	245
911	0	0	0	1	1	0	-2	-7	-44	-4	-236	-1	2	-294	296	312
912	0	0	1	1	2	3	0	-12	-13	-8	-48	0	7	-81	88	116
913	0	4	2	0	72	1	0	-1	-5	-3	-1	-1	79	-11	90	93
914	0	2	0	5	49	0	-2	-4	-3	0	-1	0	56	-10	66	71
915	0	0	3	0	24	0	0	-2	0	0	-18	0	27	-20	47	48
916	0	10	2	7	13	1	0	0	0	-2	-3	0	33	-5	38	41
917	2	5	7	1	3	1	0	0	0	-2	-37	0	19	-39	58	61
918	0	0	0	0	3	0	0	-1	-22	-15	-55	0	3	-93	96	108
919	0	0	0	0	0	0	-2	-4	-2	-2	-62	0	0	-72	72	76
920	0	0	0	0	2	2	0	0	0	0	0	0	4	0	4	7
921	0	1	2	0	70	20	0	-3	-12	0	0	0	93	-15	108	115
922	0	0	1	1	79	1	0	0	0	0	0	0	82	0	82	86
923	0	0	28	2	8	0	0	0	0	0	-23	-1	38	-24	62	66
924	0	4	1	0	1	0	0	0	-1	-6	-47	-7	6	-61	67	72
925	1	0	0	0	4	0	0	-2	-11	-2	-129	-6	5	-150	155	162
926	0	0	0	1	24	0	-10	-86	-142	-13	-295	-2	25	-548	573	596
927	0	0	28	12	6	0	-3	-63	-25	-5	-159	0	46	-255	301	318
928	0	12	13	0	4	0	-7	-9	-10	-8	-59	0	29	-93	122	129
929	0	3	0	0	7	0	0	0	0	0	0	0	10	0	10	11
930	0	0	0	0	11	0	0	0	-3	-2	-4	0	11	-9	20	21
931	0	0	0	0	2	0	0	-4	-21	-3	-9	0	2	-37	39	41
932	0	0	1	0	0	0	0	-3	0	0	-3	0	1	-6	7	10
933	0	0	1	0	1	0	-2	-7	-2	-1	-9	0	2	-21	23	33
934	0	2	2	0	1	0	-1	0	-1	0	-13	0	5	-15	20	22
935	0	1	1	2	0	0	0	-16	-9	-1	-43	-3	4	-72	76	89
936	0	0	2	1	8	0	-1	-2	-6	-1	-100	0	11	-110	121	125
937	1	3	0	0	37	0	0	-1	-3	-7	-2	0	41	-13	54	70
938	1	1	1	3	20	0	-1	-1	-6	0	0	0	26	-8	34	37
939	0	0	12	0	9	0	-1	-27	-2	0	-2	0	21	-32	53	55
940	1	7	3	0	0	0	0	0	0	0	-15	0	11	-15	26	27
941	1	2	0	0	0	0	0	-14	-7	-6	-54	0	3	-81	84	87
942	0	1	1	2	6	0	0	0	0	-1	-3	0	10	-4	14	15
943	0	0	2	0	3	0	0	0	-8	-4	-25	0	5	-37	42	44
944	0	1	1	0	2	0	0	-2	0	0	0	0	4	-2	6	8
945	0	0	1	1	0	0	0	-3	-1	-4	-24	-3	2	-35	37	39
946	0	0	0	0	0	0	0	-1	-1	-1	-6	0	0	-9	9	10
947	0	0	0	0	2	0	0	0	-9	-3	-43	-9	2	-64	66	71
948	0	0	0	1	2	0	-1	-28	-25	-8	-124	-2	3	-188	191	202
949	0	0	1	0	4	0	0	0	-1	-1	-12	0	5	-14	19	23
950	0	0	1	0	5	0	0	0	-1	-2	-10	-1	6	-14	20	21
951	1	0	0	0	0	0	0	-1	-12	-3	-37	-2	1	-55	56	58
952	0	0	0	0	2	1	-1	-13	-18	-6	-194	-25	3	-257	260	274
953	0	0	0	1	15	0	-1	-23	-66	-12	-140	0	16	-242	258	286
954	0	0	2	4	69	0	-4	-5	-22	-1	-48	-1	75	-81	156	168
955	0	3	10	4	29	0	0	0	0	0	-2	0	46	-2	48	64
956	0	5	8	1	50	0	0	0	0	-9	-30	0	64	-39	103	117
957	0	5	4	8	16	0	0	0	-19	-7	-4	-8	33	-38	71	78
958	0	5	8	0	3	0	-1	-23	-74	-1	-200	0	16	-299	315	324
959	0	7	3	0	17	0	-11	-447	-253	-115	-336	0	27	-1162	1189	1216
960	9	2	9	30	3	0	-6	-47	-38	-14	-766	-1	53	-872	925	948
961	0	6	45	1	6	0	-1	-7	-6	-1	-11	0	58	-26	84	90
962	4	77	15	4	19	0	0	0	-2	-2	-34	-3	119	-41	160	169
963	2	1	2	0	0	0	0	-26	-66	-31	-138	-2	5	-263	268	283
964	0	12	2	0	5	2	-1	-6	-14	-10	-73	-1	21	-105	126	136
965	0	2	6	0	92	0	0	-2	-4	0	-2	0	100	-8	108	112
966	0	0	2	1	14	0	0	-2	-3	0	-2	0	17	-7	24	25
967	0	3	154	0	3	0	-1	-9	-2	-1	-41	-1	160	-55	215	221
968	0	29	2	2	8	0	0	0	0	0	-4	0	41	-4	45	50
969	2	4	1	0	3	0	-1	0	-3	0	-20	-1	10	-25	35	48
970	0	0	2	0	334	0	-1	-46	-7	-20	-99	0	336	-173	509	535
971	0	73	3	64	10	0	0	-2	-7	-2	-36	-5	150	-52	202	227
972	3	0	20	0	6	0	0	-25	-7	-2	-247	0	29	-281	310	318
973	0	5	0	0	5	0	-1	-9	-30	-58	-162	-1	10	-261	271	286
974	1	0	1	1	14	0	0	-5	-38	-14	-33	0	17	-90	107	120
975	0	0	1	0	1	0	0	-9	-18	-5	-30	-1	2	-63	65	88
976	0	0	1	0	0	0	0	-3	-4	-2	-24	0	1	-33	34	37
977	0	0	0	0	55	4	0	-6	-5	-3	-7	-1	59	-22	81	84
978	0	0	0	5	257	7	0	0	-1	-1	-1	0	269	-3	272	277
979	0	1	44	17	18	0	-1	-2	0	0	-2	0	80	-5	85	85
980	0	37	61	0	13	0	0	0	0	0	0	0	111	0	111	113
981	2	38	3	1	1	1	0	0	0	0	0	0	46	0	46	47
982	2	0	1	0	0	0	0	0	0	-1	-2	0	3	-3	6	7
983	0	0	0	0	2	0	0	0	0	0	-10	0	2	-10	12	12
984	0	0	1	0	0	0	0	0	0	-2	-14	0	1	-16	17	18
985	1	0	3	0	2	0	0	-2	-5	-6	-12	-3	6	-28	34	36
986	0	2	0	1	12	1	0	-4	-9	-1	-2	0	16	-16	32	35
987	3	2	1	2	35	2	0	-3	-6	0	-17	0	45	-26	71	94
988	0	0	7	2	33	0	-1	-9	-7	-9	-16	0	42	-42	84	93
989	0	6	5	6	3	0	0	0	0	0	-1	0	20	-1	21	24
990	0	5	3	0	41	0	0	-12	-1	0	-3	0	49	-16	65	74
991	0	0	1	0	11	0	0	0	-2	0	-1	0	12	-3	15	17
992	1	2	2	3	1	0	0	0	-1	0	-3	0	9	-4	13	17
993	0	0	2	0	6	0	0	0	-1	0	-1	0	8	-2	10	22
994	0	2	0	0	18	0	0	0	-1	0	0	0	20	-1	21	22
995	0	0	0	0	1	0	0	-1	-1	0	0	0	1	-2	3	3
996	0	2	9	0	4	1	0	0	0	0	0	0	16	0	16	21
997	0	6	0	1	2	0	0	0	0	0	0	0	9	0	9	10
998	0	2	0	0	1	0	0	0	-7	-1	-9	-7	3	-24	27	31
999	1	0	0	0	0	1	0	0	-3	-1	-85	-1	2	-90	92	94
1000	0	0	0	0	4	0	-30	-88	-158	0	-2	0	4	-278	282	287
1001	1	0	0	3	23	0	0	0	-1	0	0	0	27	-1	28	30
1002	0	2	103	20	6	0	-1	0	0	0	-1	0	131	-2	133	156
1003	1	14	12	1	8	1	-1	0	0	0	-2	0	37	-3	40	54
1004	1	2	0	0	1	0	0	0	-2	0	-16	0	4	-18	22	25
1005	4	0	1	1	1	0	0	0	0	0	-4	-4	7	-8	15	20
1006	0	0	0	0	0	0	0	0	-6	-6	-52	0	0	-64	64	66
1007	0	0	0	0	4	0	-2	-62	-100	-3	-58	-2	4	-227	231	240
1008	0	0	0	0	3	1	-7	-97	-44	-4	-26	-1	4	-179	183	187
1009	0	0	0	0	7	0	0	-1	-2	0	-13	0	7	-16	23	29
1010	0	4	3	6	208	0	0	-1	0	0	-2	0	221	-3	224	233
1011	0	9	9	11	182	0	0	-3	-5	-11	-10	0	211	-29	240	252
1012	0	0	26	22	15	0	-1	-72	-25	-7	-1	0	63	-106	169	170
1013	0	25	58	3	13	0	0	-2	-1	0	-1	0	99	-4	103	112
1014	3	27	6	0	11	0	-2	-2	-2	-2	-1	0	47	-9	56	61
1015	4	4	5	0	34	0	0	-2	-1	-4	0	0	47	-7	54	59
1016	0	1	1	4	26	0	-2	-3	-9	0	-2	0	32	-16	48	51
1017	1	0	3	3	6	0	0	0	-1	0	0	0	13	-1	14	17
1018	0	5	3	4	7	0	-1	-1	-1	0	-10	0	19	-13	32	34
1019	0	2	35	0	3	0	-1	0	0	-3	-1	0	40	-5	45	45
1020	4	8	3	0	8	0	-2	-10	-118	-37	-191	-32	23	-390	413	419
1021	1	1	0	0	2	0	-1	-18	-25	-12	-429	-2	4	-487	491	508
1022	0	1	5	1	0	1	-2	-14	-43	-8	-228	-1	8	-296	304	355
1023	0	0	1	0	8	1	0	-2	-2	0	-7	0	10	-11	21	23
1024	0	0	0	1	4	0	-1	0	-2	-2	-2	0	5	-7	12	20
1025	0	0	0	1	10	0	0	0	0	-2	-4	0	11	-6	17	21
1026	0	15	28	3	5	0	0	-1	-4	0	-12	0	51	-17	68	74
1027	1	50	7	0	238	0	-1	0	-10	-2	-17	0	296	-30	326	343
1028	30	20	8	180	68	1	0	0	-1	0	-3	0	307	-4	311	350
1029	1	2	168	8	107	55	0	-27	-12	-16	-19	-3	341	-77	418	455
1030	0	13	4	1	59	4	0	0	-2	0	-18	0	81	-20	101	108
1031	2	3	12	5	81	0	-10	-48	-90	-23	-6	0	103	-177	280	300
1032	1	11	40	13	35	0	-2	-20	-15	-1	-7	-1	100	-46	146	152
1033	0	2	3	2	0	1	0	-8	0	0	-4	0	8	-12	20	22
1034	7	7	3	16	17	0	-3	0	-113	-4	-63	-4	50	-187	237	252
1035	0	10	83	4	2	0	0	0	0	-1	-8	0	99	-9	108	113
1036	3	72	17	0	6	0	0	-3	-3	-5	-11	0	98	-22	120	144
1037	0	1	0	0	0	0	0	0	-3	-1	-168	-1	1	-173	174	179
1038	0	0	0	1	57	6	0	-10	-2	-1	-24	0	64	-37	101	129
1039	0	0	0	1	42	0	-5	-19	-84	-46	-299	-12	43	-465	508	521
1040	0	1	9	3	11	0	0	-6	-11	-1	-6	0	24	-24	48	54
1041	0	2	22	1	3	0	0	-3	-1	0	-7	-1	28	-12	40	50
1042	0	13	11	0	18	0	0	0	-1	0	0	0	42	-1	43	49
1043	0	0	1	1	7	0	0	-1	-1	-2	-15	0	9	-19	28	33
1044	0	0	0	3	10	0	-1	-7	-158	-7	-39	0	13	-212	225	234
1045	0	1	2	0	6	2	-1	-6	0	-4	-18	-2	11	-31	42	48
1046	0	4	4	0	244	0	-4	-5	-16	-5	-54	0	252	-84	336	347
1047	0	3	3	162	1	0	0	0	0	0	-1	0	169	-1	170	175
1048	2	3	49	0	7	0	0	-1	-1	-1	-4	-2	61	-9	70	75
1049	1	45	0	0	3	0	0	-1	0	0	-6	0	49	-7	56	68
1050	26	2	1	1	1	0	0	0	0	0	0	0	31	0	31	35
1051	0	0	0	0	3	0	-1	0	-5	-14	-109	-23	3	-152	155	162
1052	0	2	0	1	18	0	0	0	-27	-3	-69	0	21	-99	120	121
1053	1	1	0	2	19	0	0	0	-3	0	-7	-1	23	-11	34	41
1054	0	3	16	1	147	0	0	-33	-38	-4	-66	-1	167	-142	309	331
1055	0	8	14	13	32	0	-2	-12	-3	-3	-23	-4	67	-47	114	119
1056	0	3	61	21	33	1	0	0	-7	-1	-39	0	119	-47	166	174
1057	0	12	8	3	31	0	-1	-5	-25	-9	-53	0	54	-93	147	163
1058	0	4	7	4	9	2	0	-1	-2	0	-2	0	26	-5	31	39
1059	0	2	105	6	84	20	0	-4	-1	0	0	0	217	-5	222	230
1060	0	0	5	1	3	0	0	-6	-4	0	-11	-5	9	-26	35	38
1061	0	2	0	0	0	0	-1	-6	-5	-1	-61	-1	2	-75	77	79
1062	0	2	3	0	3	0	-1	-5	-29	-9	-121	-3	8	-168	176	187
1063	1	3	3	0	5	0	0	0	-11	-1	-306	-1	12	-319	331	339
1064	3	1	0	1	0	0	-2	-12	-12	-4	-276	-7	5	-313	318	328
1065	0	1	3	0	5	0	-12	-16	-29	-59	-796	-30	9	-942	951	980
1066	0	0	0	0	1	0	0	-6	-39	-7	-89	-1	1	-142	143	160
1067	0	4	0	1	117	1	-2	-66	-52	-14	-8	0	123	-142	265	274
1068	0	1	5	15	17	0	-2	-16	-11	-1	-2	0	38	-32	70	74
1069	0	1	17	4	3	1	-1	-26	-2	-6	-50	-3	26	-88	114	121
1070	0	22	1	1	115	2	-2	-5	0	-1	-6	0	141	-14	155	165
1071	7	5	0	2	4	0	-2	-11	-75	-14	-538	-7	18	-647	665	988
1072	1	3	53	13	33	0	-5	-61	-159	-196	-1601	-11	103	-2033	2136	2217
1073	0	45	35	7	349	14	0	-8	-52	-17	-83	-19	450	-179	629	669
1074	4	15	28	33	940	0	0	-12	-30	-7	-50	-2	1020	-101	1121	1149
1075	20	18	23	28	12	47	-2	-13	-16	-3	-93	0	148	-127	275	311
1076	2	12	162	2	211	6	-1	-9	-17	-57	-35	0	395	-119	514	546
1077	1	33	10	53	161	1	0	-5	-4	-2	-19	0	259	-30	289	311
1078	1	9	22	10	454	7	0	-12	-11	-12	-11	-1	503	-47	550	570
1079	0	20	34	31	953	15	0	-1	-6	0	0	0	1053	-7	1060	1096
1080	4	13	267	54	564	2	-1	-10	-5	0	-31	-2	904	-49	953	1002
1081	3	69	187	86	505	0	-32	-84	-81	-42	-604	-12	850	-855	1705	2218
1082	13	942	599	106	2646	40	-14	-55	-144	-26	-514	-11	4346	-764	5110	5249
1083	15	192	566	44	1317	20	0	-2	-6	0	-16	0	2154	-24	2178	2269
1084	40	630	541	373	2727	227	0	-1	-12	-4	-68	-1	4538	-86	4624	4831
1085	12	134	988	138	2793	16	0	-6	-12	0	-13	0	4081	-31	4112	4202
1086	12	212	185	325	1612	2	0	0	-7	0	-3	0	2348	-10	2358	2428
1087	22	484	633	173	834	17	0	-2	0	-2	-5	0	2163	-9	2172	2231
1088	2	96	115	13	472	3	-1	0	-2	0	-3	0	701	-6	707	733
1089	9	14	18	132	229	1	0	-2	-32	-8	-5	0	403	-47	450	468
1090	1	12	476	31	62	1	0	-2	0	-1	-10	0	583	-13	596	608
1091	0	234	1	6	9	0	0	0	-1	-5	-203	-10	250	-219	469	482
1092	3	27	35	6	168	0	0	-8	-34	-2	-17	-22	239	-83	322	348
1093	1	4	3	0	21	0	-5	-71	-75	-32	-950	-3	29	-1136	1165	1201
1094	0	0	1	0	2	0	-1	-1	-2	-2	-9	0	3	-15	18	25
1095	0	0	1	0	0	1	0	-6	-4	-4	-48	0	2	-62	64	68
1096	0	1	0	0	1	0	0	-16	-17	-12	-54	0	2	-99	101	105
1097	0	0	4	2	3	0	0	-9	-3	0	-8	0	9	-20	29	34
1098	0	60	74	12	25	0	-1	-3	-4	0	-18	0	171	-26	197	207
1099	7	11	1	0	19	1	-5	-18	-23	-3	-27	0	39	-76	115	127
1100	0	6	4	3	8	0	0	-1	-6	-1	-4	-1	21	-13	34	36
1101	2	2	3	3	2	0	0	-7	-5	0	-22	-2	12	-36	48	52
1102	0	2	0	0	0	1	0	-3	0	-1	-6	-1	3	-11	14	14
1103	0	2	0	0	3	0	-1	-1	0	0	-4	0	5	-6	11	12
1104	0	0	0	1	3	0	0	-1	-4	-4	-4	-1	4	-14	18	18
1105	0	0	0	0	6	0	0	-4	-5	-2	-9	0	6	-20	26	31
1106	0	0	3	0	47	0	0	-7	-12	-2	-21	0	50	-42	92	94
1107	0	8	5	0	5	0	0	-1	-2	-1	-16	0	18	-20	38	40
1108	3	5	15	1	0	0	-1	-1	-3	-9	-10	0	24	-24	48	49
1109	1	10	0	0	3	0	0	0	0	0	0	-1	14	-1	15	16
1110	4	0	0	1	7	2	0	0	0	0	-2	-1	14	-3	17	17
1111	0	0	0	0	0	0	0	0	0	0	-5	0	0	-5	5	7
1112	0	2	0	0	40	3	0	-1	0	0	-18	0	45	-19	64	67
1113	0	0	0	6	1066	2	-2	0	-3	-13	-330	-1	1074	-349	1423	1446
1114	0	0	1	28	80	2	-1	-11	-389	-50	-67	-2	111	-520	631	656
1115	0	11	207	7	17	0	0	-25	-97	-2	-105	-1	242	-230	472	481
1116	0	54	13	2	4	1	-8	-109	0	-6	-124	0	74	-247	321	335
1117	1	3	0	1	2	0	-2	0	-1	-2	-23	-2	7	-30	37	42
1118	0	2	0	0	2	0	0	0	-2	-1	-7	0	4	-10	14	15
1119	0	0	1	0	2	0	0	0	0	-1	-6	0	3	-7	10	12
1120	0	1	0	0	3	1	0	-1	0	0	-9	-1	5	-11	16	19
1121	0	0	0	1	6	0	0	0	-1	0	-5	-1	7	-7	14	19
1122	0	0	1	0	17	4	-1	-33	-38	-8	-208	-3	22	-291	313	352
1123	0	0	1	0	6	0	0	0	-6	-8	-32	0	7	-46	53	58
1124	0	17	1	6	6	0	-3	-16	-24	-5	-102	-15	30	-165	195	256
1125	0	0	5	0	3	0	-3	-24	-27	-7	-313	-4	8	-378	386	401
1126	1	1	1	3	4	0	-4	-22	-17	-7	-176	-4	10	-230	240	249
1127	2	1	1	0	10	1	-1	-10	-9	-4	-19	-1	15	-44	59	70
1128	0	1	0	0	36	0	-8	-323	-232	-22	-511	-2	37	-1098	1135	1172
1129	1	0	0	12	23	2	0	-6	-4	-3	-22	0	38	-35	73	74
1130	0	2	15	5	82	2	-1	-1	-5	-2	0	0	106	-9	115	120
1131	0	6	16	9	89	0	0	0	-4	0	-3	0	120	-7	127	131
1132	5	6	10	0	0	0	0	-9	-7	-2	-28	0	21	-46	67	74
1133	3	15	17	0	6	0	0	-4	-4	-4	-11	0	41	-23	64	71
1134	2	6	2	0	2	0	0	0	0	0	-1	0	12	-1	13	15
1135	1	1	0	0	0	0	0	-1	0	-3	-85	-1	2	-90	92	96
1136	0	1	0	0	285	0	0	0	-8	-5	-53	-3	286	-69	355	395
1137	0	0	0	11	2	0	0	-36	-37	-12	-144	-1	13	-230	243	252
1138	0	0	7	9	10	0	0	-1	-3	-2	-11	-1	26	-18	44	49
1139	0	29	40	0	0	0	-2	-172	-253	-234	-409	-8	69	-1078	1147	1207
1140	7	3	2	0	13	4	0	-2	-22	-11	-108	-1	29	-144	173	185
1141	0	0	0	0	87	0	-3	-58	-132	-157	-300	-2	87	-652	739	773
1142	0	1	0	6	5	0	0	0	-2	-3	-9	0	12	-14	26	33
1143	0	0	13	2	4	0	0	-5	-34	-10	-177	-2	19	-228	247	266
1144	0	58	40	1	19	2	0	-3	-1	-2	-16	-3	120	-25	145	152
1145	2	18	1	0	9	0	-1	-26	-35	-9	-120	0	30	-191	221	232
1146	0	0	1	0	4	1	0	-1	-7	-1	-7	0	6	-16	22	30
1147	0	1	2	0	38	0	0	-2	-1	-1	-2	0	41	-6	47	56
1148	0	0	0	2	43	1	-3	-38	-44	-4	-27	0	46	-116	162	176
1149	2	2	11	12	1381	54	0	-3	0	0	-4	0	1462	-7	1469	1513
1150	0	7	33	16	66	1	-1	-2	-2	-1	-3	0	123	-9	132	140
1151	1	4	34	3	14	0	0	0	-3	0	-2	0	56	-5	61	64
1152	1	61	16	2	24	1	0	-1	-1	0	-2	0	105	-4	109	112
1153	4	15	7	3	10	0	0	-1	-4	-1	-16	0	39	-22	61	62
1154	76	96	128	2	58	7	0	0	-2	0	0	0	367	-2	369	380
1155	2	0	1	4	88	0	0	-12	-6	-3	-15	-1	95	-37	132	143
1156	0	3	2	0	1	0	0	0	-2	0	-17	0	6	-19	25	27
1157	0	3	28	0	8	0	0	0	-2	0	-2	-1	39	-5	44	45
1158	2	1	0	0	3	0	0	-5	-6	0	-22	0	6	-33	39	40
1159	0	0	0	0	0	0	0	-1	-2	0	-3	-1	0	-7	7	9
1160	0	1	3	0	12	1	0	0	-1	-3	-12	0	17	-16	33	33
1161	0	0	0	0	99	0	0	-2	-5	-1	0	0	99	-8	107	108
1162	0	0	2	21	17	4	0	-1	-4	0	0	0	44	-5	49	54
1163	0	0	14	2	52	14	-1	-3	0	0	0	0	82	-4	86	90
1164	0	8	1	24	312	0	-2	-3	0	0	0	0	345	-5	350	357
1165	2	9	32	61	0	0	0	0	0	0	0	0	104	0	104	104
1166	2	48	85	0	2	0	0	0	0	0	-1	0	137	-1	138	143
1167	2	15	0	0	2	0	0	0	-1	0	-38	-1	19	-40	59	64
1168	4	0	1	0	0	0	0	-4	-42	-36	-144	0	5	-226	231	246
1169	0	0	0	0	0	0	-1	-13	-9	-6	-112	0	0	-141	141	146
1170	0	0	0	1	0	0	-2	-1	-14	-3	-23	-1	1	-44	45	50
1171	0	0	0	0	0	0	-2	-41	-40	-9	-200	0	0	-292	292	315
1172	0	4	0	1	11	1	0	-12	-24	-1	-12	-1	17	-50	67	81
1173	1	0	1	0	72	0	0	-9	-22	-7	-13	-1	74	-52	126	128
1174	0	0	3	8	12	0	0	-5	-5	-2	0	0	23	-12	35	39
1175	0	1	12	0	43	0	0	-5	-5	0	-4	0	56	-14	70	72
1176	0	14	7	0	10	0	-3	-1	0	0	-6	0	31	-10	41	43
1177	0	3	7	0	2	0	-1	-1	0	-2	-2	0	12	-6	18	19
1178	0	3	3	0	7	0	0	0	0	0	-2	0	13	-2	15	15
1179	2	2	1	2	4	0	0	0	0	0	-3	0	11	-3	14	16
1180	0	1	0	0	1	0	0	0	-3	0	-8	0	2	-11	13	22
1181	0	0	2	0	1	0	0	0	0	0	-1	0	3	-1	4	11
1182	0	0	0	0	8	0	0	0	-1	-4	-11	-1	8	-17	25	26
1183	0	0	0	0	1	0	-1	-65	-16	-8	-65	-1	1	-156	157	171
1184	0	1	1	1	10	1	-1	-8	-8	-33	-132	-3	14	-185	199	206
1185	0	0	1	0	37	1	-2	-4	-29	-1	-25	-2	39	-63	102	106
1186	0	0	1	4	2	0	0	-2	0	0	0	0	7	-2	9	9
1187	0	2	3	1	0	0	0	0	0	0	0	0	6	0	6	6
1188	0	2	0	0	0	0	-1	0	0	0	0	0	2	-1	3	3
1189	0	2	0	0	0	0	0	0	-1	0	0	0	2	-1	3	3
1190	4	0	0	1	0	2	0	0	0	0	0	0	7	0	7	10
1191	0	0	0	0	0	1	0	-1	0	0	-61	0	1	-62	63	73
1192	0	2	0	1	0	0	0	-6	-5	-28	-44	-1	3	-84	87	96
1193	0	0	0	0	1	0	0	0	-2	-2	0	0	1	-4	5	8
1194	0	0	0	0	0	0	-5	-41	-24	0	-40	-1	0	-111	111	118
1195	0	0	0	0	0	0	-1	-16	-5	-9	-267	-2	0	-300	300	308
1196	0	1	0	0	2	0	0	0	-2	0	-7	0	3	-9	12	13
1197	0	3	0	4	1	0	0	-2	0	0	-8	-1	8	-11	19	19
1198	1	1	17	0	3	0	0	0	0	0	-1	-4	22	-5	27	32
1199	0	4	0	1	5	0	-2	-2	-1	-1	-11	-3	10	-20	30	36
1200	1	0	0	0	4	0	-1	0	-4	-4	-12	-2	5	-23	28	32
1201	1	0	0	0	0	0	0	-1	0	-3	-21	0	1	-25	26	30
1202	0	0	0	0	2	0	0	0	-2	-16	-9	-2	2	-29	31	41
1203	0	0	0	0	0	0	-1	-34	-13	0	-79	-2	0	-129	129	133
1204	0	0	1	0	0	0	-2	-10	-18	-2	-55	0	1	-87	88	99
1205	0	0	0	0	0	0	-1	-24	-9	0	-28	0	0	-62	62	64
1206	0	0	0	0	7	3	0	-21	-57	0	-2	0	10	-80	90	93
1207	0	0	0	0	1	0	-2	-7	-3	-1	-32	0	1	-45	46	48
1208	0	1	2	0	1	0	0	-1	-4	-1	-1	0	4	-7	11	11
1209	0	5	0	0	0	0	0	0	0	0	0	0	5	0	5	5
1210	1	0	0	0	0	0	0	0	0	0	-2	0	1	-2	3	3
1211	0	0	0	0	0	0	0	0	0	0	-12	0	0	-12	12	12
1212	0	0	0	0	0	0	0	-1	-1	-2	-2	0	0	-6	6	7
1213	0	0	0	0	0	0	0	-1	-8	0	-55	-3	0	-67	67	68
1214	0	0	0	0	0	0	-4	-5	-11	-8	-45	-5	0	-78	78	86
1215	0	0	0	0	1	0	-2	-11	-5	-5	-78	-3	1	-104	105	108
1216	0	0	1	0	6	0	-1	-3	-2	-1	-9	0	7	-16	23	24
1217	0	0	0	0	2	0	-2	-23	-10	-4	-16	0	2	-55	57	58
1218	0	1	0	0	0	0	-3	-13	-4	-2	-1	-1	1	-24	25	28
1219	0	0	1	0	5	0	-1	-2	-2	0	-24	-1	6	-30	36	41
1220	0	0	3	2	0	0	0	-8	-4	-4	-41	0	5	-57	62	68
1221	0	5	3	1	7	0	0	-1	-3	-2	-66	0	16	-72	88	95
1222	0	0	3	1	4	0	0	0	0	-1	-3	0	8	-4	12	16
1223	0	4	1	0	64	2	0	0	0	-1	0	-1	71	-2	73	75
1224	0	3	0	3	91	0	0	-4	-24	0	-7	0	97	-35	132	140
1225	0	2	2	4	15	0	0	-21	-6	-1	-8	-1	23	-37	60	61
1226	0	14	95	1	8	0	0	0	-1	0	-4	0	118	-5	123	131
1227	0	24	3	0	2	2	0	-2	-1	-2	-2	0	31	-7	38	44
1228	5	0	0	0	9	0	-1	-16	-19	-8	-44	0	14	-88	102	107
1229	1	1	1	3	6	0	-1	-5	-12	-2	-16	0	12	-36	48	50
1230	0	1	5	1	27	5	0	0	0	0	-3	-1	39	-4	43	48
1231	0	2	3	1	4	0	-2	-1	0	-13	-22	-2	10	-40	50	55
1232	0	2	2	0	13	2	0	0	-2	-1	-7	-2	19	-12	31	34
1233	0	1	3	0	64	3	0	-10	-5	-3	-24	0	71	-42	113	124
1234	1	0	2	4	11	0	-19	-62	-102	-50	-342	-8	18	-583	601	627
1235	0	1	13	0	1	0	-8	-39	-39	-8	-260	-3	15	-357	372	387
1236	0	57	16	0	12	0	-4	-11	-33	-24	-49	-1	85	-122	207	226
1237	2	6	1	0	7	0	0	-1	-9	0	-10	-5	16	-25	41	52
1238	0	0	1	0	2	0	-1	-11	0	-3	-36	0	3	-51	54	58
1239	0	2	0	0	8	0	-1	-3	-25	-46	-189	-12	10	-276	286	293
1240	2	0	0	0	8	3	0	0	-1	-3	-7	0	13	-11	24	26
1241	0	0	4	0	256	0	0	0	0	0	-1	0	260	-1	261	267
1242	0	0	3	23	3	0	-1	0	-1	0	-2	-1	29	-5	34	36
1243	0	2	39	0	3	0	0	-1	0	0	-1	0	44	-2	46	48
1244	1	53	1	0	1	0	-1	0	-1	0	-3	0	56	-5	61	67
1245	1	0	0	0	0	1	0	-4	0	-7	-6	-6	2	-23	25	31
1246	0	0	2	0	4	0	-3	-2	-13	-3	-153	0	6	-174	180	195
1247	0	0	0	0	1	0	-1	0	-9	-15	-86	-1	1	-112	113	130
1248	0	0	2	2	3	0	0	0	-8	-3	-26	-2	7	-39	46	53
1249	0	0	0	0	2	0	0	-1	-6	-2	-10	-1	2	-20	22	28
1250	0	0	0	1	12	0	-3	-3	-11	-11	-41	-9	13	-78	91	97
1251	0	2	0	2	4	0	0	-14	-17	-3	-783	-1	8	-818	826	853
1252	1	1	1	3	6	0	0	-8	-3	-1	-17	-2	12	-31	43	45
1253	0	2	5	1	6	2	-5	-4	-3	-2	-22	0	16	-36	52	61
1254	0	1	0	3	5	0	-1	-9	-3	-4	-36	-1	9	-54	63	73
1255	0	0	3	3	6	1	0	-24	-54	-9	-1058	0	13	-1145	1158	1195
1256	0	2	4	0	58	1	0	-6	-44	-1	-8	0	65	-59	124	138
1257	0	4	1	28	149	1	0	-4	-1	0	-2	0	183	-7	190	206
1258	1	1	53	34	8	1	-3	-13	0	-10	-181	-1	98	-208	306	333
1259	1	8	4	0	11	1	-4	-13	-143	-75	-830	-16	25	-1081	1106	1262
1260	5	4	2	3	36	0	0	-1	0	-6	-31	0	50	-38	88	91
1261	1	6	2	11	4	1	-1	-89	-227	-13	-102	0	25	-432	457	470
1262	0	0	13	0	266	7	-6	-260	-192	-19	-46	0	286	-523	809	840
1263	2	22	1	3	316	2	0	-15	-7	0	-2	-1	346	-25	371	380
1264	1	0	95	14	7	0	-1	-42	-1	-1	-49	0	117	-94	211	224
1265	0	6	22	2	0	0	-2	-5	0	-8	-19	0	30	-34	64	66
1266	0	79	1	0	24	0	0	0	0	0	0	0	104	0	104	149
1267	2	2	4	0	59	3	0	0	-18	-3	-8	-2	70	-31	101	120
1268	0	1	2	5	207	5	0	-1	0	0	0	0	220	-1	221	227
1269	0	0	24	10	74	2	0	-7	-3	-2	-15	0	110	-27	137	150
1270	1	23	225	25	126	0	0	-2	-2	0	-17	-2	400	-23	423	441
1271	0	90	51	21	9	0	0	-1	-3	-2	-8	0	171	-14	185	196
1272	0	4	6	0	15	1	0	0	0	0	0	0	26	0	26	27
1273	1	6	0	0	179	0	-1	0	-1	0	0	0	186	-2	188	195
1274	0	1	2	13	17	0	0	0	-1	0	0	0	33	-1	34	35
1275	0	3	25	2	10	0	0	0	0	0	0	0	40	0	40	40
1276	0	12	1	0	0	0	0	0	0	0	-1	0	13	-1	14	16
1277	2	3	2	0	1	0	0	0	0	0	0	0	8	0	8	8
1278	22	1	11	3	6	0	0	0	-1	0	0	0	43	-1	44	45
1279	0	0	0	0	1	1	0	0	0	-1	0	-1	2	-2	4	5
1280	0	0	0	0	3	0	0	-1	-23	-5	-29	-3	3	-61	64	75
1281	0	0	1	0	2	0	0	-2	-2	-2	-3	0	3	-9	12	16
1282	0	0	2	1	6	0	0	-8	-9	-3	-52	-4	9	-76	85	92
1283	0	1	0	0	2	0	-1	-16	-18	-17	-37	0	3	-89	92	96
1284	0	0	0	0	2	0	-1	-6	-9	-2	-9	0	2	-27	29	29
1285	0	0	0	1	2	0	-3	-29	-3	-6	-61	-1	3	-103	106	117
1286	0	0	1	0	16	0	-1	-4	-20	-1	-77	0	17	-103	120	126
1287	0	1	0	0	12	1	0	-1	-2	0	0	0	14	-3	17	21
1288	0	1	5	0	3	0	0	-1	-2	0	-3	0	9	-6	15	15
1289	0	0	0	0	1	0	0	-1	-4	0	-2	0	1	-7	8	8
1290	1	1	3	0	1	0	0	0	0	0	-6	0	6	-6	12	14
1291	0	0	0	0	1	0	0	0	-1	0	-7	0	1	-8	9	10
1292	3	3	1	2	0	0	0	-3	-5	-1	-15	0	9	-24	33	44
1293	0	0	2	2	9	1	0	0	-1	-1	-1	-1	14	-4	18	20
1294	0	0	0	5	16	0	0	0	-5	-2	-36	-1	21	-44	65	70
1295	0	0	1	1	3	0	0	-46	-183	-32	-347	-13	5	-621	626	667
1296	1	0	5	22	32	1	-1	-58	-161	-8	-257	0	61	-485	546	571
1297	1	2	7	2	71	1	0	-20	-19	-4	-29	-1	84	-73	157	176
1298	0	1	1	8	13	0	0	0	-2	-3	-3	0	23	-8	31	35
1299	0	1	3	11	2	0	0	-1	0	-2	-4	0	17	-7	24	24
1300	0	1	2	1	8	4	0	0	0	0	-1	0	16	-1	17	19
1301	2	0	2	2	3	5	0	0	0	0	-2	0	14	-2	16	18
1302	0	3	14	6	179	0	0	-2	-5	0	-7	0	202	-14	216	224
1303	0	2	1	9	0	0	0	0	0	0	-3	0	12	-3	15	18
1304	0	11	135	2	7	2	0	-1	-1	0	-1	0	157	-3	160	168
1305	0	1	0	1	5	0	0	0	-1	0	-2	0	7	-3	10	12
1306	0	0	0	0	4	0	0	-17	-9	0	-11	0	4	-37	41	46
1307	0	0	0	0	145	0	0	0	0	0	0	0	145	0	145	163
1308	0	0	2	41	73	0	0	-1	-54	0	-177	0	116	-232	348	384
1309	0	0	1	0	2	0	0	-2	-6	-54	-168	-2	3	-232	235	241
1310	0	1	40	6	29	0	0	-3	-1	0	-3	0	76	-7	83	84
1311	2	1	3	3	10	0	0	-5	0	-2	-5	0	19	-12	31	33
1312	0	10	3	0	17	0	0	0	-2	0	0	0	30	-2	32	32
1313	0	1	1	4	1	0	0	-1	-1	0	0	0	7	-2	9	11
1314	0	0	5	0	0	0	0	-1	-1	0	0	-1	5	-3	8	8
1315	0	0	1	1	1	0	0	0	0	0	0	0	3	0	3	3
1316	1	0	2	1	0	12	0	0	-1	-1	-1	0	16	-3	19	21
1317	0	1	2	0	99	21	0	0	0	0	-1	-1	123	-2	125	133
1318	0	1	3	10	325	5	-3	-38	-13	-2	-96	-8	344	-160	504	519
1319	6	0	93	34	145	8	-1	-4	-2	-1	-18	0	286	-26	312	327
1320	1	55	126	7	284	3	-3	-4	-57	-9	-521	0	476	-594	1070	1087
1321	3	115	7	16	76	1	0	-2	-7	-2	-3	0	218	-14	232	242
1322	19	14	188	2	186	6	-1	-7	-6	-3	-17	0	415	-34	449	467
1323	0	60	21	9	152	0	0	-2	0	-2	-11	-1	242	-16	258	267
1324	7	14	67	24	74	1	0	-1	-1	0	-2	0	187	-4	191	204
1325	1	20	12	13	29	0	0	-1	0	-4	-1	0	75	-6	81	86
1326	7	13	17	12	32	2	0	0	-1	-2	-13	0	83	-16	99	103
1327	1	11	3	4	30	1	-1	-3	-5	-1	-22	-1	50	-33	83	88
1328	3	11	12	14	71	1	0	0	-2	-1	-8	0	112	-11	123	134
1329	1	6	11	6	103	1	0	-7	-5	0	-7	-2	128	-21	149	157
1330	1	6	2	0	8	7	0	-2	-2	0	-34	0	24	-38	62	78
1331	0	6	0	3	277	1	-1	-5	-4	0	-30	0	287	-40	327	335
1332	0	0	8	22	7	0	-4	-6	-17	-1	-22	0	37	-50	87	107
1333	0	2	134	3	21	6	0	-4	-2	0	-4	0	166	-10	176	182
1334	0	201	7	0	26	1	-1	-6	-7	0	-11	0	235	-25	260	274
1335	13	9	16	33	45	0	0	0	-3	0	-12	0	116	-15	131	141
1336	0	2	12	1	5	0	0	-3	-1	0	-12	-1	20	-17	37	45
1337	0	0	0	1	39	3	0	0	0	-4	-4	0	43	-8	51	61
1338	1	0	1	1	251	3	0	-1	0	0	-4	0	257	-5	262	292
1339	1	0	1	11	129	0	0	-12	-2	-3	-16	-2	142	-35	177	181
1340	0	7	22	9	15	1	0	-2	-2	0	-5	0	54	-9	63	71
1341	0	59	50	11	6	1	0	0	-1	0	0	0	127	-1	128	131
1342	6	24	15	4	4	0	0	-2	0	0	-11	0	53	-13	66	71
1343	1	1	1	0	5	1	0	-1	0	0	-1	0	9	-2	11	12
1344	2	9	5	4	58	0	0	0	0	0	0	0	78	0	78	84
1345	0	0	2	0	8	0	0	-2	0	0	-1	0	10	-3	13	15
1346	0	2	4	0	1	0	0	-1	0	-1	-4	0	7	-6	13	14
1347	0	5	0	1	2	1	0	0	0	0	0	0	9	0	9	10
1348	0	0	4	0	11	0	0	0	-7	0	-1	-1	15	-9	24	24
1349	0	6	5	1	2	41	-1	-1	0	-1	-2	0	55	-5	60	61
1350	0	2	10	0	122	1	0	0	-5	0	-4	0	135	-9	144	149
1351	1	0	0	2	1	1	0	-2	0	0	0	0	5	-2	7	10
1352	0	0	1	0	6	0	0	0	-1	0	0	0	7	-1	8	8
1353	0	1	0	0	1	0	0	-1	0	0	0	0	2	-1	3	4
1354	0	0	0	0	0	0	0	0	0	0	-9	0	0	-9	9	9
1355	0	0	0	0	0	0	0	0	0	0	0	0	0	0	0	0
1356	0	0	0	0	0	0	0	0	0	0	0	0	0	0	0	0
1357	0	1	0	0	1	0	-1	-2	0	-2	0	0	2	-5	7	8
1358	0	0	0	0	0	1	0	0	0	-1	-3	0	1	-4	5	5
1359	0	0	0	0	0	0	-1	0	-2	0	-9	0	0	-12	12	13
1360	0	0	0	0	1	0	0	-7	-11	-1	-56	0	1	-75	76	87
1361	0	0	0	0	14	0	0	-8	-13	-5	-141	-1	14	-168	182	214
1362	0	0	0	1	39	2	0	-3	-17	-10	-109	0	42	-139	181	191
1363	0	0	16	21	28	2	-1	-6	-15	0	-3	0	67	-25	92	96
1364	0	1	11	1	7	0	-1	-29	-13	-11	-35	0	20	-89	109	119
1365	0	15	5	0	6	0	-5	-10	-5	-8	-31	0	26	-59	85	86
1366	3	3	0	5	27	1	-3	-28	-50	-4	-22	-1	39	-108	147	153
1367	0	0	1	0	0	0	-49	-87	-105	-3	-106	0	1	-350	351	375
1368	0	71	6	3	2	0	0	-4	-1	0	-17	0	82	-22	104	106
1369	0	2	2	0	3	1	0	-2	-4	-2	-10	-2	8	-20	28	29
1370	0	2	0	0	6	0	-1	-2	-7	-2	-10	0	8	-22	30	32
1371	1	1	1	0	0	1	0	0	0	0	-1	0	4	-1	5	5
1372	0	0	1	0	9	2	0	-1	0	0	-1	0	12	-2	14	15
1373	0	1	0	0	8	0	0	-1	0	0	0	0	9	-1	10	10
1374	1	0	3	4	15	1	0	-1	0	0	0	0	24	-1	25	29
1375	0	1	23	1	24	0	0	0	0	0	-1	0	49	-1	50	53
1376	0	13	0	0	153	0	0	-1	-2	0	-3	0	166	-6	172	182
1377	0	0	4	11	11	3	0	0	-2	0	0	0	29	-2	31	32
1378	0	2	49	0	32	0	0	0	0	0	0	0	83	0	83	89
1379	0	13	2	0	23	0	0	-1	0	-1	-2	0	38	-4	42	44
1380	1	1	5	6	4	0	0	0	-1	-1	-5	0	17	-7	24	27
1381	0	8	27	0	1	0	0	-2	0	-3	-22	0	36	-27	63	63
1382	7	23	3	0	3	5	0	-1	0	0	-9	0	41	-10	51	52
1383	1	2	0	0	4	0	0	-1	-2	-1	-31	-1	7	-36	43	44
1384	0	0	0	0	17	0	-1	-1	-2	0	-63	-1	17	-68	85	88
1385	0	0	1	4	5	0	0	-6	-4	-4	-29	-1	10	-44	54	55
1386	0	2	4	0	8	1	0	-1	0	0	0	0	15	-1	16	17
1387	0	0	1	0	8	0	0	-9	-4	-4	-26	0	9	-43	52	52
1388	0	2	2	2	1	0	-1	-1	-8	-2	-10	-4	7	-26	33	34
1389	0	2	4	0	0	0	0	-12	-11	-3	-6	0	6	-32	38	39
1390	0	2	5	0	1	3	0	0	0	0	-1	0	11	-1	12	15
1391	0	1	2	0	49	1	0	0	-1	0	0	0	53	-1	54	57
1392	0	0	0	0	5	0	0	0	0	-1	-2	0	5	-3	8	8
1393	0	0	11	0	3	0	0	0	-1	0	-4	0	14	-5	19	19
1394	0	6	1	0	6	0	0	0	0	0	-4	0	13	-4	17	17
1395	1	4	2	0	0	0	0	0	0	0	-3	0	7	-3	10	10
1396	2	0	0	0	0	0	0	-1	0	-3	-13	0	2	-17	19	25
1397	0	0	0	0	0	0	0	0	-1	-1	-5	0	0	-7	7	7
1398	0	0	1	0	1	0	0	-2	-6	-4	-40	0	2	-52	54	55
1399	0	1	0	1	0	0	0	-3	-3	-4	-10	-6	2	-26	28	30
1400	0	0	0	0	18	0	0	-2	-14	-2	-20	0	18	-38	56	59
1401	0	0	14	0	4	0	0	-1	-3	0	0	0	18	-4	22	23
1402	0	6	14	2	1	1	0	0	0	0	-1	0	24	-1	25	25
1403	0	2	2	0	6	0	0	0	0	0	-3	-2	10	-5	15	15
1404	1	7	2	2	39	0	0	-1	-14	-5	-77	0	51	-97	148	155
1405	0	0	1	2	1	0	-4	-13	-169	-3	-53	-9	4	-251	255	261
1406	0	4	11	0	2	0	-1	-85	-29	-2	-228	-1	17	-346	363	370
1407	8	5	0	4	7	0	-1	0	-14	-1	-13	0	24	-29	53	62
1408	0	0	1	1	24	0	0	-3	0	-4	-10	-1	26	-18	44	47
1409	0	1	4	15	24	0	0	-2	-2	-1	-1	0	44	-6	50	55
1410	0	0	7	13	11	0	-1	-3	-20	-3	-3	0	31	-30	61	69
1411	0	2	2	0	37	1	-1	-21	-2	-2	-10	-3	42	-39	81	88
1412	3	17	3	5	9	0	-1	-60	-154	-4	-164	0	37	-383	420	483
1413	2	2	14	2	12	0	-1	-3	-11	-3	-39	0	32	-57	89	94
1414	0	73	12	3	1	0	-1	-7	-18	-4	-68	0	89	-98	187	191
1415	0	4	2	0	5	1	0	-7	-7	-2	-12	0	12	-28	40	56
1416	0	2	3	0	103	0	0	0	0	0	0	0	108	0	108	112
1417	2	0	2	2	21	6	0	0	0	0	0	0	33	0	33	46
1418	0	0	10	0	9	0	-1	0	-1	0	-4	0	19	-6	25	31
1419	0	11	1	0	4	0	0	0	0	0	0	0	16	0	16	16
1420	1	1	5	1	14	0	0	0	0	0	-1	0	22	-1	23	23
1421	0	0	0	0	1	0	0	0	0	-1	-1	-1	1	-3	4	4
1422	0	0	0	1	0	0	0	0	0	0	-1	0	1	-1	2	2
1423	0	3	2	0	2	2	0	0	-1	0	0	0	9	-1	10	13
1424	0	0	0	1	17	2	0	-1	-3	-1	-9	-3	20	-17	37	40
1425	0	0	0	1	8	0	0	0	-1	-1	-1	0	9	-3	12	13
1426	0	0	16	4	7	1	0	-2	-1	0	-2	0	28	-5	33	37
1427	0	1	0	0	1	1	-1	-6	-4	-1	0	0	3	-12	15	18
1428	1	0	1	0	42	0	0	0	0	0	-1	0	44	-1	45	47
1429	0	2	19	21	11	0	0	0	-1	-1	-1	0	53	-3	56	63
1430	5	6	5	1	7	26	0	0	-1	-3	-14	0	50	-18	68	72
1431	0	0	2	3	3	2	0	-3	-1	-5	-47	0	10	-56	66	68
1432	0	2	2	1	11	0	0	0	-8	0	-11	-1	16	-20	36	40
1433	1	1	1	0	7	1	-1	-3	-3	-2	-15	-2	11	-26	37	42
1434	0	0	4	1	35	0	0	-3	-4	-3	-19	0	40	-29	69	88
1435	0	3	0	2	242	0	0	0	0	0	0	0	247	0	247	263
1436	0	0	29	12	35	0	0	-5	-5	-2	-1	0	76	-13	89	105
1437	0	14	25	5	6	0	-1	-3	0	0	-1	0	50	-5	55	60
1438	0	46	53	5	3	0	0	0	0	0	0	0	107	0	107	115
1439	1	8	7	0	4	2	-1	-1	0	0	0	0	22	-2	24	26
1440	1	29	0	0	61	0	0	0	0	0	0	0	91	0	91	94
1441	2	0	0	5	1	0	0	0	0	0	0	-1	8	-1	9	9
1442	0	0	23	0	0	0	0	0	0	0	0	0	23	0	23	27
1443	0	9	0	0	0	0	0	0	0	0	0	0	9	0	9	10
1444	2	0	1	0	0	0	-1	0	-1	-2	-4	0	3	-8	11	12
1445	0	0	0	0	0	0	0	-11	-17	-45	-52	-3	0	-128	128	134
1446	0	0	0	0	0	0	-1	-5	-20	-8	-50	0	0	-84	84	93
1447	0	0	0	0	0	0	0	-1	-4	-1	-5	-2	0	-13	13	21
1448	0	0	0	0	0	0	-1	-30	-19	-15	-203	0	0	-268	268	293
1449	0	0	0	0	0	0	-2	-39	-138	-31	-121	-1	0	-332	332	362
1450	0	2	1	0	2	0	0	-13	-42	0	-92	0	5	-147	152	171
1451	0	1	2	1	0	0	0	-1	-5	0	-22	0	4	-28	32	36
1452	0	0	0	1	0	0	-3	-3	-8	-2	-36	0	1	-52	53	59
1453	0	0	0	0	0	0	0	-3	-4	-5	-22	0	0	-34	34	35
1454	0	0	0	0	1	0	0	-6	-10	-1	-7	-1	1	-25	26	30
1455	0	0	0	0	0	0	0	-5	-1	0	-14	0	0	-20	20	21
1456	0	0	0	0	0	0	0	-2	0	0	-10	0	0	-12	12	14
1457	0	0	0	0	5	0	0	-2	-2	0	-12	0	5	-16	21	23
1458	0	0	0	1	0	0	0	0	-2	-2	-16	0	1	-20	21	22
1459	0	0	0	0	0	0	0	-2	-1	-1	-6	0	0	-10	10	14
1460	0	0	0	0	0	0	-2	-2	-11	-3	-22	-1	0	-41	41	47
1461	1	0	0	0	2	0	0	-1	-5	-1	-16	0	3	-23	26	32
1462	0	0	0	0	0	0	-4	-18	-21	-25	-92	-8	0	-168	168	171
1463	0	1	0	0	2	0	0	-1	-3	0	-17	-2	3	-23	26	28
1464	1	0	1	0	13	0	0	-2	0	0	0	0	15	-2	17	18
1465	0	0	1	4	0	0	-2	0	-5	-3	-8	0	5	-18	23	31
1466	0	2	1	0	6	0	0	-1	-25	-80	-18	0	9	-124	133	235
1467	0	1	0	0	4	0	0	-23	-5	0	-2	0	5	-30	35	39
1468	0	0	0	2	2	0	-2	-7	0	-1	-3	0	4	-13	17	20
1469	0	0	2	0	1	0	-1	0	0	-4	-1	0	3	-6	9	20
1470	0	1	0	1	6	1	0	-1	0	0	-1	0	9	-2	11	11
1471	0	0	0	0	3	0	0	-15	-11	-5	-13	0	3	-44	47	52
1472	0	0	1	0	4	0	0	0	0	0	0	0	5	0	5	6
1473	0	1	1	0	5	0	0	0	0	0	-1	0	7	-1	8	8
1474	0	0	1	0	1	0	-1	-1	0	-1	-11	0	2	-14	16	17
1475	0	1	0	0	2	0	0	-1	-4	-1	-104	0	3	-110	113	116
1476	0	0	0	0	4	0	0	-4	-35	0	-29	0	4	-68	72	74
1477	0	0	0	3	2	0	-1	-4	-4	-17	-4	0	5	-30	35	44
1478	0	1	24	0	27	1	-6	-67	-56	-22	-103	-3	53	-257	310	321
1479	0	9	1	3	18	1	-2	-10	-2	0	-14	0	32	-28	60	63
1480	4	2	17	1	6	0	0	-25	-9	-3	-12	0	30	-49	79	84
1481	0	7	0	0	5	0	-39	-81	-192	-12	-19	0	12	-343	355	367
1482	1	3	1	1	2	2	-2	-14	-2	0	0	0	10	-18	28	34
1483	1	1	3	0	14	0	-1	-3	-3	0	0	0	19	-7	26	32
1484	0	1	0	1	3	1	0	0	0	0	-1	0	6	-1	7	9
1485	0	1	2	0	14	2	0	0	0	0	0	0	19	0	19	25
1486	0	0	0	0	181	0	0	0	0	0	-2	0	181	-2	183	189
1487	1	0	2	21	20	0	0	0	-1	-1	-2	-1	44	-5	49	50
1488	0	4	33	8	7	1	-3	-14	-88	-7	-211	-2	53	-325	378	403
1489	4	5	9	0	45	0	0	0	-3	-1	-11	0	63	-15	78	84
1490	3	3	3	8	115	0	0	-1	-6	0	-33	-4	132	-44	176	189
1491	0	2	21	41	17	0	0	-1	-8	-4	-22	-1	81	-36	117	136
1492	5	6	38	2	221	24	-17	-242	-477	-29	-429	-3	296	-1197	1493	1602
1493	26	490	243	24	3591	43	-3	-64	-55	-3	-29	-1	4417	-155	4572	4713
1494	75	398	429	199	2263	22	0	-2	0	0	-2	0	3386	-4	3390	3503
1495	10	203	1102	107	312	2	0	-1	-2	-1	-3	0	1736	-7	1743	1820
1496	11	1253	586	94	1164	21	0	-1	-3	-1	-2	0	3129	-7	3136	3211
1497	43	328	96	153	2525	5	0	0	-1	0	-1	0	3150	-2	3152	3208
1498	11	70	241	92	55	17	0	-1	-3	0	-4	0	486	-8	494	507
1499	4	23	57	4	81	9	0	-2	0	0	-5	-1	178	-8	186	199
1500	14	83	96	9	898	3	0	0	-1	-1	-16	-1	1103	-19	1122	1156
1501	1	6	2	13	16	0	0	-2	0	-2	-9	0	38	-13	51	59
1502	12	2	10	45	281	14	0	0	0	0	-2	0	364	-2	366	387
1503	1	58	50	14	57	4	0	0	0	-1	-2	0	184	-3	187	198
1504	1	14	18	2	10	0	0	0	0	0	-16	0	45	-16	61	67
1505	9	3	4	1	6	0	0	-1	-2	0	-5	0	23	-8	31	33
1506	1	2	4	1	3	0	0	-2	-4	0	-1	0	11	-7	18	20
1507	0	0	0	0	11	1	0	-3	-4	0	-4	0	12	-11	23	24
1508	0	0	0	0	30	2	0	-3	-4	0	-40	0	32	-47	79	90
1509	0	0	33	26	267	1	0	-2	-1	-1	0	0	327	-4	331	341
1510	0	127	37	34	59	205	0	-2	-17	0	-4	0	462	-23	485	507
1511	4	27	47	2	209	10	0	-5	0	-1	-4	0	299	-10	309	321
1512	7	41	4	223	77	6	0	-1	-2	0	-6	0	358	-9	367	385
1513	5	1	33	13	128	18	0	-2	-1	0	-2	0	198	-5	203	218
1514	0	26	29	7	736	2	-1	-1	-4	0	-6	0	800	-12	812	834
1515	2	8	22	40	5	0	-2	-12	-28	-1	-308	-6	77	-357	434	483
1516	4	8	669	4	12	4	-11	-21	-82	-2	-77	-1	701	-194	895	919
1517	0	203	10	0	253	9	0	-1	0	0	-5	0	475	-6	481	507
1518	11	4	4	11	734	0	0	-1	-7	-1	-14	0	764	-23	787	820
1519	1	6	95	55	243	4	-1	-7	-6	-9	-8	-3	404	-34	438	458
1520	1	77	265	25	153	11	-1	-103	-153	-2	-111	-1	532	-371	903	937
1521	2	64	74	13	517	4	0	-1	0	-2	-3	0	674	-6	680	808
1522	9	88	117	140	408	0	-3	-5	-17	-12	-38	-1	762	-76	838	919
1523	1	1	4	7	13	0	0	-18	0	0	-1	0	26	-19	45	47
1524	1	5	2	3	12	0	-8	-4	-6	0	0	0	23	-18	41	43
1525	0	2	1	3	0	1	-1	-2	-3	-5	-54	-15	7	-80	87	92
1526	0	1	1	0	1	1	0	0	0	0	-3	0	4	-3	7	9
1527	0	1	2	0	33	1	0	-2	-5	0	-2	0	37	-9	46	54
1528	0	0	0	9	288	4	0	0	0	0	-5	0	301	-5	306	314
1529	0	1	4	36	147	0	0	-1	-2	-1	-9	0	188	-13	201	218
1530	0	2	83	10	107	52	-5	-3	-1	-3	-21	0	254	-33	287	312
1531	0	37	15	10	34	1	-1	-9	-2	-1	-11	0	97	-24	121	134
1532	23	65	18	27	9	0	-1	0	-1	0	-55	-1	142	-58	200	207
1533	3	10	32	4	15	5	0	-1	-12	-2	-40	-2	69	-57	126	131
1534	0	5	4	3	130	14	-1	-29	-152	-21	-484	-1	156	-688	844	896
1535	54	3	5	3	1048	1	0	-2	-6	0	-5	0	1114	-13	1127	1160
1536	0	2	28	116	84	0	0	-5	-5	0	-5	0	230	-15	245	261
1537	0	7	400	18	7	1	-1	-6	0	-1	-10	-1	433	-19	452	463
1538	1	216	6	2	9	4	0	0	-2	-2	-17	0	238	-21	259	268
1539	25	17	2	5	335	8	-1	-3	-4	0	-7	-4	392	-19	411	436
1540	3	0	0	26	241	1	-1	-1	-15	-1	-131	0	271	-149	420	450
1541	0	8	46	25	971	11	0	0	-1	-7	-7	0	1061	-15	1076	1144
1542	0	56	128	31	1106	1	-3	-6	-15	-37	-32	0	1322	-93	1415	1471
1543	4	91	367	52	732	4	0	0	0	0	0	0	1250	0	1250	1296
1544	12	161	1030	31	181	4	-3	-17	-2	0	-3	0	1419	-25	1444	1475
1545	9	387	241	17	170	5	0	0	0	0	-1	0	829	-1	830	863
1546	18	494	62	12	531	1	0	0	-1	0	-10	0	1118	-11	1129	1163
1547	3	15	41	23	445	1	0	0	0	-2	-1	0	528	-3	531	555
1548	1	11	54	11	173	0	0	0	0	0	-3	0	250	-3	253	269
1549	0	9	49	15	72	1	0	-3	-7	-8	-13	-1	146	-32	178	188
1550	0	2	6	0	6	1	0	-17	-44	-4	-28	-9	15	-102	117	125
1551	0	2	3	1	9	0	0	-8	-4	-1	-65	-2	15	-80	95	103
1552	3	30	29	14	123	2	-1	-1	-7	-3	0	0	201	-12	213	238
1553	0	11	3	1	96	0	-1	-27	-1	0	-4	0	111	-33	144	153
1554	0	0	5	2	10	0	0	-3	0	0	0	0	17	-3	20	21
1555	0	1	0	0	1	0	0	0	0	0	-1	0	2	-1	3	3
1556	0	0	0	0	0	0	0	0	0	0	-2	0	0	-2	2	2
1557	0	0	0	0	0	0	0	0	-4	-1	-19	-3	0	-27	27	28
1558	0	0	0	0	1	0	0	0	0	0	-29	0	1	-29	30	33
1559	0	0	0	0	0	0	0	-1	-1	-4	-22	0	0	-28	28	40
1560	0	0	0	0	0	0	0	-3	-18	-5	-198	-4	0	-228	228	234
1561	0	0	0	0	0	0	0	-7	-14	-13	-68	-1	0	-103	103	117
1562	0	0	0	1	0	0	-7	-15	-19	-4	-38	-6	1	-89	90	98
1563	0	0	2	0	1	0	0	-4	-23	-4	-70	-4	3	-105	108	121
1564	0	0	3	0	0	0	-2	-121	-167	-25	-484	0	3	-799	802	890
1565	0	0	2	0	26	0	-4	-33	-34	-10	-186	-1	28	-268	296	327
1566	1	1	0	8	44	0	0	-2	-14	-2	-58	-3	54	-79	133	151
1567	0	1	4	2	25	0	-3	-12	-8	-2	-31	-1	32	-57	89	99
1568	0	0	0	1	228	2	-14	-45	-12	-6	-4	0	231	-81	312	323
1569	0	1	2	1	0	0	0	-1	-5	-7	-13	-17	4	-43	47	53
1570	0	1	0	0	0	0	-2	-7	-7	-6	-163	-6	1	-191	192	208
1571	0	0	0	0	2	0	-3	-6	-7	-4	-51	-2	2	-73	75	91
1572	0	0	5	0	7	5	-5	-62	-95	-14	-638	-13	17	-827	844	883
1573	0	0	0	0	10	0	0	-20	-32	-19	-394	-6	10	-471	481	501
1574	0	3	4	0	6	0	-10	-31	-108	-15	-771	-3	13	-938	951	987
1575	0	1	3	2	0	0	-1	-44	-73	-14	-174	-5	6	-311	317	330
1576	0	1	1	0	2	0	0	-17	-28	0	-19	-1	4	-65	69	71
1577	1	2	1	0	1	0	0	-2	-1	0	0	0	5	-3	8	9
1578	1	0	0	1	0	0	0	0	-1	0	0	0	2	-1	3	5
1579	0	0	1	0	0	0	0	0	0	0	-1	0	1	-1	2	2
1580	0	2	0	0	0	0	0	-1	0	0	-4	0	2	-5	7	8
1581	0	0	0	0	0	0	0	0	-1	-1	-2	0	0	-4	4	7
1582	0	0	0	0	0	0	0	0	-2	-2	-17	0	0	-21	21	24
1583	0	0	0	0	0	0	-2	-5	0	-3	-3	0	0	-13	13	13
1584	0	0	0	0	3	0	-1	0	0	0	0	0	3	-1	4	4
1585	0	0	0	0	4	0	0	-1	0	0	-2	0	4	-3	7	7
1586	1	3	2	1	1	0	0	0	0	0	-1	0	8	-1	9	9
1587	0	4	1	0	0	0	0	-4	-9	0	0	0	5	-13	18	18
1588	0	3	2	0	0	0	-1	-56	-1	-2	-30	0	5	-90	95	101
1589	0	3	0	0	0	0	0	0	-2	-1	-50	0	3	-53	56	61
1590	0	0	0	0	0	0	0	-1	-2	0	-24	0	0	-27	27	29
1591	0	0	0	0	0	0	0	-1	0	0	-2	0	0	-3	3	5
1592	0	0	0	0	4	0	0	-6	-3	-1	-2	0	4	-12	16	21
1593	0	0	0	1	1	0	-1	0	-4	0	-3	0	2	-8	10	11
1594	0	0	1	1	0	0	0	-20	0	-1	-44	0	2	-65	67	70
1595	0	3	0	0	1	0	-8	-4	-3	-8	-62	0	4	-85	89	98
1596	2	2	0	0	1	1	-1	-1	0	0	0	0	6	-2	8	8
1597	3	0	5	0	2	0	0	0	0	0	0	0	10	0	10	12
1598	0	4	1	0	3	0	0	0	0	0	-2	0	8	-2	10	10
1599	2	1	1	1	10	0	0	0	0	0	-1	0	15	-1	16	16
1600	1	2	4	2	1	0	0	0	0	-2	-19	0	10	-21	31	34
1601	0	0	0	0	15	1	-1	-2	-23	-16	-1	0	16	-43	59	77
1602	0	0	0	0	12	0	0	0	-1	0	0	0	12	-1	13	16
1603	0	0	2	1	24	7	0	-3	-1	0	-2	0	34	-6	40	46
1604	0	5	8	6	52	1	0	0	-3	-1	-157	-63	72	-224	296	312
1605	2	4	14	12	5	0	0	-43	-7	-10	-82	-1	37	-143	180	185
1606	0	2	7	0	15	2	0	-3	-11	0	-6	0	26	-20	46	50
1607	0	1	1	0	95	0	-2	-78	-21	-10	-173	0	97	-284	381	409
1608	0	0	6	8	37	0	0	0	-3	0	-2	0	51	-5	56	70
1609	0	1	69	2	41	0	0	-1	-2	-1	-3	-1	113	-8	121	127
1610	1	80	11	2	8	1	0	0	-2	0	-2	0	103	-4	107	110
1611	20	11	70	1	26	6	0	0	0	-1	0	0	134	-1	135	140
1612	6	193	3	50	33	78	0	-2	0	0	0	0	363	-2	365	372
1613	42	2	13	6	15	0	0	0	0	0	0	0	78	0	78	78
1614	23	836	528	1164	215	75	0	0	0	0	0	0	2841	0	2841	2933
1615	8	10	16	3	4	0	0	0	0	-1	-4	0	41	-5	46	50
1616	20	64	10	0	11	3	0	0	0	0	0	0	108	0	108	112
1617	0	4	4	0	4	0	0	0	0	0	0	0	12	0	12	12
1618	0	2	1	0	0	0	0	0	0	-1	-3	0	3	-4	7	7
1619	0	2	0	0	1	0	0	-1	-1	-1	-2	0	3	-5	8	8
1620	1	1	0	0	2	0	0	0	0	-1	0	0	4	-1	5	5
1621	1	0	0	0	1	0	0	0	-1	0	-1	0	2	-2	4	4
1622	0	0	1	0	4	0	0	-1	-4	0	-1	0	5	-6	11	11
1623	0	1	1	0	3	0	0	0	0	0	-7	-1	5	-8	13	15
1624	0	2	0	0	8	3	0	-2	0	-1	-5	0	13	-8	21	24
1625	0	22	1	2	159	6	0	0	-1	0	-6	0	190	-7	197	206
1626	2	4	4	15	77	0	0	0	-1	0	0	0	102	-1	103	105
1627	0	1	31	5	8	0	0	-4	0	0	-1	0	45	-5	50	52
1628	1	12	22	0	0	0	0	-3	0	0	0	0	35	-3	38	42
1629	2	20	0	0	3	0	0	0	-4	0	0	0	25	-4	29	34
1630	4	1	0	0	2	0	-1	-2	0	0	-1	0	7	-4	11	11
1631	0	0	0	0	1	0	0	-6	0	-2	-15	0	1	-23	24	28
1632	0	0	0	0	0	0	0	0	-2	-1	-10	-1	0	-14	14	15
1633	0	1	0	0	0	0	0	-1	-9	-4	-67	-3	1	-84	85	123
1634	1	1	0	0	17	1	0	-3	-4	-5	-106	-1	20	-119	139	179
1635	0	3	0	2	521	0	0	-6	-7	-8	-13	0	526	-34	560	591
1636	0	7	11	88	318	0	0	-14	-35	-5	-8	0	424	-62	486	523
1637	1	2	342	21	8	0	-5	-177	-60	-30	-118	-3	374	-393	767	823
1638	0	804	31	1	86	3	-13	-14	-18	-3	-32	-1	925	-81	1006	1032
1639	27	26	1	6	42	0	0	-2	-1	0	-5	0	102	-8	110	115
1640	3	1	12	10	10	1	0	-1	-3	-2	-18	0	37	-24	61	66
1641	0	32	26	2	2	0	-1	-1	-13	-19	-71	-13	62	-118	180	196
1642	0	3	4	0	2	0	-1	-14	-44	-7	-65	0	9	-131	140	151
1643	0	1	0	0	1	0	0	-4	-3	-1	-9	0	2	-17	19	27
1644	0	0	2	0	2	0	-2	-12	-12	-9	-70	-21	4	-126	130	139
1645	0	1	0	1	3	0	-1	-1	-9	-11	-48	-4	5	-74	79	85
1646	1	0	0	1	5	1	-1	-13	-17	-11	-161	-3	8	-206	214	223
1647	0	0	1	0	3	0	-11	-444	-122	-9	-142	-5	4	-733	737	801
1648	0	0	1	1	6	1	-4	-42	-30	-1	-22	-1	9	-100	109	119
1649	0	3	1	0	4	5	-5	-32	-7	-1	-2	0	13	-47	60	63
1650	0	2	1	3	86	1	0	0	-1	0	0	0	93	-1	94	96
1651	0	1	0	6	0	0	0	0	0	0	0	0	7	0	7	10
1652	0	1	3	1	1	0	-1	0	0	0	-1	-3	6	-5	11	11
1653	0	6	1	0	0	0	0	0	0	0	-1	0	7	-1	8	10
1654	0	0	0	0	0	0	0	0	0	-1	-1	0	0	-2	2	3
1655	0	0	1	0	0	0	0	-1	0	0	-1	0	1	-2	3	4
1656	0	0	0	0	0	1	0	0	-2	0	-3	0	1	-5	6	9
1657	1	0	0	0	31	0	0	-1	0	-1	-16	0	32	-18	50	52
1658	0	0	0	13	3	0	0	-2	0	-1	-6	0	16	-9	25	28
1659	0	1	48	1	15	0	0	-3	-2	0	-1	-1	65	-7	72	76
1660	1	21	1	5	2	0	0	-5	-4	-1	-30	-2	30	-42	72	81
1661	1	3	1	0	0	0	0	0	0	-1	-7	0	5	-8	13	15
1662	1	2	1	0	2	0	0	0	0	-1	-3	0	6	-4	10	10
1663	0	0	0	0	2	0	-1	0	-1	-3	-1	-1	2	-7	9	9
1664	0	0	0	0	0	0	0	0	-2	0	-5	0	0	-7	7	8
1665	0	0	0	0	3	0	0	-10	-8	-2	-25	0	3	-45	48	51
1666	0	0	1	1	4	0	0	-6	-10	-2	-7	0	6	-25	31	34
1667	0	0	0	0	0	0	-9	-424	-65	0	-6	0	0	-504	504	518
1668	0	1	0	1	1	0	-29	-73	-32	-12	-186	0	3	-332	335	358
1669	1	17	8	0	21	0	-2	-14	-15	-6	-41	-3	47	-81	128	150
1670	7	7	4	6	70	0	-1	-7	-4	0	-18	0	94	-30	124	143
1671	0	3	8	137	11	1	-1	-1	-1	-1	-5	0	160	-9	169	172
1672	0	8	3	0	3	0	0	-4	-3	-10	-22	-2	14	-41	55	56
1673	0	4	0	0	1	0	0	-2	-1	-2	-2	0	5	-7	12	12
1674	0	0	1	1	0	0	0	-3	-7	-2	-3	0	2	-15	17	18
1675	0	0	0	0	1	0	0	-6	-1	-1	-9	0	1	-17	18	19
1676	0	0	0	0	0	0	0	-3	0	0	-5	-1	0	-9	9	10
1677	0	0	1	0	3	0	0	0	0	0	-4	-1	4	-5	9	10
1678	0	0	0	0	1	0	0	-3	-5	0	-42	-2	1	-52	53	54
1679	0	0	0	1	26	2	-8	-125	-164	-10	-691	-7	29	-1005	1034	1068
1680	0	2	1	0	25	6	0	-2	-10	0	-34	0	34	-46	80	81
1681	0	0	1	1	18	0	-1	-25	-6	-2	-23	0	20	-57	77	83
1682	0	3	7	14	1	0	0	-2	-2	-5	-19	0	25	-28	53	54
1683	0	1	1	1	4	0	-1	0	0	0	0	0	7	-1	8	15
1684	0	5	2	1	24	0	0	0	-1	0	0	0	32	-1	33	35
1685	1	0	0	1	2	0	0	-5	0	0	0	0	4	-5	9	12
1686	0	0	0	0	0	0	0	0	0	0	-3	0	0	-3	3	5
1687	1	2	2	0	1	0	0	-28	-24	-8	-125	-1	6	-186	192	231
1688	0	0	0	0	0	0	-2	-5	-2	-1	-20	-3	0	-33	33	37
1689	0	0	0	0	2	0	0	-6	-25	-4	-61	0	2	-96	98	100
1690	0	0	0	0	2	0	0	-4	-1	0	-3	0	2	-8	10	13
1691	0	0	1	1	0	0	-4	-11	-14	-10	-65	0	2	-104	106	111
1692	0	0	0	0	0	0	0	-1	0	-2	-11	0	0	-14	14	15
1693	0	6	0	0	1	0	0	0	0	-1	-16	-3	7	-20	27	28
1694	1	0	0	0	9	0	0	-4	-4	-1	-113	-10	10	-132	142	150
1695	0	0	0	0	1	0	0	-3	-4	-1	-20	0	1	-28	29	33
1696	0	0	3	0	1	0	0	0	0	-1	0	0	4	-1	5	7
1697	0	1	0	0	0	0	-1	-2	-1	0	-2	0	1	-6	7	7
1698	0	0	1	0	0	0	0	-1	-2	0	-3	0	1	-6	7	8
1699	0	0	0	0	2	0	-1	0	0	0	-6	0	2	-7	9	12
1700	0	0	0	1	4	0	0	-1	-1	-2	-2	-2	5	-8	13	16
1701	0	0	0	0	6	0	0	-3	0	0	-16	0	6	-19	25	27
1702	0	0	3	0	3	0	0	-3	0	-2	-46	-1	6	-52	58	64
1703	0	1	3	2	1	0	-1	-29	-21	-13	-111	-1	7	-176	183	195
1704	0	2	5	0	23	0	0	-4	-6	-15	-40	0	30	-65	95	111
1705	0	0	0	1	5	0	-1	-21	-75	-38	-246	-8	6	-389	395	410
1706	0	0	0	0	4	1	-3	-20	-8	-12	-59	0	5	-102	107	128
1707	1	1	8	0	2	0	-3	-21	-63	-49	-140	0	12	-276	288	301
1708	0	11	0	2	1	0	-1	-20	-11	-1	-25	-2	14	-60	74	79
1709	1	0	0	0	1	0	-1	-2	-5	-1	-30	-2	2	-41	43	43
1710	0	4	0	0	1	1	-1	-1	-5	0	-7	0	6	-14	20	22
1711	0	0	1	0	3	0	-5	-136	-132	-14	-223	-1	4	-511	515	528
1712	0	0	0	0	2	2	-9	-66	-85	-27	-115	-4	4	-306	310	324
1713	1	0	1	5	79	0	0	0	-2	-3	-21	0	86	-26	112	115
1714	0	0	2	9	7	4	-1	-4	0	-4	-5	0	22	-14	36	38
1715	0	4	39	0	27	12	-1	0	0	-1	0	0	82	-2	84	86
1716	0	4	0	1	190	1	0	0	-1	0	0	0	196	-1	197	201
1717	2	0	2	34	20	0	0	-3	-3	0	-29	0	58	-35	93	99
1718	0	1	5	0	0	0	0	-1	-9	-40	-222	0	6	-272	278	286
1719	0	2	0	0	5	3	-1	-4	-3	-7	-32	-11	10	-58	68	74
1720	0	0	0	1	22	0	0	-1	-2	0	-12	0	23	-15	38	42
1721	0	0	5	7	3	0	-5	-89	-46	-11	-110	-2	15	-263	278	301
1722	0	1	2	1	56	0	-6	-34	-105	-30	-176	-6	60	-357	417	440
1723	0	7	4	15	56	0	-1	-7	-91	-8	-661	0	82	-768	850	886
1724	6	17	49	24	116	25	0	0	-1	0	0	0	237	-1	238	277
1725	1	12	111	5	988	2	0	-2	-1	-3	-3	0	1119	-9	1128	1167
1726	1	24	20	45	152	3	0	-1	-1	-1	0	0	245	-3	248	261
1727	1	8	108	2	15	0	-1	-3	-5	-1	0	0	134	-10	144	154
1728	5	187	35	4	15	1	0	0	0	0	0	0	247	0	247	255
1729	25	77	9	2	18	0	-1	0	0	0	-2	0	131	-3	134	141
1730	5	12	3	7	14	1	0	0	0	0	-7	0	42	-7	49	56
1731	0	9	15	11	1	4	0	0	-1	0	0	0	40	-1	41	46
1732	0	2	10	0	127	0	-1	0	0	-5	-6	-2	139	-14	153	163
1733	0	7	0	5	27	0	0	-4	-4	0	-13	0	39	-21	60	66
1734	1	3	3	2	13	0	0	-1	0	-2	-29	0	22	-32	54	57
1735	0	0	0	1	0	0	0	0	-3	-2	-14	-1	1	-20	21	21
1736	0	3	4	0	4	0	0	0	-3	-1	-7	0	11	-11	22	24
1737	0	0	1	0	22	0	0	0	0	0	-6	0	23	-6	29	35
1738	0	0	0	1	2	0	0	-3	0	-1	-10	0	3	-14	17	19
1739	0	0	1	2	0	0	-1	0	0	-2	-8	0	3	-11	14	15
1740	0	3	2	0	62	1	-1	-4	-6	-1	-9	0	68	-21	89	95
1741	1	2	2	5	30	1	-1	-13	-8	-21	-120	-8	41	-171	212	230
1742	0	2	18	9	12	0	-4	-17	-12	-6	-63	0	41	-102	143	160
1743	0	22	8	1	148	39	-1	-1	-3	0	-9	0	218	-14	232	244
1744	6	0	0	4	34	2	0	-6	-2	-1	-14	-1	46	-24	70	74
1745	0	1	3	2	9	0	0	0	-2	-7	-13	0	15	-22	37	42
1746	0	9	10	2	8	0	-1	-2	-3	0	-8	0	29	-14	43	46
1747	5	32	5	29	2	0	-4	-288	-12	0	-9	0	73	-313	386	401
1748	2	4	9	2	1	1	-7	-62	-22	0	-30	0	19	-121	140	155
1749	5	17	1	0	57	0	0	-7	-45	-3	-41	-7	80	-103	183	212
1750	39	4	3	50	18	1	0	-1	-1	-9	-514	-1	115	-526	641	657
1751	2	0	2	0	8	0	-1	-8	-11	-3	-42	0	12	-65	77	82
1752	0	0	0	0	28	0	-3	-10	-15	-20	-51	-4	28	-103	131	138
1753	0	0	2	3	8	0	-2	-4	-4	-5	-16	0	13	-31	44	44
1754	3	11	301	10	10	0	-2	-2	-7	-1	-15	0	335	-27	362	368
1755	0	25	5	2	3	0	0	-1	-17	0	-11	0	35	-29	64	66
1756	0	1	0	0	3	0	0	0	-1	0	-1	0	4	-2	6	8
1757	0	1	0	0	1	1	-1	0	-2	-2	-5	0	3	-10	13	15
1758	0	0	0	0	3	0	0	-1	-2	-1	-2	0	3	-6	9	10
1759	0	0	0	0	3	0	0	-2	-2	0	-5	0	3	-9	12	13
1760	0	0	1	0	1	0	0	0	-2	-1	-6	-1	2	-10	12	13
1761	0	1	0	0	0	1	0	-1	0	0	-10	0	2	-11	13	13
1762	0	0	0	0	3	0	-1	-2	-3	0	-7	0	3	-13	16	16
1763	0	0	1	0	7	0	0	-2	-1	0	-5	0	8	-8	16	18
1764	0	1	2	1	7	0	0	-3	-4	-1	-3	0	11	-11	22	24
1765	0	3	1	0	5	1	0	0	-3	-2	-15	0	10	-20	30	32
1766	0	1	1	0	10	0	-2	-1	0	0	-3	0	12	-6	18	20
1767	1	5	1	3	2	0	0	-1	-2	0	-3	0	12	-6	18	19
1768	0	2	0	0	3	1	0	-4	0	-2	-11	0	6	-17	23	29
1769	0	1	0	1	3	1	0	0	-6	0	-2	0	6	-8	14	15
1770	1	0	0	1	11	1	0	-1	-3	0	-2	0	14	-6	20	21
1771	0	0	1	1	11	0	0	-2	0	0	-2	0	13	-4	17	20
1772	0	2	0	0	8	0	0	0	0	0	-9	0	10	-9	19	21
1773	0	3	0	2	64	0	-1	-18	-2	-1	0	0	69	-22	91	105
1774	2	11	4	5	4	0	-2	-29	-7	-3	-29	0	26	-70	96	109
1775	0	206	28	0	5	0	-3	-1	0	0	0	0	239	-4	243	248
1776	9	42	3	2	2	0	0	0	0	0	0	0	58	0	58	60
1777	1	0	1	0	0	0	0	0	0	0	0	0	2	0	2	3
1778	0	1	0	0	0	0	0	0	0	0	0	0	1	0	1	1
1779	5	0	0	0	1	0	0	0	-2	-1	-5	-1	6	-9	15	17
1780	0	0	0	0	3	0	0	-2	-3	-2	-13	-1	3	-21	24	27
1781	0	0	0	0	0	0	-1	-3	-1	-2	-22	0	0	-29	29	37
1782	0	0	0	0	50	1	0	-2	-3	-7	-10	-1	51	-23	74	86
1783	0	0	0	0	45	0	0	-4	-3	-1	-9	0	45	-17	62	71
1784	0	2	29	17	56	1	-2	-6	-21	-7	-7	0	105	-43	148	176
1785	0	73	939	155	15	147	-5	-125	-48	-44	-10	-2	1329	-234	1563	1666
1786	7	1433	1608	26	340	2	-2	-5	-3	-1	-5	0	3416	-16	3432	3515
1787	26	413	50	35	201	1	-1	-1	-2	-1	-6	-2	726	-13	739	762
1788	13	84	37	5	13	0	0	-1	0	-1	-4	-1	152	-7	159	171
1789	1	11	1	0	13	1	-1	0	0	-1	-11	0	27	-13	40	43
1790	7	1	0	8	25	1	0	-5	-3	-2	-16	-2	42	-28	70	83
1791	0	1	7	11	56	0	0	-8	-9	-1	-23	-2	75	-43	118	125
1792	0	3	97	1	5	0	-1	-9	-9	-4	-59	-3	106	-85	191	223
1793	0	2	4	0	1	0	-1	-5	-2	-4	-85	-1	7	-98	105	113
1794	0	8	2	1	61	1	-4	-4	-3	-10	-9	0	73	-30	103	108
1795	0	4	2	1	2	0	0	-6	-9	0	-28	-1	9	-44	53	59
1796	2	10	54	0	8	1	0	0	-3	0	-5	0	75	-8	83	87
1797	1	32	1	3	73	0	-2	0	-2	-2	-13	0	110	-19	129	133
1798	0	0	4	4	6	0	0	-3	-2	-2	-6	0	14	-13	27	29
1799	0	3	10	1	8	9	0	0	0	0	-3	0	31	-3	34	38
1800	4	5	12	2	664	13	0	-1	0	-1	-5	0	700	-7	707	714
1801	0	16	14	15	360	3	0	0	-4	0	-4	0	408	-8	416	434
1802	0	0	17	11	1028	14	0	0	-1	-1	-3	0	1070	-5	1075	1100
1803	0	19	38	89	132	2	0	0	-1	0	-4	0	280	-5	285	311
1804	5	26	1193	6	262	5	0	-1	0	0	-6	-1	1497	-8	1505	1545
1805	0	74	2	3	29	0	0	-3	-1	-1	-11	0	108	-16	124	130
1806	2	5	5	9	7	0	0	0	-1	0	0	0	28	-1	29	41
1807	1	0	13	4	8	1	0	0	0	0	-2	0	27	-2	29	42
1808	0	6	1	1	22	0	0	0	-1	0	-2	0	30	-3	33	38
1809	1	0	1	2	61	0	0	0	-3	-2	-2	0	65	-7	72	74
1810	0	0	2	11	52	0	0	0	-4	0	0	0	65	-4	69	71
1811	0	1	10	2	29	0	0	-4	-2	-1	-1	0	42	-8	50	52
1812	3	10	14	12	2	1	0	-1	0	0	-2	0	42	-3	45	47
1813	3	12	7	1	4	0	0	0	0	0	-1	0	27	-1	28	28
1814	2	6	0	2	0	1	0	0	0	0	0	0	11	0	11	11
1815	2	2	6	0	36	0	0	0	-1	0	0	0	46	-1	47	50
1816	0	0	0	5	5	0	0	0	0	0	-3	0	10	-3	13	13
1817	0	0	13	0	2	0	0	-1	0	0	0	0	15	-1	16	19
1818	0	11	3	0	0	0	0	0	0	0	0	0	14	0	14	14
1819	2	0	0	0	0	0	-1	0	-11	-13	-139	0	2	-164	166	171
1820	0	0	0	0	0	0	0	0	0	-1	-3	0	0	-4	4	6
1821	0	0	2	0	0	0	0	-1	-1	0	-3	0	2	-5	7	8
1822	0	0	0	0	1	0	-1	-1	-6	-9	-14	0	1	-31	32	35
1823	0	0	0	0	0	0	0	-3	-2	-2	-340	-1	0	-348	348	367
1824	0	0	1	0	1	0	0	-22	-4	-9	-31	0	2	-66	68	81
1825	0	6	2	6	14	0	0	0	-1	0	-21	0	28	-22	50	54
1826	1	0	0	0	1	3	0	-7	-6	-7	-29	0	5	-49	54	60
1827	0	1	1	0	1	0	-1	0	0	-2	0	-1	3	-4	7	8
1828	0	2	0	2	27	0	-1	-1	-2	0	0	0	31	-4	35	35
1829	1	0	0	5	1	0	0	-6	-1	0	-2	-1	7	-10	17	20
1830	0	5	13	0	20	2	0	-1	0	0	-2	0	40	-3	43	46
1831	1	12	2	13	30	0	0	0	-3	0	-16	0	58	-19	77	86
1832	2	0	3	4	0	0	-2	-109	-13	-5	-96	-2	9	-227	236	245
1833	0	10	3	1	3	1	-3	-75	-101	-16	-279	-4	18	-478	496	521
1834	2	7	1	0	165	1	-2	-9	-16	-3	-40	-1	176	-71	247	260
1835	0	3	2	10	11	0	0	-8	-14	-7	-17	-1	26	-47	73	74
1836	0	1	32	3	3	2	0	-5	-9	-16	-19	-7	41	-56	97	105
1837	1	12	3	0	65	1	0	0	0	0	-7	0	82	-7	89	99
1838	7	3	0	17	14	0	-6	-35	-61	-6	-115	-4	41	-227	268	297
1839	0	2	0	4	49	0	-4	-12	-21	-10	-155	-5	55	-207	262	274
1840	0	2	5	0	1	0	0	-1	-4	-1	-26	-2	8	-34	42	52
1841	0	3	8	0	14	1	-2	0	-4	-4	-29	0	26	-39	65	73
1842	0	9	1	2	3	0	0	-1	0	-6	-8	0	15	-15	30	36
1843	1	0	6	0	7	1	0	-2	0	-1	-2	0	15	-5	20	27
1844	0	4	3	0	12	0	-1	-8	-23	-1	0	0	19	-33	52	60
1845	0	0	2	7	5	0	-2	0	-3	0	0	0	14	-5	19	23
1846	0	4	14	1	0	0	-1	0	0	0	0	0	19	-1	20	22
1847	0	11	2	0	2	0	0	-1	-1	-2	-17	-4	15	-25	40	44
1848	3	0	0	0	12	0	0	0	-2	-4	-2	0	15	-8	23	27
1849	0	0	0	1	7	0	0	-33	-91	-2	0	0	8	-126	134	164
1850	0	0	0	3	5	0	-18	-75	-98	-3	-579	-33	8	-806	814	857
1851	0	2	5	0	5	0	-269	-35	-87	-48	-558	0	12	-997	1009	1055
1852	2	5	7	1	10	3	-1	-4	-1	-1	-8	0	28	-15	43	50
1853	5	3	2	0	288	18	-2	-1	-4	-3	-39	-1	316	-50	366	385
1854	0	1	2	43	32	3	0	-3	-4	-2	-23	0	81	-32	113	121
1855	1	4	89	9	312	1	0	0	-1	-3	0	0	416	-4	420	446
1856	1	15	14	9	18	1	0	0	0	-1	-7	0	58	-8	66	68
1857	61	24	34	4	13	3	-4	-14	-10	-10	0	0	139	-38	177	186
1858	7	31	3	0	17	0	0	0	-1	0	0	0	58	-1	59	60
1859	4	1	0	1	0	0	0	-5	0	0	-39	0	6	-44	50	56
1860	0	0	0	0	0	0	-4	-2	-1	0	-35	-2	0	-44	44	46
1861	0	2	0	0	4	0	0	-4	-28	-2	-35	-1	6	-70	76	82
1862	1	0	0	1	2	0	0	-4	-26	-7	-85	0	4	-122	126	135
1863	0	0	1	0	0	0	-1	-15	-5	-3	-24	-1	1	-49	50	79
1864	0	0	0	0	3	0	0	-2	-6	-2	-19	0	3	-29	32	33
1865	0	1	1	0	26	0	0	-1	-1	-1	-2	-1	28	-6	34	38
1866	0	1	0	0	1	0	-2	-29	-25	-5	-2	-3	2	-66	68	71
1867	0	0	1	0	0	0	0	-1	0	-1	-11	0	1	-13	14	16
1868	0	3	1	0	0	0	-4	-25	-13	-38	-245	-3	4	-328	332	357
1869	0	0	0	0	14	0	0	0	-5	-1	-12	-1	14	-19	33	37
1870	0	0	2	3	3	0	-1	-71	-45	-3	-58	0	8	-178	186	193
1871	0	0	1	0	0	2	-4	-53	-33	-16	-141	-3	3	-250	253	267
1872	0	3	2	0	0	0	-25	-19	-6	-4	-24	0	5	-78	83	83
1873	1	5	0	0	0	0	-2	-10	-23	-16	-408	-20	6	-479	485	522
1874	0	0	1	0	1	0	0	-58	-56	-46	-303	0	2	-463	465	482
1875	0	0	0	0	8	2	0	-6	-7	-2	-17	-1	10	-33	43	49
1876	0	0	0	0	171	0	0	-3	-1	0	0	0	171	-4	175	183
1877	0	1	1	15	13	0	0	-1	-3	0	-1	0	30	-5	35	39
1878	0	0	21	0	0	0	-3	-1	-3	-7	-13	0	21	-27	48	51
1879	0	40	5	0	2	0	0	-1	-4	0	-21	-2	47	-28	75	78
1880	16	2	0	0	1	0	0	-10	-18	-2	-84	-2	19	-116	135	140
1881	0	0	2	1	0	0	0	-2	0	0	0	0	3	-2	5	6
1882	0	2	0	0	0	0	0	0	0	0	0	0	2	0	2	3
1883	0	0	1	0	0	0	0	0	0	0	-3	0	1	-3	4	5
1884	0	1	0	0	0	0	-1	-1	0	-2	-3	0	1	-7	8	8
1885	0	0	0	0	9	1	0	-5	-1	-4	-4	-2	10	-16	26	31
1886	0	0	0	0	67	0	-1	-13	-40	-6	-73	-2	67	-135	202	212
1887	0	0	1	9	44	0	0	-7	-6	-2	-77	0	54	-92	146	168
1888	0	9	177	10	6	0	-11	-140	-83	-31	-222	0	202	-487	689	740
1889	2	528	298	6	283	2	-2	-10	-10	-2	-23	0	1119	-47	1166	1240
1890	18	166	16	9	65	1	0	-1	0	-1	0	0	275	-2	277	298
1891	14	27	66	3	41	12	-1	-2	-2	0	0	0	163	-5	168	184
1892	4	3	4	3	26	0	0	-1	-1	0	0	0	40	-2	42	49
1893	0	18	2	3	5	0	0	0	0	0	0	0	28	0	28	30
1894	3	3	10	0	5	0	0	0	0	0	0	0	21	0	21	23
1895	1	10	0	0	39	0	0	0	0	-1	-3	0	50	-4	54	56
1896	1	0	1	4	0	0	0	0	0	-2	-82	0	6	-84	90	97
1897	0	0	1	0	32	1	0	0	-3	0	-17	0	34	-20	54	60
1898	0	0	0	0	2	0	0	-6	0	-6	-19	0	2	-31	33	36
1899	1	0	1	0	5	0	0	0	-2	-3	-2	0	7	-7	14	17
1900	0	5	1	0	39	0	0	-2	-1	0	0	0	45	-3	48	50
1901	0	6	1	2	0	0	0	-1	0	0	0	0	9	-1	10	10
1902	0	0	8	1	0	1	0	0	0	0	0	0	10	0	10	11
1903	0	3	4	0	13	3	0	0	0	0	0	0	23	0	23	23
1904	0	0	0	2	15	0	0	0	0	-1	0	0	17	-1	18	19
1905	0	0	3	0	11	0	0	0	0	0	-1	0	14	-1	15	17
1906	0	3	5	0	39	1	0	0	0	0	-2	0	48	-2	50	54
1907	1	4	5	4	19	1	-1	-3	-2	-4	-8	0	34	-18	52	58
1908	1	4	8	2	61	0	-5	-83	-129	-12	-211	-9	76	-449	525	534
1909	1	11	2	0	1	0	-3	-1	0	0	-8	0	15	-12	27	29
1910	1	2	2	0	0	0	0	-3	-1	-10	-66	0	5	-80	85	86
1911	0	1	0	0	0	0	0	0	-3	0	-3	0	1	-6	7	7
1912	0	0	0	0	2	0	0	-1	-8	-4	-39	0	2	-52	54	57
1913	0	1	0	2	4	1	-1	-2	-1	0	-19	-1	8	-24	32	39
1914	0	0	7	1	15	0	0	-1	-6	0	-11	-2	23	-20	43	49
1915	0	2	0	1	27	0	0	-20	-10	-21	-88	0	30	-139	169	181
1916	4	2	0	2	0	0	-1	-6	-6	-1	0	0	8	-14	22	23
1917	0	1	0	0	21	0	-1	-10	-1	0	0	0	22	-12	34	35
1918	0	1	0	3	0	1	0	0	0	0	0	0	5	0	5	5
1919	0	0	14	2	9	9	0	0	0	0	0	0	34	0	34	37
1920	0	13	0	0	8	0	0	0	0	0	0	0	21	0	21	21
1921	2	0	0	1	0	0	0	0	0	-1	-1	0	3	-2	5	6
1922	0	1	0	0	0	0	0	0	-1	-1	-26	-1	1	-29	30	35
1923	0	0	0	0	1	0	0	0	0	0	-1	0	1	-1	2	2
1924	0	0	0	0	1	0	0	0	-2	0	-1	0	1	-3	4	4
1925	0	0	0	1	0	0	0	-17	-12	-2	-44	0	1	-75	76	79
1926	0	0	0	0	0	0	0	-3	-5	0	-3	0	0	-11	11	12
1927	0	0	0	0	0	0	0	0	-7	-1	-27	0	0	-35	35	42
1928	1	2	2	0	3	1	0	-2	-3	0	-10	-1	9	-16	25	29
1929	0	0	0	0	50	0	0	-6	-7	-1	-40	-3	50	-57	107	120
1930	0	0	1	4	3	0	-3	-42	-55	-13	-116	-5	8	-234	242	268
1931	0	1	25	0	2	0	0	-9	-4	-7	-71	0	28	-91	119	124
1932	2	37	1	0	1	0	0	0	0	0	-7	0	41	-7	48	50
1933	1	0	0	1	9	2	0	0	0	0	-1	0	13	-1	14	24
1934	0	1	1	1	15	0	0	-1	-1	0	-1	0	18	-3	21	22
1935	0	1	2	0	1	0	0	-3	-4	-2	-5	0	4	-14	18	20
1936	0	0	2	0	38	1	0	0	-2	0	0	0	41	-2	43	46
1937	0	1	0	6	78	0	-1	-5	-50	-8	-71	0	85	-135	220	226
1938	0	0	5	5	80	0	-1	-79	-14	-12	-26	-2	90	-134	224	252
1939	0	5	86	7	238	4	0	-38	-5	-7	-159	-15	340	-224	564	580
1940	0	15	17	2	12	1	-1	-16	-4	-6	-3	0	47	-30	77	79
1941	11	261	173	18	349	1	0	0	-1	0	0	-1	813	-2	815	826
1942	0	54	23	6	5	1	-2	-4	0	0	-1	0	89	-7	96	99
1943	0	1	1	0	10	0	0	0	0	0	-2	0	12	-2	14	16
1944	0	0	0	3	7	0	0	0	0	0	0	0	10	0	10	10
1945	0	0	1	0	2	1	0	0	0	0	-8	0	4	-8	12	15
1946	0	12	1	1	8	0	0	0	0	0	-2	0	22	-2	24	25
1947	1	0	0	0	4	0	0	-1	-1	0	0	0	5	-2	7	7
1948	0	5	2	0	8	0	0	0	0	0	0	0	15	0	15	16
1949	0	0	0	0	1	0	0	0	0	0	-1	0	1	-1	2	2
1950	0	3	2	0	1	0	0	0	-1	0	-3	0	6	-4	10	11
1951	0	4	1	0	6	0	0	0	-1	-2	-8	-1	11	-12	23	28
1952	0	2	2	0	8	0	0	-3	-13	0	-248	-5	12	-269	281	304
1953	0	0	1	0	3	0	0	-1	0	-1	-7	0	4	-9	13	18
1954	0	0	0	0	4	0	0	0	-21	0	-2	0	4	-23	27	32
1955	0	0	0	0	1	0	0	-61	-3	-1	-195	-6	1	-266	267	291
1956	0	1	0	0	1	0	-5	-3	-2	-25	-367	0	2	-402	404	436
1957	0	0	0	0	0	0	-1	-2	-49	-21	-398	-6	0	-477	477	494
1958	0	1	1	0	3	1	0	-71	-77	-36	-1528	-63	6	-1775	1781	1836
1959	0	0	0	0	3	2	-14	-120	-684	-117	-3616	-7	5	-4558	4563	4780
1960	0	1	1	5	13	0	-3	-184	-826	-42	-1187	-15	20	-2257	2277	2399
1961	0	1	7	28	139	4	-5	-249	-119	-52	-1112	-17	179	-1554	1733	1788
1962	0	3	3	2	47	6	0	-5	-13	-11	-11	-2	61	-42	103	118
1963	1	7	24	6	786	19	-1	-22	-26	0	-38	0	843	-87	930	947
1964	0	5	34	19	75	0	-1	-7	-1	-3	-16	0	133	-28	161	174
1965	0	8	50	36	49	3	-7	-47	-47	-15	-88	-2	146	-206	352	390
1966	0	42	12	0	5	1	-3	-25	-9	-1	-19	0	60	-57	117	139
1967	29	3	1	2	81	63	0	-2	-2	0	-3	-5	179	-12	191	247
1968	2	0	1	3	590	1	-3	-9	-8	-2	-42	-1	597	-65	662	684
1969	0	0	2	69	11	0	0	-1	0	0	-3	-2	82	-6	88	92
1970	0	1	76	4	1	0	-1	0	0	0	-2	-2	82	-5	87	99
1971	1	55	1	0	25	17	0	0	0	0	-2	0	99	-2	101	106
1972	13	0	0	4	410	2	0	0	-3	0	-7	0	429	-10	439	446
1973	0	0	8	17	46	1	0	-3	-1	-1	-5	0	72	-10	82	85
1974	0	3	93	1	33	0	-1	-2	0	0	-1	0	130	-4	134	142
1975	0	43	7	3	31	0	0	-1	-1	0	-22	0	84	-24	108	113
1976	6	4	1	1	2	0	0	-14	-3	-37	-658	-2	14	-714	728	745
1977	0	2	1	0	1	0	0	-1	-10	0	0	0	4	-11	15	16
1978	0	3	0	0	9	0	0	-1	0	0	0	0	12	-1	13	14
1979	0	0	1	0	0	0	0	-1	0	-3	-70	-2	1	-76	77	78
1980	0	0	0	0	0	0	-1	-3	0	-2	-52	-1	0	-59	59	64
1981	0	0	0	0	1	0	0	0	-3	-1	-2	0	1	-6	7	10
1982	0	1	0	1	0	0	0	-67	-57	-1	-81	0	2	-206	208	214
1983	0	0	0	0	1	0	-5	-27	-14	-10	-42	-3	1	-101	102	111
1984	0	6	2	1	20	2	0	-1	-1	0	-3	0	31	-5	36	38
1985	0	1	0	1	16	3	0	-7	-10	0	-5	-2	21	-24	45	46
1986	0	2	4	4	23	0	0	0	0	0	-2	0	33	-2	35	41
1987	0	4	12	4	43	2	0	0	-1	-1	-4	0	65	-6	71	75
1988	0	4	3	7	45	4	0	-2	-4	-8	-37	-1	63	-52	115	119
1989	0	1	16	2	93	0	0	-6	-4	-2	-78	-24	112	-114	226	244
1990	5	14	20	5	17	0	-5	-19	-18	-9	-93	0	61	-144	205	226
1991	1	25	31	6	175	3	-5	-13	-41	-10	-56	0	241	-125	366	388
1992	3	29	0	13	15	1	0	-1	-5	0	-6	-1	61	-13	74	82
1993	18	4	33	7	140	0	0	-1	-3	0	-7	-1	202	-12	214	234
1994	2	46	8	37	46	0	-2	-27	-164	-9	-228	-3	139	-433	572	597
1995	10	1	28	0	105	1	-3	-24	-74	-4	-65	-1	145	-171	316	366
1996	2	10	4	29	56	0	0	-5	-5	0	-16	0	101	-26	127	202
1997	0	1	33	18	60	2	-2	-63	-22	-11	-181	0	114	-279	393	420
1998	0	12	9	6	4	3	0	0	0	0	-1	0	34	-1	35	39
1999	2	40	3	0	35	2	0	-1	-1	0	-3	0	82	-5	87	100
[truncated: 6,032 more rows]

## Sheet: CaLCuV-A BPO57
position	X20	X21	X22	X23	X24	X25	X20_rev	X21_rev	X22_rev	X23_rev	X24_rev	X25_rev	total_forward	total_reverse	total reads	total with up to 2 mismatches
1	0	18	16	2	16	0	-4	-30	-8	0	-4	-2	52	-48	100	106
2	10	43	5	14	26	0	-15	-20	-10	-6	-43	0	98	-94	192	195
3	6	5	1	1	0	0	0	-6	-1	0	0	0	13	-7	20	22
4	1	336	42	0	0	0	-1	-15	-9	0	0	0	379	-25	404	416
5	7	50	5	0	0	0	-2	-30	0	0	0	0	62	-32	94	98
6	0	3	0	0	0	0	-7	-1	-1	0	0	0	3	-9	12	16
7	1	1	0	0	1	0	-1	0	0	0	0	0	3	-1	4	6
8	0	0	0	1	3	0	-1	-2	-2	0	0	0	4	-5	9	10
9	0	0	19	2	36	0	0	-1	0	-1	-1	0	57	-3	60	64
10	0	26	15	1	4	0	-1	-4	0	0	0	0	46	-5	51	53
11	4	60	9	1	34	0	0	-2	-2	0	0	0	108	-4	112	122
12	2	34	4	0	4	0	0	-6	0	0	-3	0	44	-9	53	55
13	6	4	8	2	5	0	0	0	0	0	-1	0	25	-1	26	27
14	1	15	2	0	5	0	0	0	0	0	0	0	23	0	23	24
15	5	12	5	0	10	0	0	-1	-1	0	-1	0	32	-3	35	37
16	1	12	5	1	9	0	0	0	0	0	0	0	28	0	28	29
17	1	16	9	6	46	0	0	-1	-1	0	-1	0	78	-3	81	88
18	0	12	4	15	4	0	0	-2	0	0	0	0	35	-2	37	38
19	0	2	7	5	22	0	0	0	0	0	0	0	36	0	36	38
20	0	23	1	1	0	0	0	0	0	0	0	0	25	0	25	30
21	2	2	3	1	12	0	0	-2	0	0	0	0	20	-2	22	26
22	1	25	1	23	7	0	0	-2	0	0	-2	0	57	-4	61	67
23	3	27	70	0	6	0	-2	-25	-1	-1	-3	0	106	-32	138	148
24	0	43	6	5	23	0	-2	-7	-3	-1	0	0	77	-13	90	96
25	4	14	5	0	0	0	-2	-27	-9	0	-9	0	23	-47	70	76
26	0	2	0	0	6	0	0	0	0	0	-1	0	8	-1	9	9
27	0	0	0	1	0	0	0	0	0	0	0	0	1	0	1	3
28	1	2	0	0	7	0	0	0	0	0	0	0	10	0	10	11
29	0	0	0	1	2	0	0	0	0	0	0	0	3	0	3	3
30	0	0	1	0	34	0	0	0	0	0	0	0	35	0	35	37
31	0	0	0	1	3	0	0	0	0	0	0	0	4	0	4	5
32	0	0	7	1	15	0	0	0	0	0	-1	0	23	-1	24	26
33	0	47	3	2	2	0	0	0	0	-3	-2	0	54	-5	59	62
34	1	9	4	1	3	0	0	-1	-4	0	0	0	18	-5	23	24
35	1	17	11	3	13	0	0	-6	-2	0	-1	0	45	-9	54	54
36	0	30	1	1	6	0	0	-2	0	0	-1	0	38	-3	41	41
37	2	10	2	0	13	0	0	0	0	0	-9	0	27	-9	36	40
38	1	4	9	0	27	0	0	0	-1	0	-1	-1	41	-3	44	46
39	1	18	12	1	36	0	0	0	-1	-2	0	0	68	-3	71	79
40	0	7	7	6	41	1	0	-3	-1	0	-1	0	62	-5	67	78
41	0	31	11	1	50	0	-1	-5	0	0	-1	0	93	-7	100	112
42	0	27	6	1	5	0	0	-2	-1	0	0	0	39	-3	42	43
43	0	43	10	0	9	0	0	-1	0	0	0	0	62	-1	63	69
44	1	45	2	1	8	1	0	-11	-2	0	-1	0	58	-14	72	73
45	0	8	4	1	1	0	0	0	0	0	0	0	14	0	14	14
46	0	8	11	0	0	1	0	-1	-6	-1	-3	0	20	-11	31	31
47	2	51	3	0	6	0	0	0	0	0	0	0	62	0	62	67
48	1	4	2	1	7	0	0	0	-1	0	0	0	15	-1	16	19
49	1	3	5	1	1	0	0	-1	0	-1	-1	0	11	-3	14	14
50	1	3	0	0	4	1	-1	-1	-1	-4	-4	0	9	-11	20	22
51	0	0	1	0	25	0	0	-1	-5	-1	-2	0	26	-9	35	38
52	0	0	0	8	21	0	-1	-12	-21	0	-5	0	29	-39	68	72
53	0	0	7	1	0	2	-1	-6	-3	-1	-1	0	10	-12	22	22
54	0	23	20	2	33	0	-2	-3	0	0	0	0	78	-5	83	86
55	3	4	1	3	3	0	-1	-3	0	0	0	0	14	-4	18	21
56	2	4	29	1	7	0	-2	-4	-3	0	-8	0	43	-17	60	62
57	1	17	0	0	12	0	-1	0	-1	0	-2	0	30	-4	34	38
58	1	11	10	2	35	0	0	-2	-1	0	0	0	59	-3	62	66
59	0	10	9	5	42	0	0	0	-1	0	0	0	66	-1	67	71
60	5	15	3	2	2	0	0	-3	0	0	-4	0	27	-7	34	37
61	2	10	3	1	14	1	0	0	0	-1	-2	0	31	-3	34	36
62	0	26	1	1	4	0	0	-2	0	0	-3	0	32	-5	37	46
63	1	1	6	0	1	0	0	-8	-2	0	-10	0	9	-20	29	39
64	0	61	0	0	36	0	-2	-40	-8	-6	-11	0	97	-67	164	195
65	3	0	0	5	5	0	-1	-17	-3	-1	-14	0	13	-36	49	91
66	0	0	1	0	1	0	-2	-8	-7	0	-7	0	2	-24	26	152
67	0	5	0	1	0	0	-1	-1	-5	-1	-4	0	6	-12	18	206
68	0	0	0	0	5	1	-1	-8	-8	-1	-6	0	6	-24	30	263
69	0	3	0	1	3	0	-1	-10	-2	-1	-5	-2	7	-21	28	181
70	0	0	0	0	2	0	-4	-13	-11	0	-29	0	2	-57	59	380
71	0	2	0	0	1	0	0	-13	0	-1	-6	0	3	-20	23	138
72	1	0	0	0	0	1	-3	-4	-12	-1	-28	0	2	-48	50	269
73	2	1	0	0	0	0	-1	-38	-30	-2	-65	-1	3	-137	140	554
74	0	0	0	0	0	0	-1	-3	-5	-4	-21	0	0	-34	34	163
75	0	0	1	0	0	0	-2	-27	-3	-3	-10	0	1	-45	46	139
76	0	0	0	0	1	0	-1	-7	-3	-2	-4	0	1	-17	18	65
77	0	0	0	0	0	0	-1	-10	-4	0	-1	0	0	-16	16	57
78	0	2	0	0	1	0	0	-1	-2	0	-4	0	3	-7	10	102
79	0	0	1	0	0	0	0	-3	-1	0	-1	0	1	-5	6	80
80	0	0	0	0	0	0	-2	-16	0	-2	-15	0	0	-35	35	137
81	0	1	0	0	2	0	0	0	0	0	-2	0	3	-2	5	5
82	0	7	0	0	1	0	0	-4	-1	-1	0	0	8	-6	14	16
83	0	0	1	0	1	0	0	0	-1	0	0	0	2	-1	3	95
84	0	0	0	0	0	0	0	0	-1	-1	-8	0	0	-10	10	149
85	0	1	0	1	0	0	0	0	0	0	0	0	2	0	2	37
86	0	0	0	0	0	0	0	0	0	-2	-1	0	0	-3	3	33
87	0	0	0	0	0	0	0	-1	0	0	-2	0	0	-3	3	14
88	0	4	0	0	0	0	0	0	0	0	0	0	4	0	4	24
89	0	0	1	0	16	0	0	-17	-6	-1	-5	0	17	-29	46	100
90	0	3	1	0	11	0	-5	-38	-13	-1	-8	0	15	-65	80	250
91	0	5	5	1	0	0	-1	-14	-3	0	-11	0	11	-29	40	150
92	0	3	3	0	3	0	0	0	0	0	0	0	9	0	9	32
93	0	3	1	0	0	0	0	0	0	0	0	0	4	0	4	25
94	0	3	1	0	0	0	0	0	0	0	0	0	4	0	4	17
95	0	3	0	0	0	0	0	0	0	0	0	0	3	0	3	61
96	0	4	1	0	0	0	-1	0	-1	-4	-1	0	5	-7	12	69
97	0	0	0	0	1	0	0	-1	0	0	-2	0	1	-3	4	116
98	0	0	0	0	0	0	0	-1	-5	-1	-6	0	0	-13	13	131
99	0	0	0	0	0	0	0	-73	-6	0	-6	0	0	-85	85	247
100	0	1	0	0	0	0	-7	-11	-2	0	-3	0	1	-23	24	198
101	0	1	0	0	0	0	0	-1	-1	0	-3	0	1	-5	6	33
102	0	0	0	0	0	0	-3	-5	-6	-3	-8	0	0	-25	25	71
103	0	0	0	0	0	0	-1	-10	-2	-1	-4	0	0	-18	18	245
104	0	0	0	0	3	0	-1	-2	-1	-1	-3	0	3	-8	11	74
105	0	3	0	0	0	0	0	-2	-1	-5	-19	0	3	-27	30	80
106	0	0	1	3	0	0	0	-4	-2	-2	-8	0	4	-16	20	176
107	0	0	2	0	0	0	-2	-19	-6	-7	-21	0	2	-55	57	137
108	0	0	0	1	0	0	0	-3	-2	0	-4	0	1	-9	10	22
109	0	0	0	0	1	0	0	-2	0	0	-2	0	1	-4	5	18
110	0	0	0	0	0	0	0	-4	0	0	-2	0	0	-6	6	25
111	0	0	0	0	0	0	0	-7	-2	0	-1	0	0	-10	10	68
112	0	1	0	0	1	0	0	-1	0	0	-7	0	2	-8	10	59
113	1	0	0	0	2	0	-2	-4	-2	-1	-19	-2	3	-30	33	137
114	2	0	1	0	0	0	-1	-7	-10	-3	-18	0	3	-39	42	289
115	0	0	1	0	0	0	-1	-109	-15	-4	-29	0	1	-158	159	406
116	0	0	0	0	4	0	0	-1	-1	0	0	0	4	-2	6	64
117	0	1	0	1	4	0	0	-1	-1	-1	0	0	6	-3	9	42
118	0	0	8	0	10	0	-1	-6	-1	0	0	0	18	-8	26	76
119	0	15	3	0	18	0	0	-4	0	-1	-1	0	36	-6	42	210
120	0	23	5	3	2	0	0	-2	-2	-1	0	0	33	-5	38	130
121	1	4	7	1	0	0	0	-1	0	-1	0	0	13	-2	15	62
122	2	70	4	0	5	0	0	-4	-13	0	-7	0	81	-24	105	298
123	3	5	0	1	1	0	0	-5	0	-1	0	0	10	-6	16	47
124	0	0	1	0	1	0	-6	-14	-34	-3	-2	0	2	-59	61	174
125	0	3	1	0	0	0	-1	-7	0	0	0	0	4	-8	12	23
126	0	1	0	0	0	0	0	0	0	0	0	0	1	0	1	12
127	0	0	0	0	1	0	0	-1	-9	0	-1	0	1	-11	12	30
128	0	0	0	0	1	0	0	-2	0	0	0	0	1	-2	3	6
129	0	0	0	0	0	0	0	0	0	0	0	0	0	0	0	1
130	0	0	0	0	0	0	0	0	0	0	0	0	0	0	0	2
131	0	1	0	0	0	0	0	0	0	0	0	0	1	0	1	2
132	0	0	0	0	0	0	0	0	0	0	0	0	0	0	0	1
133	0	0	0	0	0	0	0	0	0	0	0	0	0	0	0	1
134	0	0	0	0	0	0	0	0	0	0	0	0	0	0	0	0
135	1	1	2	1	3	0	-1	0	0	0	-2	0	8	-3	11	12
136	0	2	0	0	0	0	0	0	0	0	0	0	2	0	2	3
137	0	1	1	0	3	0	0	-5	0	0	-1	0	5	-6	11	11
138	0	0	0	0	1	1	0	0	0	-1	0	0	2	-1	3	5
139	0	0	1	0	0	0	0	-1	-1	0	0	0	1	-2	3	4
140	2	2	0	0	1	0	0	-1	0	0	0	0	5	-1	6	8
141	1	5	7	2	2	0	0	0	-1	0	0	0	17	-1	18	19
142	0	2	1	0	0	0	0	-1	0	-1	0	0	3	-2	5	5
143	1	0	0	0	0	0	-1	0	0	0	0	0	1	-1	2	2
144	0	3	0	0	1	0	0	-3	-1	0	0	0	4	-4	8	9
145	1	1	0	0	0	0	0	0	0	0	0	0	2	0	2	3
146	0	2	2	0	1	0	0	0	-1	-1	-9	0	5	-11	16	17
147	0	0	1	0	0	0	0	0	0	0	-1	0	1	-1	2	3
148	0	0	2	1	1	0	0	0	-1	0	-1	0	4	-2	6	8
149	0	1	0	0	0	0	-2	-2	0	0	0	0	1	-4	5	5
150	0	0	2	0	0	0	0	0	0	0	0	0	2	0	2	2
151	1	0	0	0	0	0	0	0	0	0	0	0	1	0	1	1
152	0	0	0	0	0	0	0	0	0	0	0	0	0	0	0	0
153	0	0	0	0	0	0	0	0	0	0	0	0	0	0	0	0
154	0	0	0	0	0	0	0	0	0	0	0	0	0	0	0	0
155	0	0	0	0	0	0	0	0	0	0	0	0	0	0	0	0
156	0	0	0	0	0	0	0	0	0	0	0	0	0	0	0	10
157	0	0	0	0	0	0	0	0	0	0	0	0	0	0	0	10
158	0	0	0	0	0	0	0	0	0	0	0	0	0	0	0	4
159	0	0	0	0	0	0	0	0	0	0	0	0	0	0	0	3
160	0	0	0	0	0	0	0	0	-1	-1	0	0	0	-2	2	5
161	0	0	0	0	3	0	0	0	-4	0	0	0	3	-4	7	50
162	0	2	0	1	0	0	0	-12	-1	0	0	0	3	-13	16	69
163	0	7	13	0	0	0	0	0	0	0	0	0	20	0	20	64
164	1	41	0	0	0	0	0	0	0	0	0	0	42	0	42	111
165	4	0	0	0	0	0	0	-31	-6	0	-6	0	4	-43	47	144
166	1	0	0	0	0	0	-3	-10	-4	0	-1	0	1	-18	19	33
167	1	6	5	1	0	0	0	-1	0	0	0	0	13	-1	14	52
168	1	0	1	0	1	0	0	0	0	0	0	0	3	0	3	8
169	0	0	0	0	1	0	0	0	0	0	0	0	1	0	1	14
170	0	0	2	0	6	0	0	0	0	0	0	0	8	0	8	12
171	0	1	2	4	2	0	0	0	0	0	0	0	9	0	9	15
172	0	2	4	0	2	0	0	0	-1	0	0	0	8	-1	9	29
173	1	6	1	0	0	0	0	0	0	0	0	0	8	0	8	20
174	3	2	0	0	0	0	0	0	0	0	0	0	5	0	5	17
175	0	2	0	0	0	0	0	0	0	0	0	0	2	0	2	7
176	0	0	0	0	0	0	0	0	0	0	0	0	0	0	0	5
177	0	0	0	0	0	0	0	0	0	0	-1	0	0	-1	1	8
178	0	2	1	0	0	0	0	-1	0	-1	-4	0	3	-6	9	28
179	0	0	0	0	13	0	0	-1	0	-2	-5	0	13	-8	21	34
180	0	0	0	0	7	0	0	-6	-9	0	-4	0	7	-19	26	62
181	0	0	6	1	11	0	0	0	0	0	-2	0	18	-2	20	22
182	0	5	0	1	3	0	0	-3	0	-2	-3	0	9	-8	17	18
183	0	0	1	0	5	0	-2	-8	-3	0	-4	0	6	-17	23	29
184	0	20	7	4	3	0	0	-2	-2	0	-4	0	34	-8	42	48
185	4	27	9	0	0	0	-2	-12	-2	-1	-7	0	40	-24	64	71
186	0	6	2	0	0	0	-2	-4	-5	-2	-9	0	8	-22	30	41
187	3	13	2	0	2	0	0	-29	-25	-2	-15	0	20	-71	91	107
188	0	4	2	0	2	0	-2	-5	-8	-1	-1	0	8	-17	25	28
189	0	2	5	1	0	0	0	-4	0	-1	-2	0	8	-7	15	22
190	0	3	4	0	3	0	0	-1	0	0	0	0	10	-1	11	15
191	0	0	0	0	13	1	0	0	0	0	-1	0	14	-1	15	20
192	0	0	1	1	19	0	0	-1	0	0	0	0	21	-1	22	29
193	0	3	5	0	11	0	0	-1	0	0	-1	0	19	-2	21	24
194	0	5	7	0	5	2	-1	-1	0	0	0	0	19	-2	21	22
195	0	9	5	1	52	0	-1	0	0	0	0	0	67	-1	68	75
196	4	35	5	10	1	0	-2	-1	0	0	-1	0	55	-4	59	66
197	3	19	25	0	1	0	0	0	0	-1	0	0	48	-1	49	54
198	2	58	0	0	0	0	0	-1	-5	-2	-4	0	60	-12	72	78
199	9	2	0	0	0	0	0	0	-1	-2	-3	0	11	-6	17	18
200	0	1	0	0	0	0	0	0	-1	-1	-4	0	1	-6	7	7
201	0	0	0	0	0	0	0	0	-1	-1	0	0	0	-2	2	3
202	0	1	1	0	1	0	0	0	0	0	0	0	3	0	3	4
203	0	7	0	0	0	0	0	0	0	0	0	0	7	0	7	8
204	6	1	7	4	0	0	0	0	0	0	0	0	18	0	18	25
205	0	0	0	0	0	0	-1	0	0	0	-2	-1	0	-4	4	4
206	0	0	0	0	0	0	0	0	0	0	0	0	0	0	0	0
207	0	0	0	0	0	0	0	0	0	0	0	0	0	0	0	0
208	0	0	0	0	0	0	0	0	0	0	0	0	0	0	0	2
209	0	0	0	0	0	0	0	0	-1	-2	0	0	0	-3	3	3
210	0	0	3	1	5	0	0	0	-1	0	-11	-1	9	-13	22	23
211	0	18	20	3	11	0	0	0	0	0	-5	0	52	-5	57	62
212	0	57	3	0	4	1	0	-5	-5	-2	-3	0	65	-15	80	87
213	2	0	0	1	4	0	0	-7	0	0	-1	0	7	-8	15	17
214	0	1	0	1	3	0	0	-9	0	0	-2	0	5	-11	16	19
215	0	0	0	6	2	0	0	-7	-2	0	-3	0	8	-12	20	27
216	0	4	5	0	0	0	0	-33	-16	0	-10	0	9	-59	68	71
217	0	4	0	0	5	0	-1	-69	-44	-2	-14	0	9	-130	139	148
218	1	3	1	1	4	0	0	-1	-2	0	-2	0	10	-5	15	24
219	1	7	2	4	4	0	0	-5	-1	-1	-14	0	18	-21	39	40
220	1	2	1	1	2	0	-1	0	0	-1	-1	0	7	-3	10	11
221	5	4	0	0	0	0	0	0	0	0	0	0	9	0	9	11
222	1	2	2	0	1	0	0	-3	0	0	-2	0	6	-5	11	14
223	0	3	0	0	0	0	0	0	0	-1	-1	0	3	-2	5	8
224	0	0	1	0	3	0	0	0	-17	0	-5	0	4	-22	26	33
225	0	2	0	2	0	0	-1	-41	-1	-2	-1	0	4	-46	50	54
226	0	0	3	0	6	0	-2	-4	-36	-8	-5	0	9	-55	64	65
227	0	6	0	1	4	0	-2	-214	-25	-4	-44	0	11	-289	300	311
228	1	0	0	0	3	0	-4	-8	-4	-3	-8	0	4	-27	31	39
229	0	5	2	2	2	0	-2	-26	-11	-9	-10	0	11	-58	69	77
230	0	0	0	0	2	0	-1	-49	-8	-15	-22	0	2	-95	97	106
231	1	1	0	0	1	0	-6	-89	-61	-6	-5	0	3	-167	170	180
232	0	1	0	0	0	0	-20	-25	-15	-4	-47	-1	1	-112	113	121
233	0	3	1	0	0	0	-4	-48	-5	-10	-31	-1	4	-99	103	109
234	2	108	17	1	8	1	-2	-13	-47	-6	-49	-1	137	-118	255	273
235	0	5	3	0	8	0	0	-5	-3	-2	-14	0	16	-24	40	41
236	0	1	29	1	3	0	-1	-8	-6	-8	-9	0	34	-32	66	69
237	0	51	0	0	1	0	0	-45	-4	-4	-16	0	52	-69	121	127
238	1	3	1	0	1	0	-2	-14	-3	0	-14	0	6	-33	39	40
239	0	1	0	2	2	0	-1	-28	-53	-2	-9	0	5	-93	98	103
240	0	0	0	0	1	0	0	-21	-2	0	-1	0	1	-24	25	29
241	0	0	3	1	7	0	-6	-7	0	-2	-13	0	11	-28	39	41
242	0	1	1	0	0	0	-1	-3	-1	0	-1	0	2	-6	8	9
243	0	7	0	1	1	0	-1	-7	-4	-3	-9	0	9	-24	33	34
244	1	0	0	0	2	0	0	-2	-3	0	-2	0	3	-7	10	11
245	1	2	0	1	1	0	0	0	0	0	0	0	5	0	5	5
246	0	1	3	0	0	0	0	0	0	0	-1	0	4	-1	5	6
247	0	2	1	0	0	0	0	0	0	0	0	0	3	0	3	3
248	0	12	0	0	1	0	-6	-3	-4	0	-8	0	13	-21	34	37
249	0	0	0	0	0	0	-8	-135	-20	-5	-8	0	0	-176	176	181
250	0	0	0	0	0	0	-9	-132	-55	-2	-34	0	0	-232	232	240
251	0	0	0	0	0	0	-2	-47	-14	-1	-7	0	0	-71	71	73
252	0	0	0	0	38	0	-1	-23	-11	-1	-10	0	38	-46	84	85
253	0	0	1	1	5	0	0	-13	-18	-10	-27	0	7	-68	75	79
254	0	0	0	3	12	0	-2	-4	-3	0	-25	0	15	-34	49	51
255	3	55	6	9	12	0	0	-4	-3	-2	-4	0	85	-13	98	103
256	1	30	1	0	0	0	-1	-5	-1	-2	-5	0	32	-14	46	50
257	1	0	0	2	0	0	0	-2	0	0	0	0	3	-2	5	5
258	0	1	0	0	0	0	0	0	0	0	0	0	1	0	1	3
259	0	0	0	0	0	0	0	0	0	0	0	0	0	0	0	0
260	0	0	0	0	0	0	0	0	0	0	0	0	0	0	0	0
261	0	0	0	0	0	0	0	0	0	0	0	0	0	0	0	0
262	0	0	0	0	0	0	0	0	0	0	0	0	0	0	0	0
263	0	0	0	0	0	0	0	0	0	0	0	0	0	0	0	0
264	0	0	1	0	0	0	0	-1	0	0	-1	0	1	-2	3	4
265	0	0	1	0	0	0	0	0	-1	0	-2	0	1	-3	4	4
266	0	1	0	0	2	1	0	0	-4	-1	-3	0	4	-8	12	13
267	1	16	1	0	16	0	0	0	0	0	-1	0	34	-1	35	36
268	2	9	8	1	5	0	0	0	0	-1	-5	0	25	-6	31	31
269	0	1	4	1	2	0	0	-1	-2	-1	-2	0	8	-6	14	14
270	0	57	2	0	15	0	0	-5	-4	0	-12	0	74	-21	95	99
271	2	5	3	0	29	0	-2	-22	-1	-3	-3	0	39	-31	70	71
272	1	0	3	2	62	0	0	-2	-1	0	0	0	68	-3	71	76
273	0	7	3	1	25	0	-1	-20	-1	0	0	0	36	-22	58	62
274	1	26	3	0	6	0	0	-3	-1	0	0	0	36	-4	40	43
275	0	4	3	0	19	0	0	-2	0	0	-1	0	26	-3	29	31
276	0	32	14	9	15	0	0	0	0	0	0	0	70	0	70	78
277	1	42	46	7	13	0	0	-2	0	0	-1	0	109	-3	112	117
278	1	25	5	0	10	0	0	-1	-3	0	0	0	41	-4	45	51
279	9	83	3	8	5	0	0	0	-1	0	-1	0	108	-2	110	124
280	3	4	9	1	20	2	0	0	0	0	-1	0	39	-1	40	44
281	0	17	0	13	8	0	0	-5	0	0	-3	0	38	-8	46	56
282	2	0	0	2	6	0	0	-2	0	-1	-1	0	10	-4	14	15
283	0	1	0	2	7	0	0	-4	-5	0	-7	0	10	-16	26	27
284	1	3	0	4	15	0	0	0	0	-1	0	0	23	-1	24	27
285	1	17	5	5	30	0	0	-5	-4	0	-7	-1	58	-17	75	76
286	0	1	2	0	1	0	0	0	-1	0	-5	0	4	-6	10	11
287	0	0	0	0	1	0	0	-10	0	0	0	0	1	-10	11	13
288	0	0	0	0	0	0	0	0	-7	0	0	0	0	-7	7	9
289	0	1	0	0	0	0	0	0	0	-1	0	0	1	-1	2	2
290	0	0	0	0	2	0	0	0	0	0	0	0	2	0	2	6
291	0	0	0	1	2	0	0	0	0	0	0	0	3	0	3	5
292	0	0	6	0	0	0	-1	0	0	0	0	0	6	-1	7	8
293	0	0	0	0	0	0	0	0	0	0	0	0	0	0	0	0
294	0	30	0	1	1	0	0	0	0	0	-1	0	32	-1	33	33
295	3	2	0	0	1	0	-1	-3	-3	-1	-10	0	6	-18	24	25
296	1	17	28	3	4	0	0	-6	-4	-1	-16	0	53	-27	80	83
297	1	37	0	0	6	0	0	-1	0	0	-1	0	44	-2	46	47
298	3	4	4	4	8	1	0	0	-1	-3	-3	0	24	-7	31	32
299	0	32	9	0	21	0	0	-4	0	0	0	0	62	-4	66	66
300	0	30	9	0	4	0	0	-25	-2	-1	-2	0	43	-30	73	78
301	1	31	5	6	9	0	0	0	-1	0	0	0	52	-1	53	55
302	1	38	5	0	5	0	0	-1	0	0	-2	0	49	-3	52	53
303	2	7	4	2	0	1	0	-8	-7	-2	-2	0	16	-19	35	37
304	1	7	0	0	26	0	0	-11	0	0	0	0	34	-11	45	47
305	0	0	0	0	5	0	0	0	-1	0	-1	0	5	-2	7	7
306	0	0	0	0	0	0	0	0	0	0	-2	0	0	-2	2	3
307	0	2	10	0	2	0	0	-2	0	-1	-8	0	14	-11	25	27
308	0	13	0	0	1	0	0	-2	-6	0	-2	0	14	-10	24	33
309	1	0	2	0	3	0	0	-2	-4	-1	0	0	6	-7	13	14
310	0	7	3	0	3	0	-1	-11	-5	-2	-17	0	13	-36	49	55
311	1	0	0	0	0	0	0	0	0	-1	-1	0	1	-2	3	6
312	1	12	10	0	4	0	-1	-3	0	-1	-1	0	27	-6	33	35
313	0	0	1	0	2	0	0	0	0	-1	-1	0	3	-2	5	5
314	0	4	0	0	13	0	0	-2	-1	-1	0	0	17	-4	21	21
315	0	3	1	5	18	0	0	-1	0	0	-2	0	27	-3	30	32
316	0	11	10	1	8	0	-2	-14	-2	-3	-8	0	30	-29	59	62
317	0	29	4	4	2	0	-3	-35	-4	-1	-12	0	39	-55	94	95
318	0	12	3	1	1	0	-1	-7	-7	-2	-1	0	17	-18	35	35
319	1	22	0	0	2	0	0	-34	0	0	0	0	25	-34	59	60
320	0	2	4	0	5	0	0	0	0	0	0	0	11	0	11	12
321	0	21	2	0	2	0	0	-1	0	0	0	0	25	-1	26	26
322	1	9	3	0	1	0	0	0	0	0	0	0	14	0	14	15
323	0	8	3	2	1	0	0	-1	-1	-2	-8	0	14	-12	26	29
324	0	1	0	0	5	0	0	0	0	-1	0	0	6	-1	7	7
325	0	7	1	0	4	0	0	-4	-5	0	-5	0	12	-14	26	28
326	2	0	0	0	0	0	0	0	0	-2	-1	-2	2	-5	7	10
327	0	6	1	0	3	0	0	-1	-6	-26	-2	0	10	-35	45	53
328	0	4	2	3	32	0	0	-1	-1	-6	-4	-1	41	-13	54	57
329	0	1	26	3	13	0	-1	-3	-7	0	-31	0	43	-42	85	127
330	0	23	14	3	2	0	-127	-103	-70	-224	-30	0	42	-554	596	649
331	35	441	135	23	46	4	-23	-22	-50	-13	-36	-2	684	-146	830	875
332	6	27	2	2	20	0	-8	-106	-11	-12	-24	0	57	-161	218	229
333	3	2	4	0	4	0	-2	-11	-10	-4	-10	-1	13	-38	51	55
334	2	7	3	1	15	0	-3	-27	-9	-1	-25	0	28	-65	93	115
335	0	9	0	1	2	0	0	-1	0	0	0	0	12	-1	13	14
336	1	3	0	0	0	0	-1	0	-2	-2	-1	0	4	-6	10	10
337	0	0	0	0	0	0	0	-1	-1	-1	-2	0	0	-5	5	6
338	0	0	0	0	1	0	0	-4	-2	-2	-2	-1	1	-11	12	17
339	0	0	0	0	36	0	-1	-1	0	-1	0	0	36	-3	39	45
340	0	0	0	1	1	0	-3	-17	-11	-2	0	0	2	-33	35	38
341	0	0	0	0	1	0	-1	-12	-4	0	-4	0	1	-21	22	23
342	0	21	7	1	0	0	0	-11	0	0	0	0	29	-11	40	43
343	0	1	1	0	13	0	0	0	-1	0	0	0	15	-1	16	17
344	1	0	0	3	1	0	0	0	0	0	-1	0	5	-1	6	8
345	0	0	1	0	2	0	0	0	0	0	-3	0	3	-3	6	7
346	0	12	0	1	8	0	0	0	-1	0	-37	-1	21	-39	60	63
347	5	6	4	34	1	0	0	-9	-2	-1	-44	0	50	-56	106	111
348	0	2	9	0	0	0	-4	-8	-12	-2	-13	0	11	-39	50	58
349	0	18	0	0	1	0	-1	-160	-95	-2	-32	0	19	-290	309	318
350	0	0	0	0	0	0	-6	-644	-42	-9	-11	-1	0	-713	713	735
351	0	0	2	1	2	0	-22	-21	-56	-3	-30	0	5	-132	137	144
352	0	111	32	0	1	0	-7	-24	-7	-2	-7	-2	144	-49	193	205
353	6	139	23	0	69	0	-7	-146	-49	-6	-11	0	237	-219	456	484
354	10	21	5	18	0	0	-18	-180	-103	-17	-3	0	54	-321	375	410
355	2	1	65	0	1	0	-11	-118	-41	0	-2	-1	69	-173	242	272
356	0	33	0	2	2	0	-9	-57	-20	-3	-97	0	37	-186	223	263
357	10	0	6	0	7	0	-11	-28	-21	-2	-14	0	23	-76	99	218
358	1	6	9	2	0	0	-3	-14	-8	-1	-16	0	18	-42	60	147
359	0	12	2	0	0	0	-1	-10	-2	-1	-5	0	14	-19	33	56
360	1	8	0	0	0	0	0	-8	-6	0	-18	0	9	-32	41	59
361	0	0	0	0	0	0	-4	-13	-10	-4	-36	0	0	-67	67	75
362	0	0	0	0	0	0	-2	-39	-50	-17	-188	-1	0	-297	297	315
363	0	0	0	0	1	0	0	-10	-35	-17	-130	0	1	-192	193	212
364	0	0	0	0	0	0	0	-13	-50	-5	-14	0	0	-82	82	96
365	0	0	0	0	0	0	-1	-60	-11	-3	-14	-1	0	-90	90	96
366	0	0	1	0	0	0	-11	-109	-16	-5	-60	0	1	-201	202	218
367	0	0	0	1	0	0	-1	-4	-1	-1	-4	0	1	-11	12	13
368	0	4	10	1	3	0	-5	-48	-7	-8	-10	0	18	-78	96	110
369	0	18	5	0	0	0	-1	-7	-3	0	0	0	23	-11	34	43
370	6	389	22	0	2	0	-4	-64	0	-1	0	0	419	-69	488	512
371	8	24	0	0	0	0	-2	-10	0	0	0	0	32	-12	44	51
372	1	0	0	0	0	0	0	-3	0	0	0	0	1	-3	4	6
373	0	0	0	0	0	0	0	0	0	0	0	0	0	0	0	0
374	0	0	0	0	0	0	0	0	0	0	0	0	0	0	0	0
375	0	0	0	0	0	0	0	0	0	0	0	0	0	0	0	0
376	0	2	0	0	0	0	0	-4	-4	-1	0	-1	2	-10	12	22
377	18	6	1	0	4	0	0	-9	-3	-2	-7	0	29	-21	50	74
378	2	10	1	0	26	1	-24	-1329	-236	-22	-94	-1	40	-1706	1746	1806
379	1	6	41	15	51	0	-12	-29	-35	-1	-149	0	114	-226	340	356
380	2	28	25	1	1	0	-4	-79	-21	-8	-128	0	57	-240	297	314
381	1	91	20	0	16	0	-13	-48	-58	-11	-63	-1	128	-194	322	337
382	3	14	2	0	66	0	-3	-112	-85	-4	-13	0	85	-217	302	314
383	0	6	2	8	3	0	-3	-231	-5	-8	-6	0	19	-253	272	292
384	0	2	8	0	3	0	-3	-5	-7	-3	-26	0	13	-44	57	59
385	0	53	3	0	3	0	-1	-5	-8	-5	-10	0	59	-29	88	88
386	8	6	2	0	1	0	-17	-61	-78	-12	-408	-8	17	-584	601	635
387	0	0	2	1	6	0	-1	-23	-9	-5	-84	0	9	-122	131	150
388	0	48	8	2	9	0	-16	-207	-57	-28	-33	0	67	-341	408	447
389	0	6	6	2	29	0	-9	-92	-161	-8	-132	0	43	-402	445	477
390	3	61	11	5	11	0	-42	-878	-372	-110	-785	0	91	-2187	2278	2367
391	2	32	19	3	9	0	-39	-202	-341	-65	-660	-5	65	-1312	1377	1483
392	2	46	15	7	18	0	-17	-176	-57	-2	-25	0	88	-277	365	382
393	6	17	2	1	19	0	-2	-9	0	0	-5	0	45	-16	61	65
394	3	21	18	3	26	0	-3	-4	-26	0	-9	0	71	-42	113	119
395	0	32	11	1	32	0	-1	-6	-3	0	-1	0	76	-11	87	91
396	0	70	6	2	59	0	-13	-243	-47	-13	-61	-1	137	-378	515	548
397	3	178	46	4	7	1	-8	-57	-28	-1	-23	0	239	-117	356	387
398	0	166	136	5	8	3	-26	-101	-130	-7	-4	0	318	-268	586	627
399	8	74	5	20	1	2	-8	-79	-111	-15	-11	0	110	-224	334	349
400	6	9	100	7	81	0	-2	-23	-27	-2	-28	0	203	-82	285	303
401	2	92	132	55	17	0	-3	-18	-55	-3	-37	0	298	-116	414	444
402	4	45	63	1	3	2	-40	-56	-24	-19	-14	0	118	-153	271	279
403	13	207	7	0	112	0	-3	-31	-9	0	-7	-1	339	-51	390	399
404	6	4	0	5	0	0	0	-4	0	-1	-1	0	15	-6	21	24
405	0	5	5	0	4	0	-1	-1	-1	0	-5	0	14	-8	22	26
406	1	34	5	3	33	0	0	-3	-2	-1	-31	-1	76	-38	114	129
407	8	3	5	3	13	0	-1	-7	-5	-12	-43	-1	32	-69	101	109
408	1	1	14	5	32	1	-7	-118	-33	-49	-170	0	54	-377	431	465
409	1	11	28	14	250	0	-6	-127	-210	-30	-170	0	304	-543	847	887
410	1	51	1	206	28	0	-15	-357	-17	-20	-353	-2	287	-764	1051	1076
411	6	28	0	12	8	1	-7	-174	-4	-9	-89	-2	55	-285	340	371
412	1	6	19	7	70	1	0	-112	-18	-3	-14	0	104	-147	251	279
413	6	148	157	8	76	0	-6	-239	-108	-1	-31	0	395	-385	780	824
414	1	27	1	2	3	0	-5	-57	-4	-2	-7	-1	34	-76	110	120
415	13	7	18	3	1	0	0	-3	0	0	-12	0	42	-15	57	68
416	4	98	14	0	226	0	0	-15	-1	-5	-5	0	342	-26	368	380
417	4	4	1	16	37	0	0	-4	-43	-1	-10	0	62	-58	120	129
418	1	0	11	0	24	0	0	-20	-6	0	-10	0	36	-36	72	76
419	0	66	32	25	4	0	-5	-20	-11	-4	-25	0	127	-65	192	201
420	6	12	7	0	0	0	-2	-1	-14	-6	-27	0	25	-50	75	79
421	2	28	3	0	28	1	0	-31	-48	-5	-3	0	62	-87	149	157
422	11	27	23	1	137	1	-9	-270	-30	-3	-4	0	200	-316	516	549
423	0	5	64	14	14	0	-11	-32	-8	0	-1	0	97	-52	149	167
424	5	130	310	8	22	1	-14	-3	0	0	-3	0	476	-20	496	512
425	14	106	10	1	20	0	-5	-3	-3	-16	-119	0	151	-146	297	320
426	3	27	4	2	17	0	-2	-31	-36	-6	-31	0	53	-106	159	170
427	3	24	9	0	18	0	-29	-243	-78	-15	-383	0	54	-748	802	820
428	1	10	7	0	12	0	0	-1	0	-2	0	0	30	-3	33	35
429	1	9	1	3	45	0	-1	-2	-1	-1	-4	0	59	-9	68	70
430	1	6	19	6	4	0	0	-1	0	0	0	0	36	-1	37	41
431	0	40	17	0	2	0	-1	0	0	0	-2	0	59	-3	62	64
432	0	31	0	0	9	0	-1	-3	0	0	-8	0	40	-12	52	55
433	1	5	1	3	11	0	-4	-35	-25	-6	-11	0	21	-81	102	111
434	0	4	0	1	11	0	0	-21	-5	-2	-7	0	16	-35	51	53
435	1	91	82	7	46	1	-3	-16	-7	-1	-7	0	228	-34	262	291
436	1	141	16	4	7	0	-1	-5	0	-3	-4	0	169	-13	182	192
437	4	33	28	15	10	0	-1	-5	0	-2	-12	0	90	-20	110	119
438	1	22	3	1	5	0	0	-11	-25	-3	-22	0	32	-61	93	99
439	2	22	3	0	106	0	-1	-8	-9	-1	-9	0	133	-28	161	168
440	4	95	20	40	29	0	-3	-13	-4	-4	-3	0	188	-27	215	227
441	2	8	46	2	3	0	-4	-7	-10	-1	-6	0	61	-28	89	93
442	0	28	9	1	5	0	-7	-29	-6	0	0	0	43	-42	85	91
443	3	1	0	0	1	0	-5	-24	-13	-2	-2	0	5	-46	51	61
444	0	0	4	1	3	0	-2	-65	-11	-4	-80	-6	8	-168	176	201
445	6	81	10	1	13	0	-2	-10	-23	-9	-199	0	111	-243	354	364
446	9	4	1	0	0	0	-1	-1	0	0	-6	0	14	-8	22	25
447	0	0	1	0	2	0	0	-1	-19	0	-11	0	3	-31	34	50
448	1	3	0	0	0	0	0	0	-1	0	-2	0	4	-3	7	11
449	0	0	0	0	3	0	-1	-19	-1	0	-17	0	3	-38	41	47
450	0	0	0	0	0	0	0	-3	-1	-2	-4	-1	0	-11	11	25
451	0	0	0	0	0	0	-2	-3	-3	-1	-27	0	0	-36	36	40
452	0	1	0	0	0	0	0	-4	-2	-4	-17	0	1	-27	28	31
453	0	0	2	0	166	0	0	-2	-2	-1	-15	0	168	-20	188	199
454	0	1	0	19	196	0	-2	-65	-6	-8	-117	0	216	-198	414	437
455	1	1	9	3	6	0	-3	-11	-23	-15	-87	0	20	-139	159	175
456	0	18	29	7	15	0	-5	-28	-69	-24	-121	0	69	-247	316	328
457	14	822	77	0	2	0	-7	-181	-68	-9	-6	0	915	-271	1186	1225
458	17	84	11	0	3	0	-16	-80	-9	-2	-2	0	115	-109	224	251
459	1	9	1	1	14	0	-7	-44	-10	0	-2	0	26	-63	89	97
460	0	3	0	3	1	0	-4	-23	-1	0	-4	0	7	-32	39	41
461	0	8	9	0	1	0	-4	0	-3	-3	-11	0	18	-21	39	43
462	0	17	1	0	8	0	0	-16	-14	-10	-78	-2	26	-120	146	158
463	1	0	1	0	28	0	-13	-256	-27	-2	-76	-2	30	-376	406	446
464	1	1	21	19	53	2	-35	-470	-170	-19	-333	-2	97	-1029	1126	1188
465	0	48	26	3	19	0	-18	-277	-268	-9	-37	0	96	-609	705	729
466	14	103	11	5	22	0	-11	-125	-20	-1	-14	-2	155	-173	328	341
467	23	80	177	5	17	0	-6	-82	-116	-4	-43	0	302	-251	553	579
468	2	77	3	0	4	0	-1	-9	-4	0	-4	0	86	-18	104	110
469	9	18	10	5	6	0	-1	-23	-24	-2	-27	0	48	-77	125	140
470	0	2	6	3	20	0	-1	-24	-1	-4	-16	0	31	-46	77	81
471	1	4	4	0	164	0	-2	-20	-24	-6	-30	0	173	-82	255	281
472	0	4	3	11	182	0	0	-21	-7	-5	-6	-1	200	-40	240	246
473	1	17	67	24	115	3	-1	-21	-1	0	-4	0	227	-27	254	263
474	1	96	103	3	130	4	-3	-30	-19	0	-4	0	337	-56	393	406
475	5	155	11	14	704	2	-7	-30	-4	0	-2	0	891	-43	934	964
476	6	36	44	10	123	0	-4	-1	0	0	-1	0	219	-6	225	242
477	14	136	110	103	248	1	0	-3	0	0	-1	0	612	-4	616	640
478	37	357	207	73	46	0	-3	-7	-2	0	-13	0	720	-25	745	780
479	27	520	137	30	112	2	-3	-39	-18	-10	-40	0	828	-110	938	991
480	27	87	9	5	49	1	-10	-174	-256	-3	-89	0	178	-532	710	774
481	41	17	13	13	39	0	-6	-337	-50	0	-30	-1	123	-424	547	686
482	5	42	126	15	101	3	-1	-8	-68	-2	-12	0	292	-91	383	428
483	8	246	48	12	556	3	-2	-96	-56	0	-8	0	873	-162	1035	1138
484	21	31	9	21	84	1	-6	-38	-5	0	-1	0	167	-50	217	249
485	3	13	102	9	102	0	-3	-13	-1	0	-1	0	229	-18	247	295
486	6	600	122	22	6	0	0	-5	0	0	0	0	756	-5	761	860
487	34	872	52	1	6	0	0	-1	0	0	0	0	965	-1	966	1036
488	58	1335	3	2	68	0	0	0	0	0	0	0	1466	0	1466	1671
489	32	13	8	6	9	0	0	0	0	-1	-1	0	68	-2	70	94
490	4	6	48	0	91	3	0	0	0	0	0	0	152	0	152	200
491	1	93	14	13	183	1	-2	-46	-5	-6	-6	0	305	-65	370	456
492	10	9	30	33	329	1	-4	-2	-2	-2	-51	0	412	-61	473	556
493	1	8	8	2	4	0	-3	-42	-6	-1	-36	0	23	-88	111	168
494	1	4	0	0	5	0	-6	-118	-34	0	-29	-1	10	-188	198	265
495	1	15	1	2	19	0	-1	-126	-5	0	-20	0	38	-152	190	210
496	1	18	12	2	27	0	-11	-4	-2	-1	-17	0	60	-35	95	110
497	2	12	9	9	13	0	-1	-9	-8	-2	-5	0	45	-25	70	79
498	2	28	51	2	187	0	0	-7	-43	-6	-3	0	270	-59	329	353
499	1	115	14	20	43	0	0	-22	-4	-1	-23	0	193	-50	243	259
500	1	35	96	3	27	0	-14	-46	-41	-22	-37	0	162	-160	322	382
501	0	123	10	0	18	0	-16	-113	-15	-25	-9	0	151	-178	329	359
502	7	14	9	3	1	0	-76	-816	-79	0	-1	0	34	-972	1006	1055
503	0	15	6	0	0	0	-18	-37	-19	-3	-3	0	21	-80	101	105
504	1	45	1	0	1	0	-18	-27	-24	-5	-54	-3	48	-131	179	206
505	0	2	0	0	0	0	-18	-235	-176	-38	-429	-4	2	-900	902	1048
506	5	0	12	1	28	0	-33	-558	-113	-19	-98	0	46	-821	867	919
507	0	17	2	14	73	0	-17	-138	-54	-3	-115	0	106	-327	433	559
508	0	2	23	16	2	0	-3	-92	-98	-3	-39	-1	43	-236	279	317
509	0	52	59	0	2	0	-3	-29	-63	-8	-12	0	113	-115	228	273
510	1	120	0	0	2	0	-4	-27	-4	-2	-7	0	123	-44	167	266
511	0	13	10	7	0	0	-5	-14	-3	-2	-6	0	30	-30	60	82
512	2	42	148	0	8	0	-6	-19	-6	-5	-4	0	200	-40	240	285
513	0	101	0	1	0	0	-5	-16	-6	0	-4	0	102	-31	133	168
514	10	23	15	1	0	0	-6	-55	0	0	-25	0	49	-86	135	162
515	0	10	1	0	0	0	-2	-1	-6	-9	-47	0	11	-65	76	86
516	6	2	1	1	3	0	-1	-1	-1	0	-4	-1	13	-8	21	25
517	0	1	1	0	0	0	0	-1	0	0	-1	0	2	-2	4	10
518	0	2	0	0	0	0	0	0	0	0	0	0	2	0	2	4
519	0	7	0	0	0	0	0	0	0	0	0	0	7	0	7	9
520	0	1	0	0	1	0	0	0	0	-1	-1	0	2	-2	4	6
521	0	0	0	0	1	0	-1	-1	0	0	-3	0	1	-5	6	7
522	0	0	0	0	5	0	0	-12	-4	0	-2	0	5	-18	23	28
523	0	0	4	0	2	0	-2	-3	-10	0	-18	-1	6	-34	40	56
524	0	1	2	0	3	0	0	-15	-1	0	-10	0	6	-26	32	36
525	1	14	1	0	8	0	-1	-7	-2	0	-13	-1	24	-24	48	53
526	0	1	1	0	14	0	-1	-3	-4	-2	-7	0	16	-17	33	38
527	1	0	1	0	2	0	-1	-10	0	-2	0	0	4	-13	17	20
528	0	0	3	1	1	0	-1	-11	-3	-3	-64	0	5	-82	87	95
529	0	1	1	0	25	1	-3	-23	-61	-49	-201	-2	28	-339	367	378
530	0	0	5	13	67	0	-10	-43	-118	-14	-354	0	85	-539	624	695
531	0	0	1	1	5	0	-18	-294	-54	-13	-56	-1	7	-436	443	564
532	0	6	5	0	0	1	-65	-222	-1094	-25	-273	-6	12	-1685	1697	1750
533	0	46	1	0	12	0	-23	-3067	-268	-20	-651	-3	59	-4032	4091	4184
534	4	6	13	4	38	1	-19	-260	-21	-4	-71	0	66	-375	441	476
535	5	24	12	7	30	2	-7	-23	-9	0	-455	0	80	-494	574	590
536	3	107	58	4	100	0	-1	-26	-7	-3	-4	0	272	-41	313	337
537	3	122	5	3	7	0	-17	-63	-3	-9	-9	-2	140	-103	243	264
538	1	16	16	0	7	0	-19	-312	-213	-20	-261	0	40	-825	865	905
539	3	97	14	3	10	0	-5	-83	-20	-23	-60	0	127	-191	318	368
540	8	60	34	0	152	2	-13	-108	-48	-18	-23	0	256	-210	466	495
541	1	58	12	11	167	0	-9	-245	-29	-8	-18	-2	249	-311	560	587
542	1	17	73	21	56	0	-41	-161	-65	-9	-133	0	168	-409	577	618
543	13	210	63	10	3	0	-13	-25	-28	-8	-131	-2	299	-207	506	556
544	12	276	29	3	10	2	-15	-215	-523	-23	-343	-4	332	-1123	1455	1497
545	17	69	3	2	50	0	-1	-31	-4	-2	-50	0	141	-88	229	251
546	8	11	6	6	5	0	0	-5	-4	0	-14	0	36	-23	59	67
547	3	23	102	5	94	0	-7	-130	-229	-13	-273	0	227	-652	879	909
548	2	65	7	3	2	1	0	-36	-13	-6	-21	0	80	-76	156	163
549	4	38	77	7	82	0	-7	-28	-36	-8	-74	-1	208	-154	362	390
550	5	37	2	12	4	0	0	-12	-3	0	-3	0	60	-18	78	80
551	13	38	62	1	10	0	0	-9	-2	0	0	0	124	-11	135	140
552	0	53	6	0	10	0	0	-12	-11	-2	-51	0	69	-76	145	157
553	2	2	6	1	8	0	0	-5	-1	-4	-3	0	19	-13	32	35
554	5	135	118	17	132	0	0	-9	-26	-3	-5	0	407	-43	450	466
555	0	2	1	0	1	0	0	-10	-1	-1	-6	0	4	-18	22	24
556	0	3	10	1	0	0	-1	-11	-41	-4	-31	0	14	-88	102	108
557	0	11	0	0	2	0	-3	-41	-2	-3	-6	-1	13	-56	69	75
558	1	0	0	0	7	0	0	-10	-1	0	-1	0	8	-12	20	21
559	0	2	2	0	4	0	-2	-12	-1	0	-12	0	8	-27	35	35
560	0	2	1	1	5	0	-2	-4	-1	0	-15	0	9	-22	31	35
561	0	12	1	0	21	1	0	0	-1	-3	-2	0	35	-6	41	45
562	0	0	10	9	42	1	0	-2	-27	0	-5	0	62	-34	96	105
563	0	7	1	0	4	0	0	-60	-4	-1	-49	-2	12	-116	128	131
564	2	22	80	10	12	1	-12	-23	-17	-14	-123	0	127	-189	316	328
565	13	204	18	0	187	1	-1	-9	-7	-3	-6	0	423	-26	449	474
566	17	189	15	10	260	0	-2	-54	-10	-1	-5	0	491	-72	563	594
567	9	14	20	30	48	1	0	-4	-11	0	0	0	122	-15	137	162
568	0	157	138	4	1	0	-2	-39	0	0	-3	0	300	-44	344	354
569	3	12	1	4	10	0	0	0	-1	0	-4	0	30	-5	35	41
570	5	2	10	4	64	1	0	0	-17	-1	-19	0	86	-37	123	130
571	5	135	24	27	106	2	0	-12	-8	-1	-5	0	299	-26	325	344
572	9	14	78	6	66	2	0	-12	-1	-9	-85	0	175	-107	282	302
573	6	71	13	4	49	4	-22	-284	-53	-16	-53	0	147	-428	575	608
574	6	5	9	4	7	0	-7	-16	-17	-3	-9	0	31	-52	83	93
575	3	15	3	0	4	0	-1	0	-1	0	-3	0	25	-5	30	36
576	4	30	61	1	127	2	0	0	-1	0	-3	0	225	-4	229	244
577	9	674	10	40	58	0	0	-4	-6	0	0	0	791	-10	801	825
578	31	143	561	36	9	0	0	-8	-2	0	-3	0	780	-13	793	823
579	3	54	21	1	28	0	0	0	0	-1	-15	0	107	-16	123	138
580	25	252	46	4	25	0	0	-2	-1	-1	-19	0	352	-23	375	388
581	9	49	11	2	411	0	0	0	-10	-10	-110	0	482	-130	612	638
582	7	22	1	63	2	0	0	-147	-48	-63	-23	0	95	-281	376	392
583	0	16	140	0	8	0	-3	-39	-172	0	-8	0	164	-222	386	399
584	2	1436	0	0	3	1	-4	-557	-1	0	-6	0	1442	-568	2010	2169
585	23	3	5	0	71	1	-41	-5	-9	-6	-5	0	103	-66	169	180
586	1	1	0	4	0	0	-1	-6	-26	-5	-9	0	6	-47	53	57
587	0	0	2	0	0	0	0	-16	0	-1	0	0	2	-17	19	22
588	0	55	3	0	26	0	-1	-5	0	0	-1	0	84	-7	91	93
589	34	7	0	1	3	0	-20	-275	-5	-13	-2	-1	45	-316	361	375
590	0	0	1	0	1	0	-1	-27	-49	0	-5	0	2	-82	84	88
591	0	2	0	0	5	0	0	-2	0	0	0	0	7	-2	9	25
592	1	0	2	0	0	0	-13	0	-3	-1	-7	0	3	-24	27	33
593	0	0	0	0	119	1	0	-1	-1	-2	-4	0	120	-8	128	131
594	0	17	8	15	154	0	-2	-11	-5	-4	-7	0	194	-29	223	251
595	0	5	142	20	276	0	-4	-16	-3	-3	-15	0	443	-41	484	513
596	1	862	96	16	27	0	-37	-49	-18	-61	-413	0	1002	-578	1580	1632
597	20	183	60	47	586	0	-1	-10	-8	-13	-20	0	896	-52	948	986
598	6	372	139	14	9	0	-7	-33	-126	-6	-16	0	540	-188	728	768
599	11	279	75	0	45	0	-10	-221	-21	-14	-7	0	410	-273	683	727
600	10	430	35	14	183	0	-17	-185	-14	-3	-23	-1	672	-243	915	966
601	2	5	59	9	108	0	-1	-7	0	-1	-2	0	183	-11	194	209
602	0	64	40	46	44	2	-1	-1	-1	0	-2	0	196	-5	201	208
603	16	82	48	6	36	0	0	-2	0	0	0	0	188	-2	190	196
604	4	236	12	7	52	0	0	0	0	0	0	0	311	0	311	316
605	7	26	7	11	1	0	0	-9	-1	0	0	0	52	-10	62	64
606	0	20	16	0	1	0	0	0	0	-2	-3	0	37	-5	42	44
607	12	156	5	1	1	0	0	-11	-1	-5	-4	0	175	-21	196	206
608	1	9	0	1	1	0	-11	-150	-11	-2	-14	0	12	-188	200	213
609	0	1	1	0	0	0	-1	-1	0	-1	-9	0	2	-12	14	34
610	1	1	0	1	0	0	0	-1	0	0	-1	0	3	-2	5	5
611	0	0	0	0	1	0	0	-1	-1	0	-2	0	1	-4	5	6
612	0	0	0	0	4	0	0	0	0	0	0	0	4	0	4	4
613	0	0	0	0	1	0	0	0	0	0	0	0	1	0	1	1
614	0	0	1	1	129	2	0	-1	0	0	-1	0	133	-2	135	137
615	0	4	3	13	215	0	0	0	0	0	-2	0	235	-2	237	256
616	1	3	11	7	3	0	0	0	0	0	0	0	25	0	25	29
617	0	26	103	1	56	0	-1	0	0	-1	-2	0	186	-4	190	207
618	2	94	1	24	75	2	0	-1	-3	-3	-8	0	198	-15	213	228
619	2	0	11	4	1171	1	0	-2	-5	0	-22	0	1189	-29	1218	1245
620	1	76	31	14	143	0	-1	-23	-2	0	0	0	265	-26	291	309
621	5	42	89	40	36	0	-1	-2	0	0	0	0	212	-3	215	229
622	4	149	76	2	5	0	0	0	0	0	0	0	236	0	236	246
623	7	57	0	0	0	1	0	0	0	-1	-1	0	65	-2	67	71
624	9	2	0	0	2	1	0	0	0	-1	0	0	14	-1	15	18
625	0	3	0	0	26	0	-1	-4	0	-1	-2	0	29	-8	37	43
626	0	0	3	15	21	0	-8	-26	-10	-8	-11	0	39	-63	102	106
627	0	2	9	1	10	0	-3	-2	-1	0	-8	0	22	-14	36	41
628	4	22	1	1	1	0	0	-18	-5	0	-7	0	29	-30	59	69
629	4	12	6	5	7	0	0	-36	-2	0	-8	0	34	-46	80	84
630	5	23	11	5	37	0	0	-2	-1	0	-4	0	81	-7	88	94
631	3	18	0	0	43	0	0	-1	-1	0	-8	0	64	-10	74	77
632	10	104	67	3	94	0	-1	-24	-14	-3	-4	0	278	-46	324	351
633	5	49	10	6	42	0	0	-1	-1	0	0	0	112	-2	114	125
634	2	2	13	0	92	0	0	-5	0	-2	-31	0	109	-38	147	160
635	0	28	17	6	33	1	-2	-6	0	-1	-7	0	85	-16	101	112
636	7	149	64	43	164	2	0	-3	-20	-7	-22	0	429	-52	481	529
637	1	238	3	0	43	0	0	-26	-4	-2	-6	0	285	-38	323	341
638	9	10	3	4	7	0	-2	-8	-15	-2	-13	0	33	-40	73	87
639	3	2	4	1	0	0	-1	-34	-3	-2	-2	0	10	-42	52	58
640	0	4	23	1	1	0	-2	-19	0	-1	-65	0	29	-87	116	131
641	1	5	3	4	24	1	0	-4	-11	-15	-148	0	38	-178	216	237
642	1	9	40	2	18	1	0	-14	-86	-39	-67	-2	71	-208	279	297
643	0	117	9	2	104	0	-11	-263	-82	-10	-266	-1	232	-633	865	901
644	5	21	0	5	30	0	-24	-75	-47	-6	-149	0	61	-301	362	377
645	1	22	13	7	16	0	-5	-18	-29	-8	-37	-1	59	-98	157	170
646	3	17	55	3	76	0	-1	-23	-41	-1	-78	0	154	-144	298	318
647	2	109	8	7	15	0	-1	-47	-3	-11	-51	0	141	-113	254	275
648	1	24	84	5	66	0	-7	-3	-24	-31	-243	0	180	-308	488	512
649	3	348	11	10	8	0	-3	-213	-201	-51	-159	0	380	-627	1007	1037
650	10	22	43	4	14	0	-11	-538	-59	-11	-85	0	93	-704	797	850
651	1	56	6	0	2	0	-11	-260	-35	-10	-77	0	65	-393	458	500
652	0	1	2	1	5	1	-20	-208	-49	-17	-135	-1	10	-430	440	482
653	0	3	0	1	65	0	-5	-37	-52	-13	-68	-1	69	-176	245	269
654	1	3	21	4	78	0	-4	-39	-22	-2	-46	0	107	-113	220	239
655	0	84	241	7	66	0	-10	-45	-24	-5	-34	0	398	-118	516	548
656	4	124	38	2	3	1	-5	-15	-4	-5	-11	0	172	-40	212	248
657	10	54	23	1	5	1	-6	-161	-38	-18	-25	-2	94	-250	344	358
658	2	73	0	0	235	0	-19	-95	-280	-10	-92	-1	310	-497	807	842
659	8	2	1	8	1	0	-11	-93	-28	-6	-25	0	20	-163	183	201
660	1	100	54	3	36	0	-34	-150	-150	-9	-145	-2	194	-490	684	718
661	4	23	17	17	7	0	-9	-399	-97	-6	-148	0	68	-659	727	754
662	11	53	39	5	93	0	-2	-5	-7	-1	-9	-1	201	-25	226	242
663	5	29	16	9	22	2	0	-3	-1	-3	-1	0	83	-8	91	98
664	3	28	35	4	174	2	0	-20	-2	0	-4	0	246	-26	272	281
665	0	17	5	26	141	0	-1	0	-2	0	-6	0	189	-9	198	208
666	2	17	71	13	41	0	0	-3	-7	-2	-8	0	144	-20	164	183
667	0	105	44	5	207	0	-1	-2	0	-1	-5	0	361	-9	370	382
668	6	71	22	6	149	0	-1	-4	-1	-1	-4	-1	254	-12	266	286
669	4	51	34	14	15	0	0	-1	-2	0	-2	0	118	-5	123	237
670	2	547	332	1	1	1	-1	0	-9	-1	-2	0	884	-13	897	983
671	6	268	0	0	59	1	0	-27	-2	-5	-4	0	334	-38	372	456
672	25	4	1	17	310	0	0	-5	-1	0	-8	0	357	-14	371	488
673	0	1	64	14	99	3	-1	-7	-4	-2	-4	0	181	-18	199	222
674	0	56	25	20	172	6	-3	-11	-2	-1	-10	0	279	-27	306	347
675	4	31	22	11	148	2	-4	-12	-19	-3	-16	0	218	-54	272	290
676	4	73	28	43	69	0	-2	-29	-50	-4	-41	0	217	-126	343	377
677	29	283	167	23	260	3	-1	-26	-5	-2	-8	0	765	-42	807	856
678	21	108	21	28	178	0	0	-15	-7	0	-5	-1	356	-28	384	411
679	19	11	63	20	11	0	0	-37	-12	-4	-8	0	124	-61	185	200
680	3	41	32	5	48	0	-1	-48	-3	-2	-7	0	129	-61	190	208
681	8	503	43	27	154	0	-3	-14	-9	-4	-5	0	735	-35	770	795
682	50	247	180	14	122	1	-1	-22	-59	-2	-31	0	614	-115	729	781
683	5	471	59	4	24	1	-1	-23	-6	-4	-7	0	564	-41	605	637
684	7	170	112	4	42	0	-7	-39	-10	-1	-11	-1	335	-69	404	431
685	6	30	21	6	14	0	-5	-7	-2	-2	-24	0	77	-40	117	131
686	3	26	8	2	14	0	-6	-13	-2	-8	-43	0	53	-72	125	149
687	26	487	121	2	121	6	-2	0	-6	-1	-2	0	763	-11	774	815
688	28	189	22	14	68	0	-1	-73	-25	-5	-26	-1	321	-131	452	531
689	4	1	0	14	16	1	-6	-23	0	-1	-20	0	36	-50	86	99
690	0	2	5	1	7	2	-2	-9	-27	-1	-98	-2	17	-139	156	184
691	0	15	2	3	22	0	0	-6	-5	-3	-63	0	42	-77	119	126
692	6	5	2	5	2	0	-4	-87	-7	0	-14	0	20	-112	132	166
693	0	0	3	1	3	0	-1	-31	-7	-2	-96	0	7	-137	144	166
694	3	30	11	7	58	0	-11	-49	-166	-17	-256	0	109	-499	608	627
695	8	13	3	0	3	0	-3	-66	-29	-22	-53	0	27	-173	200	212
696	1	10	16	2	78	0	-11	-101	-140	-18	-155	-2	107	-427	534	559
697	0	41	7	5	27	0	-7	-196	-45	-11	-58	0	80	-317	397	425
698	2	23	32	2	22	0	-19	-81	-23	-41	-187	0	81	-351	432	495
699	0	29	13	2	15	0	-10	-29	-69	-41	-236	0	59	-385	444	519
700	21	258	21	5	34	1	-9	-88	-431	-17	-46	0	340	-591	931	975
701	3	6	9	3	40	2	-6	-195	-33	-8	-78	0	63	-320	383	465
702	0	7	7	6	21	0	-16	-271	-29	-22	-210	-2	41	-550	591	644
703	0	5	6	3	12	0	-33	-341	-185	-26	-313	0	26	-898	924	966
704	1	24	2	0	0	0	0	-137	-222	-24	-141	-1	27	-525	552	595
705	1	18	9	0	29	0	-13	-544	-90	-1	-26	0	57	-674	731	766
706	3	86	10	6	9	0	-15	-271	-79	-10	-145	-1	114	-521	635	691
707	1	3	3	0	2	0	-10	-85	-5	-11	-14	-1	9	-126	135	146
708	1	2	1	0	11	2	-2	-3	-19	-7	-20	0	17	-51	68	71
709	1	8	3	1	13	0	-13	-162	-18	-15	-37	0	26	-245	271	284
710	0	1	1	0	8	0	-3	-9	-5	-2	-23	0	10	-42	52	56
711	0	1	0	4	2	0	0	-19	-5	-15	-19	0	7	-58	65	77
712	0	5	3	0	2	0	-2	-82	-71	-6	-41	0	10	-202	212	222
713	1	20	0	0	1	0	0	-116	-8	0	-14	0	22	-138	160	166
714	2	0	1	0	6	0	-1	-39	-8	-3	-25	0	9	-76	85	94
715	1	14	0	2	88	1	0	-2	-3	-2	-7	0	106	-14	120	128
716	0	2	1	3	4	0	-3	-27	-38	-2	-49	0	10	-119	129	132
717	0	36	8	0	0	0	0	-52	-20	-18	-28	0	44	-118	162	168
718	2	6	10	0	25	0	-20	-97	-108	-2	-27	0	43	-254	297	301
719	3	52	2	2	21	1	0	-41	-4	-5	-9	0	81	-59	140	148
720	3	8	48	4	52	1	-4	-8	-8	-3	-43	0	116	-66	182	195
721	0	290	21	13	91	0	-2	-8	-1	0	-3	0	415	-14	429	445
722	5	39	34	23	32	1	0	-15	0	0	-9	0	134	-24	158	167
723	2	53	33	1	115	0	-2	-5	-32	-2	-21	0	204	-62	266	280
724	9	153	4	2	50	1	0	-6	-1	-2	-5	0	219	-14	233	251
725	5	20	51	15	275	1	-1	-14	-8	-2	-5	0	367	-30	397	419
726	0	60	26	25	62	0	-2	-8	-9	0	-7	0	173	-26	199	214
727	13	309	158	12	40	1	-5	-13	-6	-3	-30	0	533	-57	590	609
728	15	413	19	13	15	2	-2	-27	-1	-8	-4	-1	477	-43	520	538
729	19	131	32	10	389	3	0	0	-2	0	-14	0	584	-16	600	621
730	14	68	3	46	292	0	0	-2	-2	-1	-10	0	423	-15	438	455
731	5	14	44	23	32	0	0	-1	-4	-1	-4	0	118	-10	128	133
732	2	785	91	6	173	1	0	-21	-3	-1	-2	0	1058	-27	1085	1122
733	68	543	62	21	460	1	-2	-19	-1	-2	-3	0	1155	-27	1182	1248
734	15	108	42	28	103	2	-2	-2	-6	0	0	0	298	-10	308	323
735	8	39	148	19	85	1	-5	-17	-1	0	0	0	300	-23	323	335
736	4	412	25	9	50	0	-2	-8	-1	-1	-3	0	500	-15	515	533
737	8	43	79	5	52	0	0	0	-1	-1	-13	0	187	-15	202	214
738	7	288	94	14	7	0	0	-5	-1	0	-1	0	410	-7	417	438
739	12	32	30	6	39	1	0	-10	-2	0	-21	0	120	-33	153	167
740	5	14	2	0	36	1	-2	-5	-9	-7	-16	0	58	-39	97	107
741	13	89	13	6	596	3	-1	-12	-17	-2	-4	0	720	-36	756	783
742	15	204	112	21	649	2	-1	-12	-4	-3	-15	0	1003	-35	1038	1082
743	4	103	191	22	80	0	-5	-42	-14	-12	-7	0	400	-80	480	504
744	6	216	79	20	85	1	-20	-9	-51	-1	-2	0	407	-83	490	522
745	26	190	21	4	18	0	-7	-156	-6	0	0	0	259	-169	428	451
746	4	10	21	5	64	0	-9	-8	-1	0	-3	0	104	-21	125	130
747	1	2	0	1	1	0	0	0	0	0	-2	0	5	-2	7	9
748	1	5	2	0	4	0	-1	-1	0	-2	-14	0	12	-18	30	31
749	0	2	3	0	3	0	0	-1	-3	0	-14	0	8	-18	26	26
750	0	3	3	0	2	0	0	0	-3	0	-11	0	8	-14	22	26
751	0	6	1	0	1	2	0	-5	-3	-1	-57	0	10	-66	76	80
752	0	1	0	0	156	0	0	-45	-3	-3	-1	0	157	-52	209	217
753	0	1	0	33	1	0	0	-13	-3	0	-1	0	35	-17	52	54
754	0	1	24	0	0	0	0	-2	0	0	0	0	25	-2	27	28
755	0	22	0	0	0	0	-1	0	0	0	-1	0	22	-2	24	29
756	3	0	0	0	0	0	0	-2	-18	0	-2	0	3	-22	25	29
757	0	28	14	1	62	0	-2	0	-3	-1	-2	0	105	-8	113	121
758	2	57	1	1	183	1	0	-4	0	-3	-10	0	245	-17	262	282
759	3	1	40	5	188	0	-3	-3	-1	-2	-5	0	237	-14	251	263
760	0	1	42	15	4	0	0	-3	-2	-1	0	0	62	-6	68	75
761	3	104	113	2	2	0	-2	-46	-9	0	-12	0	224	-69	293	319
762	6	35	2	0	0	0	-6	-23	-4	-4	-15	0	43	-52	95	101
763	6	9	3	0	6	2	-8	-9	-23	-5	-59	0	26	-104	130	141
764	4	48	3	0	32	0	-1	-37	-7	-5	-22	0	87	-72	159	170
765	0	0	1	5	6	0	0	-1	-10	-2	-4	-1	12	-18	30	41
766	1	8	12	6	6	0	0	-102	-17	-5	-132	0	33	-256	289	300
767	3	1	5	1	10	0	-6	-149	-19	-3	-47	0	20	-224	244	255
768	2	7	1	9	13	1	0	0	-4	0	-52	-3	33	-59	92	100
769	0	2	7	2	8	0	0	0	-1	0	-15	0	19	-16	35	43
770	0	32	12	2	38	0	0	-4	-2	-16	-43	0	84	-65	149	179
771	1	9	0	2	3	0	0	-3	-83	-13	-62	0	15	-161	176	187
772	1	74	161	4	13	0	-1	-203	-125	-9	-34	0	253	-372	625	669
773	1	15	4	2	2	0	-10	-535	-32	-8	-4	0	24	-589	613	656
774	1	6	3	0	3	0	-11	-31	-35	-1	-11	0	13	-89	102	113
775	0	3	1	0	0	0	-17	-23	-16	-1	-63	0	4	-120	124	138
776	0	2	0	1	3	0	-1	-30	-1	-2	-9	-1	6	-44	50	58
777	2	25	2	13	56	0	-2	-17	-26	-8	-51	0	98	-104	202	216
778	0	2	60	4	6	0	-2	-28	-18	-24	-77	-2	72	-151	223	236
779	0	98	4	1	104	0	-3	-28	-15	-17	-64	0	207	-127	334	366
780	1	2	0	17	23	0	-5	-40	-14	-11	-81	0	43	-151	194	208
781	1	0	19	4	0	0	-20	-169	-330	-22	-47	-7	24	-595	619	657
782	0	20	12	0	31	0	-4	-260	-47	-1	-97	0	63	-409	472	565
783	4	50	26	2	34	0	-13	-170	-14	-20	-226	0	116	-443	559	677
784	6	146	24	15	29	1	-8	-7	-77	0	-20	0	221	-112	333	369
785	1	105	13	4	16	0	-6	-1246	-7	-25	-145	0	139	-1429	1568	1682
786	6	10	34	12	22	0	-14	-96	-89	-16	-50	0	84	-265	349	370
787	0	3	56	6	70	1	-18	-39	-188	-7	-65	0	136	-317	453	474
788	13	61	42	4	56	0	-6	-101	-23	-6	-66	0	176	-202	378	401
789	12	97	25	1	2	0	-9	-68	-11	-8	-89	-1	137	-186	323	350
790	1	16	7	1	4	0	-9	-116	-35	-15	-305	0	29	-480	509	534
791	0	9	0	0	1	0	-8	-35	-10	-36	-37	0	10	-126	136	156
792	4	3	1	0	47	0	-12	-16	-79	-18	-262	0	55	-387	442	463
793	0	2	1	1	8	0	-3	-55	-22	-15	-41	0	12	-136	148	163
794	0	0	3	1	7	1	-11	-70	-30	-1	-118	-1	12	-231	243	306
795	0	9	3	0	22	0	-7	-48	-25	-9	-67	0	34	-156	190	247
796	2	119	2	2	1	0	-13	-49	-49	-29	-130	0	126	-270	396	431
797	3	4	6	0	15	0	-3	-139	-127	-34	-107	0	28	-410	438	467
798	0	138	26	6	33	0	-10	-472	-128	-14	-207	0	203	-831	1034	1086
799	2	31	14	2	12	0	-23	-55	-3	-36	-244	0	61	-361	422	453
800	2	134	3	4	14	0	-6	-18	0	-4	-13	0	157	-41	198	212
801	11	5	5	1	95	0	-5	-120	-47	-7	-68	0	117	-247	364	385
802	0	9	1	3	0	0	-3	-30	-14	-7	-22	-2	13	-78	91	94
803	2	7	12	0	1	0	-1	-77	-21	-4	-98	0	22	-201	223	250
804	0	94	2	0	2	0	-7	-249	-36	-25	-75	0	98	-392	490	508
805	5	14	1	1	72	0	-2	-12	-15	-2	-16	0	93	-47	140	148
806	0	2	3	9	23	0	-6	-8	-1	-1	-1	0	37	-17	54	57
807	1	4	10	7	4	2	0	0	0	0	0	0	28	0	28	29
808	0	153	9	2	205	0	-2	-8	-15	-5	-10	0	369	-40	409	417
809	4	41	2	13	16	0	0	-12	-5	0	-11	0	76	-28	104	114
810	6	0	11	5	2	0	-2	-89	-65	-15	-30	0	24	-201	225	237
811	0	25	4	5	26	0	0	0	-5	0	-2	0	60	-7	67	72
812	9	3	41	1	10	1	0	-1	-1	0	-6	0	65	-8	73	82
813	11	1	97	22	245	0	-15	-1	-35	-5	-1	0	376	-57	433	449
814	32	59	198	40	229	0	0	-4	-4	0	-1	0	558	-9	567	588
815	14	170	39	6	89	0	-1	-195	-8	0	-3	0	318	-207	525	551
816	20	70	32	31	74	0	-5	-5	0	-48	-8	-1	227	-67	294	316
817	7	116	108	3	5	0	0	-1	0	0	-29	-1	239	-31	270	281
818	18	437	39	1	1	1	-2	-8	-2	-3	-31	-1	497	-47	544	568
819	31	81	0	0	19	2	-1	-11	-1	-5	-85	-1	133	-104	237	256
820	5	10	0	2	110	1	0	0	-1	0	-6	0	128	-7	135	151
821	5	203	27	28	103	1	-2	-5	-5	-1	-16	0	367	-29	396	416
822	3	13	86	11	411	0	0	-36	-23	-10	-67	-12	524	-148	672	697
823	3	42	21	12	56	0	0	-3	-1	0	-10	0	134	-14	148	162
824	3	61	16	8	21	0	-2	-5	-16	-5	-2	0	109	-30	139	154
825	22	299	0	18	22	0	-1	-9	-1	0	-1	0	361	-12	373	397
826	34	81	32	1	3	0	-4	-12	0	0	0	0	151	-16	167	206
827	9	31	11	0	1	0	-12	-15	0	0	-1	0	52	-28	80	90
828	1	3	0	2	0	0	-1	-2	0	0	-1	0	6	-4	10	13
829	0	0	0	0	2	1	-2	-1	0	0	-1	0	3	-4	7	7
830	0	0	0	0	0	0	0	-1	0	0	0	0	0	-1	1	1
831	0	0	0	0	0	0	0	0	-1	-1	-2	0	0	-4	4	5
832	0	0	0	0	1	0	-1	0	-9	0	-6	0	1	-16	17	17
833	0	0	0	0	4	1	0	-3	-10	-1	-7	0	5	-21	26	34
834	0	0	4	0	2	0	-3	-88	-27	-10	-16	0	6	-144	150	160
835	0	2	62	8	458	0	-9	-206	-108	-29	-343	0	530	-695	1225	1265
836	1	12	36	38	11	0	-12	-150	-15	-22	-175	0	98	-374	472	497
837	3	78	99	4	258	0	-15	-11	-80	-21	-16	-1	442	-144	586	615
838	76	5166	24	66	5	0	0	-87	-11	-10	-30	0	5337	-138	5475	5640
839	27	21	171	0	4	0	-23	-433	-130	-54	-287	-3	223	-930	1153	1209
840	1	38	3	2	7	1	-12	-31	-46	-8	-503	-1	52	-601	653	693
841	0	0	1	0	2	0	0	-3	-12	-12	-9	0	3	-36	39	42
842	2	144	1	5	5	1	-9	-344	-16	-2	-74	0	158	-445	603	623
843	1	1	3	0	3	0	-10	-12	-4	-12	-35	0	8	-73	81	90
844	0	80	4	1	15	0	-8	-217	-322	-3	-152	0	100	-702	802	834
845	7	21	8	5	16	0	-18	-1428	-45	-12	-76	0	57	-1579	1636	1683
846	1	3	4	4	4	0	-9	-23	-7	-3	-37	0	16	-79	95	101
847	2	5	2	1	3	0	-2	-11	-8	0	-22	-1	13	-44	57	60
848	3	269	19	3	8	0	0	-11	-2	-1	-2	0	302	-16	318	327
849	4	17	5	5	2	0	-4	-8	-1	-1	-332	-1	33	-347	380	398
850	0	3	6	0	3	0	-1	-16	-20	-21	-52	0	12	-110	122	128
851	1	54	5	0	30	0	-2	-19	-18	0	-38	0	90	-77	167	185
852	1	1	1	1	46	0	0	-46	-4	-29	-19	0	50	-98	148	162
853	0	6	8	19	43	0	-3	-9	0	-2	-3	0	76	-17	93	100
854	0	5	10	2	10	0	-13	-37	-34	-3	-42	-1	27	-130	157	166
855	0	56	21	12	28	5	-5	-13	0	-2	0	0	122	-20	142	144
856	14	108	44	1	125	2	0	-2	-2	0	-1	0	294	-5	299	308
857	2	4	0	2	4	0	-2	-28	-4	-4	-2	0	12	-40	52	56
858	0	0	26	0	18	0	0	0	-1	0	-2	0	44	-3	47	53
859	0	30	4	15	22	0	-7	-55	-35	-6	-120	0	71	-223	294	309
860	5	6	18	4	3	0	-13	-9	-7	0	-6	0	36	-35	71	76
861	7	102	9	1	2	0	0	-30	-2	0	0	0	121	-32	153	165
862	8	8	4	1	4	1	0	-2	0	0	0	0	26	-2	28	31
863	1	2	2	0	21	0	0	0	0	0	0	0	26	0	26	28
864	0	1	0	0	36	0	0	0	0	-2	-10	0	37	-12	49	49
865	0	0	14	3	0	0	-2	-9	-7	-17	-19	0	17	-54	71	75
866	0	26	22	1	23	0	-1	-6	-7	-3	-12	0	72	-29	101	105
867	2	162	13	12	13	0	-1	-76	-12	-2	-3	0	202	-94	296	315
868	5	18	30	0	7	0	0	-5	-2	0	-1	0	60	-8	68	82
869	2	35	0	0	15	0	-1	-3	0	-1	0	0	52	-5	57	67
870	1	29	3	0	5	0	-4	-11	0	-2	-3	0	38	-20	58	67
871	2	36	9	0	9	0	0	-3	-4	-2	-11	0	56	-20	76	80
872	1	19	4	0	26	0	-3	-15	-10	0	-10	0	50	-38	88	96
873	2	7	7	4	6	0	0	-4	-5	-3	-10	0	26	-22	48	53
874	0	4	16	0	9	0	0	-2	-7	0	-1	0	29	-10	39	41
875	0	31	1	2	13	0	0	-5	0	0	-4	0	47	-9	56	57
876	2	1	2	0	5	0	0	-3	-1	-1	-7	0	10	-12	22	27
877	0	6	0	1	117	1	-1	-5	-1	-1	-7	0	125	-15	140	142
878	1	7	6	12	18	0	0	-3	-7	-1	-17	0	44	-28	72	75
879	0	1	24	0	18	0	0	0	0	-4	-3	0	43	-7	50	53
880	0	325	47	8	1	0	-2	-19	-1	-1	-5	0	381	-28	409	429
881	2	6	10	0	1	0	-2	-43	-22	-5	-34	0	19	-106	125	133
882	1	10	1	1	4	0	-7	-56	-35	-7	-37	-2	17	-144	161	171
883	1	16	9	1	11	0	0	-2	-19	0	-13	0	38	-34	72	76
884	0	0	6	0	8	0	0	-11	0	0	-19	0	14	-30	44	48
885	0	0	0	0	7	0	-1	-6	-6	-3	-7	0	7	-23	30	34
886	2	1	44	16	276	0	0	-8	-8	0	-6	0	339	-22	361	370
887	2	385	118	12	29	0	-2	-48	-7	0	0	0	546	-57	603	635
888	15	54	10	3	2	0	-2	-45	-3	-2	-12	-1	84	-65	149	178
889	8	19	27	0	8	0	-6	-8	-11	-2	-10	-2	62	-39	101	119
890	25	1033	2	13	81	1	-4	-85	-3	-1	-17	0	1155	-110	1265	1318
891	19	3	33	0	3	0	-2	-7	-6	-1	-7	0	58	-23	81	86
892	1	86	18	2	6	0	-3	-23	-13	-5	-96	0	113	-140	253	260
893	15	44	8	3	17	0	-1	-1	0	0	0	0	87	-2	89	96
894	0	7	3	6	4	0	0	-2	-12	-12	-17	0	20	-43	63	66
895	0	9	13	1	48	0	-1	-5	-5	0	-3	0	71	-14	85	89
896	0	83	32	5	86	1	-7	-413	-41	-6	-31	0	207	-498	705	727
897	2	4	35	3	27	0	-2	-8	-4	-3	-7	0	71	-24	95	112
898	0	20	41	4	33	0	0	-10	-3	0	-5	0	98	-18	116	121
899	6	95	8	10	10	1	0	-4	0	0	-2	0	130	-6	136	140
900	8	30	35	3	13	0	-4	-8	-4	-5	-11	-2	89	-34	123	138
901	10	112	5	3	92	1	-2	-5	-1	-1	-2	0	223	-11	234	250
902	11	95	11	0	53	0	0	-9	-9	-8	-6	0	170	-32	202	211
903	2	27	30	4	2	0	0	-24	-8	-4	-8	0	65	-44	109	119
904	1	26	28	0	15	0	0	-4	-3	0	-13	0	70	-20	90	96
905	1	21	0	0	0	2	-1	-2	-2	0	-6	0	24	-11	35	40
906	0	0	1	0	1	0	0	-3	-2	0	-2	0	2	-7	9	10
907	0	2	0	0	1	0	0	-12	-2	0	-4	0	3	-18	21	28
908	0	0	0	0	0	0	-1	-17	-1	-2	-17	0	0	-38	38	43
909	1	0	0	0	3	3	0	-14	-3	-1	-3	0	7	-21	28	29
910	0	0	0	2	107	1	-1	-4	-2	0	-4	0	110	-11	121	125
911	0	0	4	18	20	0	0	-8	0	0	-7	0	42	-15	57	62
912	0	68	56	7	27	0	-1	-6	-2	0	-11	0	158	-20	178	184
913	27	442	66	10	529	3	-2	-1	-1	-1	-10	0	1077	-15	1092	1129
914	32	255	9	39	387	1	0	-6	-4	0	-2	0	723	-12	735	771
915	21	142	191	7	20	1	-1	-8	-3	-2	-1	0	382	-15	397	422
916	1	131	44	3	115	0	-2	-8	0	-2	-2	0	294	-14	308	327
917	46	115	7	10	62	0	-5	-7	-4	-2	-8	0	240	-26	266	280
918	8	14	76	5	30	0	-1	-1	-4	0	-10	0	133	-16	149	161
919	32	191	40	12	143	0	-1	-6	-3	0	-6	0	418	-16	434	492
920	15	22	13	175	98	0	-1	-9	-2	0	-4	0	323	-16	339	380
921	4	8	40	16	64	1	-1	-6	-1	0	-1	0	133	-9	142	156
922	1	62	24	3	72	0	0	-18	-11	0	-3	0	162	-32	194	213
923	13	52	7	7	1	0	-1	-11	-1	0	-4	-1	80	-18	98	111
924	5	30	7	0	5	0	-1	-1	0	0	-20	0	47	-22	69	74
925	0	20	0	1	0	0	0	-1	-1	-1	-1	0	21	-4	25	29
926	5	67	27	0	24	0	0	-12	-4	-1	-36	0	123	-53	176	198
927	2	42	14	6	56	0	-2	-31	-9	-16	-137	0	120	-195	315	336
928	2	51	20	7	38	2	-2	-2	-18	-23	-21	-1	120	-67	187	200
929	1	22	83	2	92	0	-2	-54	-12	-1	-25	0	200	-94	294	312
930	0	150	9	7	54	1	-9	-132	-6	-2	-21	0	221	-170	391	431
931	4	5	15	4	204	0	-3	-5	-5	-3	-12	0	232	-28	260	271
932	1	33	21	50	179	0	0	-22	-11	-2	-5	0	284	-40	324	359
933	6	100	131	64	63	4	-1	-10	-5	-23	-4	0	368	-43	411	472
934	2	25	214	22	410	0	-7	-4	-14	-5	-28	0	673	-58	731	780
935	11	46	4	6	0	0	-7	-52	-33	-5	-84	0	67	-181	248	265
936	1	7	9	1	0	0	-2	-2	-2	-2	0	0	18	-8	26	37
937	6	140	4	1	9	0	-9	-14	-43	-6	-74	0	160	-146	306	333
938	16	5	3	2	0	0	0	-7	-9	-3	-4	0	26	-23	49	56
939	0	0	7	1	0	0	-4	-1	-4	-19	-82	-2	8	-112	120	141
940	0	5	4	0	4	0	0	-1	-5	0	-8	0	13	-14	27	36
941	2	4	0	3	1	0	-1	-306	-11	0	-10	0	10	-328	338	360
942	0	0	0	1	0	0	-24	-200	-4	-8	-22	0	1	-258	259	267
943	0	2	0	0	2	0	-1	0	-2	0	-4	0	4	-7	11	14
944	3	6	0	1	163	0	0	-2	-1	0	0	0	173	-3	176	178
945	0	7	0	28	39	0	0	-9	0	0	-4	0	74	-13	87	95
946	0	0	23	1	4	0	0	-1	-1	-1	-3	0	28	-6	34	36
947	0	13	3	0	6	0	0	-1	-1	0	-6	0	22	-8	30	33
948	2	3	0	6	71	0	0	-3	-3	-3	-60	0	82	-69	151	157
949	1	15	10	13	48	0	0	-9	-3	0	-6	0	87	-18	105	113
950	1	3	40	0	362	0	0	-6	-30	-2	-16	0	406	-54	460	477
951	1	89	0	10	44	1	-2	-33	-3	-6	-16	0	145	-60	205	215
952	5	33	104	5	25	0	-5	-17	-7	-5	-15	0	172	-49	221	232
953	0	83	35	20	15	0	-8	-46	-9	-1	-28	0	153	-92	245	254
954	7	252	62	5	14	0	-5	-34	-50	-3	-40	0	340	-132	472	496
955	10	118	3	2	2	0	-7	-48	-13	-9	-39	-1	135	-117	252	263
956	10	9	2	1	2	0	0	-19	-17	-1	-14	0	24	-51	75	83
957	3	3	1	0	1	0	-1	-97	-16	-7	-30	-1	8	-152	160	166
958	1	0	0	0	1	0	-1	-11	-15	-2	-72	0	2	-101	103	107
959	0	2	2	1	8	0	0	-45	-16	-4	-95	0	13	-160	173	178
960	0	2	3	2	22	0	0	-11	-4	-4	-37	0	29	-56	85	90
961	0	6	9	0	69	1	0	-3	-11	-2	-12	0	85	-28	113	117
962	1	77	37	12	49	0	0	-74	-6	-1	-12	0	176	-93	269	285
963	2	10	16	4	17	0	-1	-3	-3	-3	-6	0	49	-16	65	71
964	1	39	6	2	5	0	0	-11	-6	0	-1	0	53	-18	71	75
965	2	27	5	1	13	0	-2	-20	-11	0	-9	0	48	-42	90	92
966	1	3	1	2	4	0	0	-24	0	-2	-14	0	11	-40	51	52
967	1	4	2	2	8	1	-1	-1	-9	-3	-12	0	18	-26	44	46
968	0	10	1	4	21	0	-1	-53	-14	-5	-46	0	36	-119	155	168
969	4	3	4	0	21	0	-5	-17	-43	-4	-38	0	32	-107	139	147
970	3	6	3	2	26	0	-1	-18	-11	-2	-4	0	40	-36	76	79
971	1	10	8	0	60	0	-1	-21	-5	-1	-14	0	79	-42	121	123
972	1	3	6	7	18	0	0	-1	-3	-4	-25	0	35	-33	68	69
973	0	21	22	2	98	1	-2	-3	-11	-4	-5	0	144	-25	169	184
974	0	70	3	13	21	0	0	-12	-4	-2	-4	0	107	-22	129	139
975	4	13	49	2	25	0	-4	-9	-5	-3	-8	0	93	-29	122	130
976	1	72	26	7	31	0	-15	-86	-146	-8	-10	-1	137	-266	403	433
977	4	43	5	1	44	0	-2	-67	-10	-3	-14	0	97	-96	193	215
978	1	7	2	2	123	0	-26	-361	-6	-15	-204	0	135	-612	747	811
979	0	9	8	4	14	1	-4	-5	-3	-2	-9	0	36	-23	59	66
980	6	61	28	0	32	0	0	-14	-31	0	-24	0	127	-69	196	216
981	4	40	7	3	10	0	0	-9	-1	-2	-5	0	64	-17	81	84
982	1	4	3	0	12	0	-7	-9	-25	0	-4	0	20	-45	65	72
983	1	7	1	1	2	0	0	-8	-2	-3	-9	0	12	-22	34	38
984	1	25	39	7	1	0	-1	-4	-12	-6	-32	0	73	-55	128	138
985	4	144	15	0	6	0	0	-39	-12	0	-117	0	169	-168	337	351
986	3	82	0	2	2	0	-6	-65	-25	-12	-67	-2	89	-177	266	282
987	3	0	1	0	0	0	0	-5	-15	-3	-1	0	4	-24	28	31
988	2	1	0	0	0	0	-1	0	0	0	0	0	3	-1	4	7
989	0	0	0	0	2	0	-5	-166	-218	-31	-224	-3	2	-647	649	682
990	0	3	2	1	2	0	-1	-24	-7	-14	-76	0	8	-122	130	136
991	1	8	1	2	3	0	0	-44	-105	-8	-49	0	15	-206	221	251
992	2	37	1	26	3	0	-1	-146	-25	-2	-33	0	69	-207	276	328
993	2	6	27	10	28	1	-2	-41	-14	-3	-14	0	74	-74	148	159
994	0	86	5	0	149	0	-5	-19	-2	-2	-24	0	240	-52	292	299
995	4	14	12	13	202	0	-5	-118	-4	-3	-49	-2	245	-181	426	445
996	0	12	23	3	109	0	-1	-12	-12	0	-80	0	147	-105	252	263
997	1	292	16	17	2	3	-1	-13	0	-12	0	0	331	-26	357	366
998	11	73	50	0	63	0	0	-2	-13	0	-2	0	197	-17	214	217
999	33	19	0	8	0	0	0	-8	-4	0	-8	0	60	-20	80	86
1000	20	3	19	0	28	0	0	-5	-2	0	-2	0	70	-9	79	80
1001	1	152	1	5	1	1	0	-24	-36	-6	-118	-1	161	-185	346	363
1002	0	0	3	0	9	0	0	-2	-3	0	0	0	12	-5	17	20
1003	0	51	0	3	0	0	0	0	0	0	0	0	54	0	54	55
1004	4	1	7	0	3	0	-1	0	0	-1	-6	0	15	-8	23	23
1005	0	28	1	0	1	0	0	0	0	-2	-3	0	30	-5	35	36
1006	2	1	0	0	1	0	0	-2	0	-6	-42	0	4	-50	54	56
1007	0	1	0	1	2	0	0	-4	0	-1	0	0	4	-5	9	11
1008	0	0	0	0	1	0	0	-2	-3	0	0	0	1	-5	6	8
1009	0	0	0	0	1	0	0	-7	0	0	0	0	1	-7	8	9
1010	0	1	0	0	0	1	0	0	0	0	0	0	2	0	2	2
1011	1	0	0	0	0	0	0	0	0	0	0	0	1	0	1	1
1012	0	0	0	0	0	0	0	0	0	0	0	0	0	0	0	0
1013	0	0	0	0	0	0	0	0	0	0	0	0	0	0	0	0
1014	0	0	0	0	0	0	0	0	0	0	0	0	0	0	0	0
1015	0	0	0	0	0	0	0	-1	0	0	-5	0	0	-6	6	6
1016	0	0	0	0	0	0	0	0	0	0	-2	-1	0	-3	3	3
1017	0	0	1	0	8	0	0	0	0	0	-2	0	9	-2	11	17
1018	0	4	1	0	2	0	0	0	0	-11	-160	-2	7	-173	180	188
1019	0	2	2	0	3	0	0	-1	-3	-3	-22	0	7	-29	36	43
1020	0	8	8	1	20	0	0	-6	-37	-3	-65	-1	37	-112	149	164
1021	0	2	1	0	7	0	-7	-62	-17	-39	-48	0	10	-173	183	189
1022	0	3	20	0	4	0	-5	-62	-31	-6	-29	0	27	-133	160	174
1023	0	6	0	1	0	0	-5	-12	-26	-19	-40	0	7	-102	109	112
1024	2	3	3	0	1	0	-7	-34	-59	-2	-22	0	9	-124	133	134
1025	0	5	1	1	2	0	0	-43	-5	-2	-19	0	9	-69	78	91
1026	1	1	3	0	0	0	-5	-38	-20	-3	-61	-1	5	-128	133	147
1027	1	2	3	1	64	0	-2	-23	-4	-5	-31	0	71	-65	136	137
1028	0	7	5	6	4	0	-8	-66	-65	-11	-77	-1	22	-228	250	283
1029	1	0	34	1	11	0	0	-14	-12	-14	-85	0	47	-125	172	184
1030	4	34	10	1	6	0	-7	-174	-24	-3	-229	0	55	-437	492	519
1031	0	6	1	0	3	0	-9	-24	-7	-1	-9	0	10	-50	60	69
1032	3	168	2	5	5	0	-12	-88	-186	-7	-381	0	183	-674	857	879
1033	1	2	1	2	1	0	0	-29	0	-1	-4	0	7	-34	41	44
1034	0	5	0	0	7	0	-2	-4	-2	-2	-3	0	12	-13	25	26
1035	0	4	0	2	4	0	0	-64	-45	-12	-16	0	10	-137	147	154
1036	0	2	3	3	10	0	-1	-18	-13	-1	-7	0	18	-40	58	63
1037	1	8	0	0	3	0	-7	-474	-54	-1	-44	0	12	-580	592	628
1038	0	2	5	0	3	0	-1	-42	-14	0	-31	-1	10	-89	99	104
1039	0	1	0	1	0	0	0	-5	0	0	-4	0	2	-9	11	12
1040	0	4	27	0	1	1	0	-7	-1	-1	-2	0	33	-11	44	46
1041	0	11	0	0	34	0	0	0	0	0	0	0	45	0	45	46
1042	1	2	0	1	136	0	-1	-3	-1	-1	-11	0	140	-17	157	167
1043	2	1	7	11	77	0	0	-1	-1	0	0	0	98	-2	100	107
1044	0	17	76	4	10	0	-2	0	-3	-1	-108	0	107	-114	221	232
1045	1	41	9	2	6	0	-1	-2	-2	-3	-5	0	59	-13	72	78
1046	9	2	9	5	195	0	-7	-20	-16	-3	-39	0	220	-85	305	319
1047	1	6	1	17	3	3	-2	-12	-3	-5	-7	-1	31	-30	61	66
1048	1	4	7	1	26	0	-1	-1	-9	0	-3	0	39	-14	53	59
1049	7	28	0	4	7	0	0	-21	-13	-1	-12	0	46	-47	93	98
1050	3	11	12	4	11	0	-1	-91	-43	-4	-20	0	41	-159	200	207
1051	0	5	2	5	7	0	0	-6	0	0	0	0	19	-6	25	31
1052	0	17	8	2	5	0	-3	-21	-19	0	-5	0	32	-48	80	84
1053	0	57	7	2	0	0	0	-3	0	-1	0	0	66	-4	70	71
1054	2	6	6	0	1	0	-1	-5	-14	-1	-1	0	15	-22	37	42
1055	0	1	0	0	7	0	-1	-37	0	-3	-1	0	8	-42	50	53
1056	1	2	2	4	3	1	-2	-6	-2	0	-12	0	13	-22	35	38
1057	0	3	26	1	41	0	-1	-2	-1	-1	-6	-1	71	-12	83	89
1058	2	108	2	10	2	0	-2	-9	-1	-8	-57	0	124	-77	201	208
1059	4	6	68	0	0	0	-4	-5	-3	-2	0	0	78	-14	92	98
1060	1	67	2	0	1	0	-3	-8	-5	-13	-9	0	71	-38	109	118
1061	0	0	0	0	0	0	-9	-3	0	-4	-30	0	0	-46	46	50
1062	0	0	1	0	0	0	0	-2	-5	0	-45	0	1	-52	53	53
1063	0	5	0	0	1	0	-1	-13	-6	-1	-9	-1	6	-31	37	41
1064	3	46	2	0	2	0	-1	-4	-11	-2	-10	0	53	-28	81	90
1065	0	18	2	1	5	0	0	-14	-2	-8	-5	0	26	-29	55	61
1066	3	10	6	1	1	0	0	-8	0	0	-3	0	21	-11	32	38
1067	0	3	3	2	1	0	-3	-6	-4	-6	-6	0	9	-25	34	39
1068	1	9	0	1	12	0	0	-2	-3	-2	-14	0	23	-21	44	54
1069	2	6	1	1	6	0	0	-1	-5	-3	-19	0	16	-28	44	50
1070	0	9	3	1	4	0	0	-1	-1	-1	-4	0	17	-7	24	30
1071	0	1	0	3	0	0	-1	-4	-4	0	-2	0	4	-11	15	18
1072	1	6	0	1	0	0	-2	-30	-3	0	-11	0	8	-46	54	60
1073	0	3	0	0	2	0	-5	-7	-5	-10	-13	0	5	-40	45	49
1074	1	5	1	1	0	0	0	-12	-4	-9	-8	0	8	-33	41	46
1075	0	0	0	0	6	0	0	-7	0	-3	-7	0	6	-17	23	24
1076	0	1	0	3	2	0	0	-3	-1	0	-1	0	6	-5	11	11
1077	0	0	0	1	1	0	0	-1	0	0	-1	0	2	-2	4	4
1078	0	3	2	0	0	0	0	-2	-1	0	-2	0	5	-5	10	10
1079	0	0	2	0	0	0	0	-1	0	-1	-5	0	2	-7	9	9
1080	1	0	0	0	0	0	-1	-5	-2	0	-1	0	1	-9	10	10
1081	0	0	0	0	1	0	0	0	0	0	0	0	1	0	1	1
1082	0	0	0	1	1	0	0	0	0	0	-1	0	2	-1	3	4
1083	0	0	0	0	0	0	0	0	0	0	0	0	0	0	0	0
1084	0	0	0	0	0	0	0	0	0	0	-1	0	0	-1	1	1
1085	0	2	0	0	0	0	-1	-3	-1	0	-1	0	2	-6	8	8
1086	0	0	0	0	0	0	0	0	0	0	0	0	0	0	0	0
1087	0	0	0	0	2	0	0	0	0	0	0	0	2	0	2	2
1088	0	0	0	0	0	0	0	0	0	0	0	0	0	0	0	0
1089	0	0	0	0	0	0	0	0	0	0	0	0	0	0	0	0
1090	1	0	0	0	0	0	0	0	0	0	0	0	1	0	1	1
1091	1	0	0	0	0	0	0	0	0	0	0	0	1	0	1	1
1092	0	0	0	0	0	0	0	0	0	0	0	0	0	0	0	0
1093	0	0	0	0	0	0	0	0	0	0	0	0	0	0	0	0
1094	0	0	0	0	0	0	0	0	0	0	0	0	0	0	0	0
1095	0	0	0	0	0	0	0	0	0	0	0	0	0	0	0	0
1096	0	0	0	0	0	0	0	0	0	0	0	0	0	0	0	0
1097	0	0	0	0	0	0	0	0	0	0	-1	0	0	-1	1	1
1098	0	0	0	0	0	0	0	0	0	0	0	0	0	0	0	0
1099	1	0	1	0	1	0	0	-2	0	0	0	0	3	-2	5	5
1100	0	12	2	0	2	1	0	0	0	0	0	0	17	0	17	18
1101	0	1	1	1	18	0	-1	0	0	0	-1	0	21	-2	23	24
1102	0	2	0	4	6	0	0	0	0	-1	-1	0	12	-2	14	16
1103	0	0	1	0	0	0	0	0	-1	0	-2	0	1	-3	4	4
1104	0	6	4	1	9	0	0	0	0	0	-3	0	20	-3	23	24
1105	0	2	4	1	9	0	0	0	0	0	-19	0	16	-19	35	37
1106	1	2	0	3	4	2	0	0	-1	-1	0	0	12	-2	14	17
1107	0	14	3	1	47	0	0	-4	-5	0	-4	0	65	-13	78	86
1108	2	9	2	1	14	0	-1	-6	-1	0	-2	0	28	-10	38	56
1109	2	0	27	1	0	0	0	-7	-2	-1	0	0	30	-10	40	47
1110	1	121	14	0	0	0	0	-22	-1	0	0	0	136	-23	159	168
1111	5	16	1	0	0	0	-2	-3	0	0	-1	0	22	-6	28	31
1112	1	1	0	0	24	1	-2	-2	-45	-17	-1	0	27	-67	94	98
1113	1	0	1	2	45	0	0	-1	-2	0	-1	0	49	-4	53	58
1114	0	2	0	0	0	0	0	-1	0	0	-4	0	2	-5	7	12
1115	0	17	26	3	3	5	-1	0	-2	-2	-3	0	54	-8	62	66
1116	8	300	1	0	2	0	0	-1	-3	-3	-9	-3	311	-19	330	337
1117	9	0	0	0	5	0	0	-2	-5	-5	-24	0	14	-36	50	63
1118	0	0	3	1	5	0	0	-7	-4	-2	-8	0	9	-21	30	35
1119	0	2	3	1	0	0	0	-5	-9	0	-8	0	6	-22	28	33
1120	1	3	5	0	4	1	-2	-22	-1	-5	-9	-2	14	-41	55	58
1121	0	1	0	0	0	0	0	-22	-3	-2	-28	0	1	-55	56	60
1122	15	27	14	13	29	0	-1	-9	-1	-5	-22	0	98	-38	136	150
1123	0	1	16	11	147	0	-9	-5	-17	-4	-4	0	175	-39	214	221
1124	0	19	1	2	3	0	0	-1	0	-1	-1	-1	25	-4	29	31
1125	10	100	167	23	27	2	-2	-4	-1	-3	-1	0	329	-11	340	367
1126	1	5	1	0	14	0	-2	-7	-12	-7	-154	0	21	-182	203	213
1127	1	7	1	1	2	0	-10	-155	-19	0	-7	0	12	-191	203	225
1128	0	12	1	0	10	0	-2	-10	0	0	-7	-2	23	-21	44	58
1129	0	5	3	5	9	1	0	-35	-20	-4	-34	0	23	-93	116	148
1130	0	10	1	1	67	2	0	-8	-3	-26	-157	0	81	-194	275	298
1131	3	46	28	8	80	0	-3	-13	-13	-3	-20	0	165	-52	217	266
1132	3	3	12	8	1	0	-4	-102	-51	-21	-65	0	27	-243	270	297
1133	5	25	42	0	42	1	-26	-75	-60	-17	-43	0	115	-221	336	357
1134	11	94	3	5	12	0	-4	-57	-17	-2	-31	-1	125	-112	237	277
1135	3	31	43	0	38	0	-1	-87	-7	-6	-22	0	115	-123	238	269
1136	0	47	10	10	19	0	-7	-6	-9	-6	-16	-1	86	-45	131	141
1137	1	15	23	1	12	0	0	0	-1	0	-5	0	52	-6	58	69
1138	2	12	8	0	6	0	-4	-22	-3	0	-12	0	28	-41	69	91
1139	5	54	13	1	9	1	-4	-21	-56	-13	-28	0	83	-122	205	217
1140	2	58	8	0	168	0	0	-18	-6	-1	-2	0	236	-27	263	286
1141	2	0	0	5	4	0	-2	-19	-5	-1	-1	0	11	-28	39	39
1142	2	0	11	1	0	0	-10	-30	-3	-3	-1	0	14	-47	61	66
1143	0	34	4	0	0	0	0	-27	-9	0	0	0	38	-36	74	81
1144	1	48	1	0	0	0	-1	-5	0	0	0	0	50	-6	56	59
1145	0	4	0	0	0	0	-3	0	-21	0	0	0	4	-24	28	30
1146	0	0	0	0	0	0	0	0	0	0	0	0	0	0	0	1
1147	1	0	0	0	0	0	0	0	0	0	-1	0	1	-1	2	10
1148	0	0	0	0	1	0	-1	-22	-2	-1	-2	0	1	-28	29	30
1149	0	6	2	0	3	0	-3	-25	-14	-1	-6	-1	11	-50	61	76
1150	1	0	0	0	5	0	0	-37	-2	-1	-9	0	6	-49	55	58
1151	0	0	7	0	0	0	-2	-3	-6	-1	-25	0	7	-37	44	46
1152	4	35	1	1	6	0	0	0	-10	-1	-6	0	47	-17	64	69
1153	3	40	19	8	1	0	0	-52	-7	-1	-9	0	71	-69	140	151
1154	1	16	4	0	4	0	-7	-115	-18	-2	-1	0	25	-143	168	180
1155	0	4	1	1	1	0	-1	-19	-23	-2	-7	0	7	-52	59	61
1156	1	1	6	1	6	0	-3	-40	-2	0	-21	0	15	-66	81	86
1157	0	7	2	1	2	0	0	-1	-6	0	-1	0	12	-8	20	24
1158	0	4	0	1	7	0	-4	-35	-3	-1	-10	0	12	-53	65	70
1159	0	8	4	1	1	0	-7	-334	-18	-7	-91	-1	14	-458	472	484
1160	0	1	0	0	6	0	-2	-8	-11	-2	-4	0	7	-27	34	41
1161	0	11	0	0	0	0	-2	-84	-1	-2	-31	0	11	-120	131	135
1162	1	0	0	0	0	0	-1	-3	0	-1	-4	0	1	-9	10	14
1163	0	1	1	0	11	0	-1	-30	-11	-2	-2	0	13	-46	59	59
1164	0	6	1	1	9	0	0	-14	-5	0	-2	0	17	-21	38	41
1165	0	0	2	0	0	0	0	-3	-1	0	-2	-1	2	-7	9	11
1166	0	3	1	0	0	0	0	-8	-3	0	-2	-1	4	-14	18	20
1167	0	1	0	0	3	0	0	-1	-1	0	-8	0	4	-10	14	14
1168	0	0	0	0	0	0	0	-3	-1	0	-5	0	0	-9	9	9
1169	0	3	3	0	2	0	-5	-20	-11	-3	-194	-1	8	-234	242	246
1170	0	9	0	0	1	0	0	0	-2	0	0	0	10	-2	12	12
1171	1	0	0	1	0	0	0	-5	-1	0	0	0	2	-6	8	8
1172	1	0	2	0	0	0	0	-1	0	-1	-9	0	3	-11	14	15
1173	0	3	0	0	8	0	0	0	-1	-1	0	0	11	-2	13	13
1174	3	2	0	1	0	0	-1	-3	0	0	0	0	6	-4	10	10
1175	0	1	1	0	1	0	-4	-38	-24	-1	0	0	3	-67	70	75
1176	0	2	0	0	2	0	-1	0	0	0	-2	0	4	-3	7	8
1177	0	0	0	0	1	0	0	-1	-1	0	-1	0	1	-3	4	6
1178	0	2	0	0	0	0	0	-1	0	0	-2	0	2	-3	5	5
1179	0	1	4	0	3	1	0	0	-3	0	0	0	9	-3	12	16
1180	0	0	0	0	0	0	0	0	0	-1	-1	0	0	-2	2	2
1181	0	2	9	1	2	0	-2	-2	-6	0	0	0	14	-10	24	25
1182	0	10	5	0	1	0	0	-1	-1	-3	0	0	16	-5	21	25
1183	0	1	1	1	0	0	0	-5	-1	-2	-1	0	3	-9	12	14
1184	1	1	1	0	0	0	-1	0	-5	0	-4	0	3	-10	13	15
1185	0	13	0	0	0	0	0	-3	0	0	0	0	13	-3	16	17
1186	1	0	0	0	3	0	-6	-4	-3	-1	0	0	4	-14	18	20
1187	0	0	1	5	9	0	0	-4	-1	-1	-3	0	15	-9	24	26
1188	0	0	0	0	2	0	0	0	0	0	0	0	2	0	2	5
1189	0	2	1	1	0	0	0	0	0	0	0	0	4	0	4	9
1190	2	5	13	0	0	1	0	-1	0	0	0	0	21	-1	22	26
1191	2	67	0	0	57	0	0	-2	0	0	0	0	126	-2	128	145
1192	3	3	0	0	2	0	0	-1	0	0	0	0	8	-1	9	12
1193	1	0	9	0	38	0	0	0	0	0	0	0	48	0	48	74
1194	1	66	0	2	0	1	0	0	0	0	0	0	70	0	70	78
1195	1	7	4	0	1	0	0	-1	-3	-2	-1	0	13	-7	20	44
1196	0	6	0	0	3	0	-3	-45	-7	0	-16	-1	9	-72	81	98
1197	1	0	1	1	2	0	-3	-15	-5	-2	-19	0	5	-44	49	60
1198	0	1	1	0	0	0	0	-1	0	0	-13	0	2	-14	16	22
1199	1	1	2	0	0	0	0	-2	0	0	-17	0	4	-19	23	33
1200	0	0	0	0	0	0	0	-1	0	0	-4	0	0	-5	5	8
1201	0	0	0	0	0	0	0	0	0	0	-1	0	0	-1	1	2
1202	0	0	0	0	0	0	-1	0	0	0	0	0	0	-1	1	2
1203	0	15	0	0	2	0	0	0	0	0	-1	0	17	-1	18	26
1204	0	0	0	0	24	0	0	-10	0	-1	0	0	24	-11	35	41
1205	0	1	2	4	16	0	0	0	-1	0	-1	0	23	-2	25	28
1206	0	2	17	3	5	1	-1	-7	-1	0	-3	0	28	-12	40	45
1207	0	29	12	0	2	0	0	0	0	0	0	0	43	0	43	47
1208	5	131	5	0	0	0	0	-3	0	0	0	0	141	-3	144	152
1209	5	0	2	0	0	0	0	0	0	0	0	0	7	0	7	7
1210	0	0	0	0	3	0	0	-1	0	0	-5	0	3	-6	9	12
1211	1	0	0	2	35	0	0	-1	0	0	0	0	38	-1	39	42
1212	1	1	14	7	5	0	0	-13	-13	-2	-5	0	28	-33	61	67
1213	0	5	10	0	0	0	0	-6	-2	0	0	0	15	-8	23	25
1214	0	85	2	1	17	0	-1	-26	0	0	-1	0	105	-28	133	137
1215	1	0	0	1	6	0	0	-1	0	0	0	0	8	-1	9	11
1216	0	2	6	0	2	0	0	0	0	0	-10	0	10	-10	20	20
1217	0	19	0	0	18	0	0	0	-1	-1	-13	0	37	-15	52	57
1218	2	17	1	0	0	0	0	-2	-7	-1	-12	0	20	-22	42	44
1219	3	42	29	1	7	0	0	-12	0	-1	-1	0	82	-14	96	142
1220	1	15	2	2	1	0	-4	-64	-3	-5	-14	0	21	-90	111	134
1221	4	16	1	1	9	0	0	-4	-9	-2	-1	0	31	-16	47	51
1222	0	1	1	2	3	0	-1	-18	-4	-2	0	0	7	-25	32	36
1223	2	2	11	0	27	0	-1	-11	-7	0	-5	0	42	-24	66	71
1224	1	6	0	0	0	0	-1	-25	-2	-3	0	0	7	-31	38	41
1225	0	0	0	0	0	0	-3	-3	-10	-1	-3	0	0	-20	20	22
1226	0	0	0	0	0	0	-2	-29	-3	-2	-9	0	0	-45	45	50
1227	0	0	0	0	0	0	0	-9	0	-1	-3	0	0	-13	13	15
1228	0	0	0	1	1	0	0	0	0	-2	-15	0	2	-17	19	22
1229	3	38	34	1	12	0	0	-4	-4	-3	-5	-1	88	-17	105	106
1230	0	10	2	1	96	1	-1	-4	0	-3	-11	0	110	-19	129	135
1231	2	35	12	14	16	0	-4	-11	0	-4	-1	0	79	-20	99	114
1232	0	19	30	1	3	0	-8	-6	-2	0	0	0	53	-16	69	90
1233	4	348	3	0	5	0	-14	-85	-18	0	-30	0	360	-147	507	522
1234	12	20	2	2	0	2	-2	-5	0	0	-1	0	38	-8	46	51
1235	2	17	4	1	81	0	-1	0	-5	0	-10	0	105	-16	121	129
1236	6	10	0	4	2	0	0	0	0	-4	-1	0	22	-5	27	33
1237	2	27	76	1	11	1	0	-2	-3	0	-1	0	118	-6	124	132
1238	1	26	0	0	31	0	0	-15	0	0	-1	0	58	-16	74	75
1239	0	19	1	0	9	0	0	-5	0	0	-1	0	29	-6	35	40
1240	2	42	18	1	3	0	0	-3	-1	0	0	0	66	-4	70	74
1241	1	8	17	1	18	0	0	-1	0	-1	-2	0	45	-4	49	53
1242	2	60	8	5	30	0	0	-1	0	-1	-6	0	105	-8	113	120
1243	0	16	19	4	33	0	0	-2	-6	-2	-5	0	72	-15	87	102
1244	1	119	21	0	8	0	0	-4	-1	-1	-1	0	149	-7	156	161
1245	25	197	41	5	3	0	0	0	-6	-2	-22	0	271	-30	301	324
1246	6	69	3	0	2	1	-1	0	-3	-4	-18	0	81	-26	107	116
1247	1	7	3	0	2	0	-13	-85	-54	-16	-40	0	13	-208	221	243
1248	2	12	2	5	47	1	0	-57	-24	-3	-12	0	69	-96	165	187
1249	2	33	54	5	29	0	-5	-24	-20	-1	-6	0	123	-56	179	199
1250	8	14	32	0	10	0	-7	-37	-7	-5	-33	-1	64	-90	154	180
1251	5	92	1	2	23	1	-7	-239	-10	-7	-10	-1	124	-274	398	419
1252	3	4	5	1	5	0	0	-5	0	0	-1	0	18	-6	24	100
1253	1	19	9	0	8	0	-10	-223	-17	-4	-35	0	37	-289	326	353
1254	10	147	3	1	16	1	-3	-96	-25	-3	-27	0	178	-154	332	359
1255	9	17	24	2	8	0	0	-15	-3	-1	-2	0	60	-21	81	93
1256	3	24	16	1	20	0	0	-12	-1	-2	-9	0	64	-24	88	105
1257	2	56	3	1	9	0	-1	-5	-1	-28	-169	-2	71	-206	277	300
1258	1	14	9	2	49	1	-5	-32	-44	-12	-9	0	76	-102	178	193
1259	6	75	6	18	11	0	-7	-176	-30	-5	-18	-1	116	-237	353	377
1260	4	7	28	1	11	0	-10	-91	-82	-6	-30	0	51	-219	270	338
1261	1	5	1	2	1	0	-7	-51	-1	0	-2	0	10	-61	71	77
1262	11	14	0	1	3	1	-9	-10	0	0	-52	0	30	-71	101	113
1263	5	30	1	0	9	0	-4	-96	-1	-3	-29	0	45	-133	178	191
1264	4	25	5	1	8	0	0	-7	-7	0	-4	0	43	-18	61	63
1265	0	1	5	7	0	0	-3	-13	-5	-1	-15	0	13	-37	50	56
1266	0	18	106	0	0	0	0	-1	-1	-1	-1	0	124	-4	128	136
1267	4	158	4	2	1	0	0	-47	-25	-11	-64	-2	169	-149	318	332
1268	3	10	3	0	5	0	0	-3	0	0	0	0	21	-3	24	25
1269	0	0	0	9	3	0	0	-17	-1	-1	-1	0	12	-20	32	33
1270	0	5	0	2	42	0	-4	-10	-3	-3	0	-1	49	-21	70	73
1271	0	7	0	16	11	0	-5	-18	-14	-2	-10	0	34	-49	83	85
1272	0	3	13	0	1	0	0	-8	-4	-1	0	0	17	-13	30	32
1273	0	2	0	0	1	0	-1	-34	-22	-2	-2	0	3	-61	64	69
1274	4	1	1	0	2	0	-6	-17	-9	-1	-7	-1	8	-41	49	54
1275	6	12	4	4	12	0	-1	-5	-3	0	-7	0	38	-16	54	63
1276	0	4	28	0	15	0	-6	-31	-24	-2	-11	0	47	-74	121	128
1277	1	60	2	4	104	0	-3	-69	-70	-1	0	0	171	-143	314	326
1278	1	8	30	16	28	1	0	-7	0	0	0	0	84	-7	91	96
1279	1	29	64	8	14	0	0	-1	0	0	0	0	116	-1	117	125
1280	12	129	24	9	22	0	0	-2	0	0	0	0	196	-2	198	206
1281	6	65	16	5	12	0	0	0	0	0	0	0	104	0	104	112
1282	9	202	31	6	28	0	0	-1	0	0	0	0	276	-1	277	291
1283	11	288	30	8	13	1	0	0	0	0	-1	0	351	-1	352	368
1284	9	271	44	0	15	0	0	-3	0	-1	-5	0	339	-9	348	377
1285	2	21	3	2	9	0	-1	0	-4	-3	-8	0	37	-16	53	63
1286	1	4	12	3	36	1	0	-4	-2	-1	-4	-1	57	-12	69	78
1287	0	89	32	3	61	0	0	-5	-7	-1	-4	0	185	-17	202	216
1288	5	222	19	7	9	1	0	-13	-2	-3	-5	0	263	-23	286	298
1289	12	152	115	4	66	0	-2	-22	-21	-2	-6	0	349	-53	402	445
1290	18	186	7	3	25	0	-4	-159	-9	-1	-1	0	239	-174	413	438
1291	6	45	27	7	48	0	-4	-24	0	-1	-4	-1	133	-34	167	187
1292	5	27	7	8	9	0	0	-1	0	-2	-27	0	56	-30	86	113
1293	1	19	3	1	32	0	0	-2	-2	-1	-3	0	56	-8	64	68
1294	3	78	5	5	36	2	-1	-26	-37	-2	-11	-1	129	-78	207	218
1295	19	29	42	6	64	5	0	-12	-3	-1	0	0	165	-16	181	202
1296	0	23	13	0	5	0	-1	-15	-2	0	-1	0	41	-19	60	75
1297	0	4	1	0	2	0	-4	-12	0	0	0	0	7	-16	23	26
1298	1	0	0	0	0	0	-5	-4	-1	0	0	0	1	-10	11	14
1299	2	3	0	0	0	0	-2	-2	-16	0	-12	0	5	-32	37	39
1300	1	16	1	0	1	0	-1	-15	-7	-1	0	0	19	-24	43	46
1301	2	128	9	0	0	0	0	-24	0	0	-3	0	139	-27	166	178
1302	0	3	2	0	0	0	-2	-6	-1	0	0	0	5	-9	14	15
1303	0	14	0	0	2	0	-5	-11	-14	-1	-40	-1	16	-72	88	89
1304	0	0	0	2	0	0	-2	-8	-1	0	0	0	2	-11	13	18
1305	0	0	0	0	1	0	-2	-8	-3	-2	-3	0	1	-18	19	26
1306	1	3	1	1	15	1	-5	-96	-20	0	0	0	22	-121	143	150
1307	3	7	25	3	38	0	-13	-149	-1	0	0	0	76	-163	239	245
1308	2	47	26	7	1	1	-22	-6	-1	0	-6	0	84	-35	119	130
1309	15	187	51	3	6	0	-1	-1	0	-1	0	0	262	-3	265	274
1310	1	29	2	0	3	0	0	-4	-3	-1	-8	0	35	-16	51	59
1311	2	12	1	1	7	0	-10	-510	-68	-11	-87	0	23	-686	709	723
1312	1	2	0	0	0	0	-5	-13	-19	-5	-2	0	3	-44	47	48
1313	2	13	19	3	12	0	0	-1	0	0	-1	0	49	-2	51	60
1314	0	74	6	3	1	0	0	-5	-2	-3	-5	0	84	-15	99	105
1315	4	43	3	6	83	0	0	-4	-3	-1	-3	0	139	-11	150	157
1316	2	266	7	8	16	0	-1	-7	-3	0	-1	0	299	-12	311	351
1317	8	8	22	1	40	0	-1	-2	-6	-1	-2	0	79	-12	91	101
1318	9	220	8	8	19	0	0	-15	-4	0	-1	0	264	-20	284	296
1319	13	110	240	2	6	0	-1	-24	-3	0	-16	0	371	-44	415	443
1320	6	161	6	0	5	1	0	-70	-3	-1	-6	0	179	-80	259	275
1321	4	11	6	3	58	0	-4	-52	-16	-2	-20	0	82	-94	176	185
1322	8	17	10	0	15	2	0	-22	-2	-1	-48	0	52	-73	125	137
1323	1	15	32	10	28	0	0	0	0	0	-1	0	86	-1	87	97
1324	4	132	56	9	16	1	0	0	0	0	0	0	218	0	218	232
1325	8	276	37	4	4	0	0	-29	0	0	-6	0	329	-35	364	374
1326	21	25	13	0	9	0	-1	-3	-1	-4	0	0	68	-9	77	87
1327	13	8	1	1	22	0	0	0	-2	0	-1	0	45	-3	48	53
1328	4	15	40	5	33	0	0	-2	-2	0	-1	-1	97	-6	103	126
1329	4	297	183	6	32	0	-1	-1	0	0	-4	0	522	-6	528	567
1330	16	308	23	4	16	0	-2	-34	-4	0	-4	0	367	-44	411	446
1331	13	47	15	3	61	1	-2	-1	-4	0	0	0	140	-7	147	176
1332	10	108	43	5	22	0	0	-22	-8	-2	-2	0	188	-34	222	239
1333	7	63	50	1	40	1	-6	-2	-1	-2	0	0	162	-11	173	183
1334	16	330	16	15	20	0	-1	-1	-5	0	-1	0	397	-8	405	449
1335	6	190	301	7	15	1	0	-9	-2	0	-2	0	520	-13	533	559
1336	1	354	39	4	26	0	0	-13	-3	-1	-3	-1	424	-21	445	468
1337	27	115	3	1	41	0	-1	-13	-3	-2	-4	0	187	-23	210	255
1338	5	66	21	3	74	1	-4	-31	-11	-4	-25	0	170	-75	245	258
1339	5	39	20	16	18	0	-5	-37	-14	-2	-18	0	98	-76	174	185
1340	6	38	37	3	17	0	-4	-14	-13	0	-13	0	101	-44	145	155
1341	11	73	37	5	6	0	0	-2	-2	0	-3	0	132	-7	139	152
1342	23	118	18	2	15	0	0	-2	0	0	-2	0	176	-4	180	195
1343	8	42	5	3	6	0	0	0	0	0	0	0	64	0	64	68
1344	7	22	22	8	2	0	0	0	0	0	-1	0	61	-1	62	71
1345	10	171	24	2	14	0	0	0	0	0	0	0	221	0	221	227
1346	3	68	21	4	6	0	0	0	0	0	0	0	102	0	102	114
1347	15	91	68	3	2	0	0	-2	0	0	-2	0	179	-4	183	198
1348	0	14	0	2	21	1	0	-1	-6	-7	-6	0	38	-20	58	63
1349	1	21	6	2	92	0	0	-13	-19	-13	-10	0	122	-55	177	190
1350	2	157	38	7	45	1	-2	-22	-4	-1	-12	0	250	-41	291	306
1351	4	200	124	11	37	1	-5	-15	-8	-6	-10	0	377	-44	421	445
1352	7	55	26	4	31	0	-11	-19	-5	-2	-6	-1	123	-44	167	181
1353	8	291	65	11	94	0	-4	-47	-8	0	-6	0	469	-65	534	586
1354	3	47	11	10	3	0	-13	-3	-12	-3	-2	0	74	-33	107	121
1355	14	325	27	0	20	0	0	-12	-16	-3	-10	0	386	-41	427	486
1356	7	52	41	2	5	0	0	-41	-15	-3	-12	0	107	-71	178	214
1357	0	5	9	0	2	0	-14	-163	-141	-1	-5	0	16	-324	340	350
1358	0	1	6	0	3	0	-1	-205	-23	-1	-4	0	10	-234	244	258
1359	0	19	0	0	9	1	-11	-70	-9	-2	-10	0	29	-102	131	137
1360	1	18	4	3	5	0	-9	-48	-8	-2	-20	0	31	-87	118	124
1361	0	11	30	2	11	0	-2	-31	-34	-4	-16	-1	54	-88	142	150
1362	1	74	19	4	17	0	-1	-11	-1	0	-2	0	115	-15	130	143
1363	5	68	37	3	0	0	-4	-20	-3	0	-3	0	113	-30	143	156
1364	4	31	3	1	1	0	-3	-8	-5	-5	-39	0	40	-60	100	104
1365	1	7	3	0	12	0	-1	-2	-4	-3	-12	0	23	-22	45	54
1366	2	12	6	3	16	0	-4	-191	-28	-5	-43	0	39	-271	310	321
1367	2	8	40	2	5	0	-5	-148	-44	-6	-67	-1	57	-271	328	342
1368	0	42	8	0	3	0	-1	-18	-16	-10	-7	0	53	-52	105	112
1369	2	114	1	0	2	0	-2	-121	-14	-1	-2	0	119	-140	259	280
1370	2	1	0	1	2	0	-5	-65	-25	-2	-31	0	6	-128	134	143
1371	1	8	1	0	5	0	-2	-2	-5	-3	-2	0	15	-14	29	32
1372	2	67	111	9	10	0	-5	-8	-12	-1	-7	0	199	-33	232	245
1373	1	15	8	1	0	0	-7	-19	-3	-1	0	0	25	-30	55	57
1374	2	14	8	0	0	0	-11	-53	-8	-2	-2	0	24	-76	100	110
1375	0	4	0	0	0	0	-13	-10	-1	0	0	0	4	-24	28	32
1376	0	1	0	1	0	0	0	-6	0	0	0	0	2	-6	8	10
1377	0	2	21	0	0	0	-4	-17	-36	-9	-16	0	23	-82	105	112
1378	3	457	1	1	2	0	0	-49	-8	0	-5	0	464	-62	526	539
1379	10	7	6	0	0	0	-8	-135	-4	-1	-6	0	23	-154	177	185
1380	0	2	5	0	0	0	-1	-6	-1	-2	-17	0	7	-27	34	37
1381	0	0	1	0	25	0	-2	-23	-27	-6	-64	-1	26	-123	149	158
1382	0	16	0	2	1	0	-8	-73	-40	-5	-56	0	19	-182	201	208
1383	2	18	4	3	5	0	-7	-64	-44	0	-20	0	32	-135	167	179
1384	1	22	5	0	2	0	-13	-146	-61	-10	-51	0	30	-281	311	334
1385	7	22	6	1	8	0	-4	-120	-86	-1	-22	0	44	-233	277	295
1386	5	122	24	5	6	0	-7	-714	-42	-7	-81	0	162	-851	1013	1037
1387	2	7	8	0	68	0	0	-17	-11	-1	-1	0	85	-30	115	124
1388	3	25	4	11	9	0	-5	-145	-15	-2	-19	0	52	-186	238	253
1389	2	3	8	1	2	0	-5	-15	-7	-2	-2	0	16	-31	47	51
1390	0	7	3	2	8	1	-2	-39	-8	-2	-2	0	21	-53	74	81
1391	0	2	0	0	10	0	-1	-114	-5	0	-2	0	12	-122	134	137
1392	0	1	10	3	22	0	-6	0	-1	0	0	0	36	-7	43	43
1393	0	36	17	10	4	1	0	0	-1	0	0	0	68	-1	69	75
1394	0	47	181	1	0	0	0	-2	-1	0	0	0	229	-3	232	235
1395	6	110	0	1	0	0	-1	0	0	0	0	0	117	-1	118	124
1396	40	9	0	0	0	0	0	-1	0	0	0	0	49	-1	50	53
1397	0	0	0	0	8	1	0	-3	0	0	-2	0	9	-5	14	14
1398	0	0	0	1	7	0	-2	-2	0	-6	-5	0	8	-15	23	24
1399	0	32	47	7	8	0	-3	-28	-8	0	-10	0	94	-49	143	150
1400	0	23	16	6	0	0	0	-9	-2	-1	-1	0	45	-13	58	65
1401	4	116	16	5	7	0	0	-5	-5	-1	0	0	148	-11	159	166
1402	11	168	62	1	27	0	0	-8	0	0	0	0	269	-8	277	285
1403	0	31	2	0	0	0	0	-1	0	0	0	0	33	-1	34	37
1404	0	17	8	0	0	0	0	0	0	0	0	0	25	0	25	27
1405	2	104	4	0	0	0	0	0	0	0	0	0	110	0	110	122
1406	3	33	8	0	1	0	0	0	0	0	0	0	45	0	45	47
1407	0	48	0	0	0	0	0	0	0	0	0	0	48	0	48	51
1408	0	4	0	0	5	0	0	0	0	0	0	0	9	0	9	11
1409	0	4	1	8	13	0	0	-1	0	0	-1	0	26	-2	28	28
1410	0	0	10	3	1	0	0	-1	-1	-1	0	0	14	-3	17	19
1411	0	9	5	0	0	0	0	-4	-1	-1	0	0	14	-6	20	25
1412	1	2	0	0	1	0	0	-2	0	0	-1	0	4	-3	7	9
1413	0	1	0	0	0	0	0	-2	0	0	-2	0	1	-4	5	5
1414	0	0	0	0	0	0	0	-6	-5	-1	-2	0	0	-14	14	16
1415	0	0	0	0	0	0	0	-6	0	0	0	0	0	-6	6	8
1416	0	0	1	0	2	0	-2	-3	-9	-9	-16	0	3	-39	42	43
1417	2	37	2	0	52	0	-1	-6	0	0	-3	0	93	-10	103	108
1418	4	7	10	11	17	0	0	0	-3	-4	-10	0	49	-17	66	73
1419	0	0	6	2	2	0	-1	-8	-6	-4	-13	0	10	-32	42	45
1420	0	8	3	2	19	0	-3	-5	-1	-1	0	0	32	-10	42	54
1421	1	56	4	3	13	0	-4	-42	-1	0	0	0	77	-47	124	127
1422	8	21	15	1	0	0	-3	-6	-1	0	0	0	45	-10	55	60
1423	7	49	12	0	1	0	-1	-18	0	-6	-12	-1	69	-38	107	113
1424	6	13	0	2	0	0	0	0	-1	0	-2	0	21	-3	24	32
1425	6	2	17	0	4	0	-9	-52	-16	-8	-31	0	29	-116	145	156
1426	1	15	0	3	3	0	-2	-43	-13	-1	-62	-1	22	-122	144	150
1427	2	2	2	1	31	0	0	-18	-5	0	-3	0	38	-26	64	68
1428	0	44	10	5	12	0	0	-4	0	0	0	0	71	-4	75	85
1429	4	8	12	0	13	0	0	0	0	0	0	0	37	0	37	39
1430	0	66	2	1	9	0	0	-1	-1	0	-12	0	78	-14	92	93
1431	2	90	8	0	3	0	0	-2	-1	0	-7	0	103	-10	113	122
1432	5	108	20	1	9	0	0	-14	-5	-9	-6	0	143	-34	177	196
1433	0	16	7	0	64	0	0	0	-17	-2	-2	0	87	-21	108	114
1434	0	35	14	4	121	0	0	-35	-5	0	-4	0	174	-44	218	243
1435	1	59	53	13	63	0	-3	-26	-7	-6	-6	0	189	-48	237	271
1436	2	65	95	6	40	0	-1	-104	-49	-2	-127	-2	208	-285	493	506
1437	2	216	24	1	20	0	0	-7	-10	-1	-25	0	263	-43	306	318
1438	26	93	32	2	23	1	-2	-24	-18	-3	-7	0	177	-54	231	252
1439	2	10	1	0	9	0	-2	-20	-4	0	-5	0	22	-31	53	65
1440	2	5	0	1	11	0	0	-58	-4	0	-7	0	19	-69	88	114
1441	0	24	7	0	18	0	-9	-4	-3	0	-2	0	49	-18	67	77
1442	0	27	8	2	0	0	0	-10	-12	-5	-13	0	37	-40	77	87
1443	1	41	16	0	5	0	-3	-47	-36	-13	-21	0	63	-120	183	208
1444	0	83	3	1	8	0	-10	-84	-114	-7	-10	-1	95	-226	321	337
1445	3	1	3	3	18	0	-16	-445	-39	-8	-61	0	28	-569	597	610
1446	3	73	65	1	8	0	-5	-10	-3	-3	-15	-1	150	-37	187	200
1447	1	19	1	1	3	0	-1	-37	-13	0	-14	0	25	-65	90	96
1448	0	5	2	1	2	0	-10	-149	-4	0	-5	0	10	-168	178	192
1449	0	2	0	0	8	0	-21	-37	-26	-1	-29	0	10	-114	124	129
1450	6	4	3	0	0	0	-1	-15	-5	-4	-24	0	13	-49	62	67
1451	1	5	0	0	1	0	0	-4	-3	0	-7	0	7	-14	21	21
1452	0	5	1	0	1	0	-7	-151	-11	-3	-26	0	7	-198	205	210
1453	0	1	0	0	2	0	-1	-2	-12	-1	-10	-1	3	-27	30	36
1454	0	2	0	0	2	0	-13	-373	-56	-2	-96	-1	4	-541	545	564
1455	1	1	4	0	1	0	-12	-16	-13	-3	-35	-2	7	-81	88	95
1456	1	24	6	1	7	1	0	-2	-2	0	-9	0	40	-13	53	56
1457	0	8	14	1	4	0	-4	-22	-7	-2	-7	0	27	-42	69	85
1458	0	8	6	3	12	0	-6	-3	0	-2	-1	0	29	-12	41	44
1459	1	23	6	0	10	0	-5	-11	-12	0	-7	0	40	-35	75	80
1460	2	7	2	4	28	1	-1	-8	-6	0	-22	-1	44	-38	82	89
1461	1	7	10	1	6	0	0	-1	-3	-2	-7	0	25	-13	38	44
1462	0	35	9	0	7	0	-1	-4	-1	-2	-2	0	51	-10	61	65
1463	1	20	3	0	2	0	-2	-22	-9	-2	-4	0	26	-39	65	68
1464	0	8	0	1	0	1	0	-3	-2	-2	-1	0	10	-8	18	21
1465	0	2	3	0	8	0	0	-14	-5	0	-9	0	13	-28	41	48
1466	0	3	0	1	0	0	0	-13	-2	-2	-21	0	4	-38	42	44
1467	0	0	4	1	4	0	0	-4	-12	-1	-7	-1	9	-25	34	38
1468	1	28	2	3	2	0	-4	-19	-26	-5	-25	0	36	-79	115	136
1469	1	2	2	0	2	0	-1	-40	-3	0	-5	0	7	-49	56	58
1470	0	22	1	0	2	0	-4	-135	-16	-4	-19	0	25	-178	203	213
1471	0	9	0	1	6	0	-2	-65	-3	-1	-5	0	16	-76	92	103
1472	1	2	1	0	1	0	-2	-53	-16	-1	-18	0	5	-90	95	103
1473	1	4	1	0	10	0	0	-27	-3	-2	-7	-1	16	-40	56	63
1474	0	3	7	0	3	0	0	-4	-4	0	-1	0	13	-9	22	29
1475	0	1	0	1	0	0	-1	-18	-3	-2	0	0	2	-24	26	39
1476	0	3	9	0	0	0	-5	-3	-9	0	0	0	12	-17	29	52
1477	0	72	0	0	0	0	-10	-61	-3	-1	-8	0	72	-83	155	190
1478	0	0	1	0	0	0	-5	-22	-5	0	-3	0	1	-35	36	47
1479	4	247	2	0	1	0	-2	-21	-39	-2	-30	0	254	-94	348	414
1480	25	20	1	2	3	0	-1	-10	-13	0	-11	0	51	-35	86	102
1481	1	44	34	1	8	0	-4	-66	-8	-1	-7	0	88	-86	174	208
1482	0	1	0	1	3	0	-2	-7	-5	-2	-1	0	5	-17	22	30
1483	1	8	16	0	5	0	-1	-9	-153	-5	-22	-2	30	-192	222	255
1484	0	67	2	0	7	0	-1	-259	-11	-4	-84	0	76	-359	435	473
1485	0	6	8	1	14	0	-12	-329	-39	-4	-29	-1	29	-414	443	456
1486	0	3	4	1	11	0	-2	-5	-5	0	-11	0	19	-23	42	52
1487	3	18	13	5	98	0	0	0	0	0	-6	0	137	-6	143	159
1488	0	74	11	8	5	0	0	-1	0	0	0	0	98	-1	99	138
1489	2	178	204	0	2	0	0	-1	-1	0	0	0	386	-2	388	442
1490	5	471	8	1	13	0	-1	-47	-4	0	-2	0	498	-54	552	602
1491	12	14	10	8	1	0	0	-6	-2	0	-1	0	45	-9	54	67
1492	7	280	49	0	9	0	-10	-27	-19	-2	-9	0	345	-67	412	475
1493	3	135	2	0	13	1	0	0	0	0	-1	0	154	-1	155	194
1494	46	318	23	18	15	1	-1	-41	-1	0	-6	0	421	-49	470	545
1495	3	8	12	0	3	0	0	-6	-2	0	-3	0	26	-11	37	44
1496	4	29	12	4	5	0	0	-13	0	0	-1	0	54	-14	68	75
1497	8	23	8	1	95	0	-1	-3	-2	0	-2	0	135	-8	143	150
1498	1	4	1	3	88	3	0	0	0	0	0	0	100	0	100	110
1499	0	2	7	6	219	2	0	-1	-2	0	-2	0	236	-5	241	246
1500	0	45	139	31	124	0	0	0	-1	0	0	0	339	-1	340	351
1501	6	696	159	8	94	2	0	-2	0	0	0	0	965	-2	967	986
1502	9	168	73	13	151	0	0	0	-2	0	0	0	414	-2	416	433
1503	21	54	52	8	60	0	0	-13	-2	0	0	0	195	-15	210	227
1504	9	115	130	8	5	1	0	0	0	0	-1	0	268	-1	269	290
1505	9	165	33	3	14	0	0	0	0	-1	-1	0	224	-2	226	248
1506	19	87	12	7	46	0	0	0	-1	0	0	0	171	-1	172	192
1507	18	49	52	3	9	2	0	-1	-1	-1	-2	0	133	-5	138	164
1508	6	45	3	0	30	2	0	-2	-2	0	-3	0	86	-7	93	108
1509	8	9	14	5	23	0	-1	-2	-3	-1	-1	0	59	-8	67	80
1510	1	21	50	13	57	0	0	-3	0	0	-15	0	142	-18	160	177
1511	1	8	11	5	2	0	0	-3	-1	-1	-21	-1	27	-27	54	60
1512	1	12	2	2	1	0	0	0	0	0	-2	0	18	-2	20	22
1513	1	16	4	0	4	0	0	-6	-36	-3	-28	0	25	-73	98	102
1514	2	21	4	2	8	0	0	-23	0	-4	-3	0	37	-30	67	73
1515	7	6	6	1	2	0	-1	-38	-100	0	-8	0	22	-147	169	182
1516	0	16	5	0	1	0	0	-71	-5	0	-5	0	22	-81	103	113
1517	1	4	0	2	21	0	-7	-26	-3	-5	-5	0	28	-46	74	77
1518	0	0	1	0	0	0	-3	-11	-9	-2	-20	0	1	-45	46	46
1519	0	0	1	0	0	0	-2	-13	-4	0	-2	0	1	-21	22	23
1520	0	12	1	1	0	0	-3	-206	-10	0	-15	0	14	-234	248	257
1521	0	3	1	0	0	0	-7	-107	-17	-3	-1	0	4	-135	139	150
1522	0	0	0	0	0	0	-5	-294	-32	0	0	0	0	-331	331	337
1523	0	2	0	0	0	0	-4	-21	-3	-1	-8	-2	2	-39	41	43
1524	1	0	0	0	0	0	-17	-213	-19	-1	-17	-2	1	-269	270	278
1525	0	0	0	0	0	0	0	-5	-2	-1	-12	-1	0	-21	21	24
1526	0	0	0	1	0	0	-1	-5	-4	-3	-4	-1	1	-18	19	26
1527	0	3	2	0	6	0	-11	-239	-30	-9	-72	0	11	-361	372	384
1528	4	46	3	0	12	0	-5	-143	-61	-4	-15	-1	65	-229	294	305
1529	3	20	1	0	22	1	-5	-51	-54	-5	-160	-3	47	-278	325	339
1530	1	19	11	1	50	0	-6	-22	-11	-9	-71	-1	82	-120	202	211
1531	4	107	69	5	3	0	-4	-100	-61	-20	-104	0	188	-289	477	497
1532	2	71	47	1	68	0	-4	-81	-92	-22	-78	0	189	-277	466	483
1533	2	2	0	9	0	0	0	0	0	-1	-5	0	13	-6	19	20
1534	7	2	146	0	11	0	0	-3	-3	0	-4	0	166	-10	176	181
1535	0	518	0	3	2	1	0	-19	-2	0	-15	0	524	-36	560	579
1536	4	3	5	0	16	0	-1	-4	-3	0	-2	0	28	-10	38	45
1537	0	12	1	3	19	0	-6	-110	-12	-3	-12	0	35	-143	178	186
1538	5	2	6	1	3	0	0	-3	0	-8	-12	0	17	-23	40	46
1539	0	20	14	1	11	0	-1	-5	-9	-9	-70	0	46	-94	140	144
1540	0	66	2	3	11	0	0	-16	-5	-5	-11	0	82	-37	119	126
1541	1	2	1	1	7	0	-11	-105	-59	-5	-42	-1	12	-223	235	243
1542	0	0	2	1	0	0	-14	-104	-12	-5	-44	0	3	-179	182	194
1543	4	27	28	1	9	0	-12	-50	-15	-8	-60	0	69	-145	214	230
1544	5	9	1	0	3	0	-2	-48	-22	-3	-25	-1	18	-101	119	132
1545	4	54	9	8	9	0	-4	-14	-11	-4	-11	0	84	-44	128	151
1546	6	29	6	1	1	0	-1	-12	-8	-4	-12	0	43	-37	80	82
1547	11	142	74	3	2	0	-2	-51	-11	0	-7	-2	232	-73	305	332
1548	2	36	6	0	19	0	-1	-37	-9	-1	-2	0	63	-50	113	125
1549	0	0	0	1	0	0	-2	-7	-5	0	-4	0	1	-18	19	31
1550	0	0	1	0	0	1	-2	-256	-10	-1	-30	-2	2	-301	303	312
1551	0	1	0	0	0	0	-2	-7	-3	-4	-6	0	1	-22	23	26
1552	2	3	1	1	1	0	-1	0	-22	0	-1	0	8	-24	32	37
1553	11	18	9	1	8	0	-1	-23	-1	0	-3	0	47	-28	75	84
1554	0	4	2	0	1	0	-3	-26	-4	-2	-9	0	7	-44	51	57
1555	0	0	1	0	5	0	-1	-3	-2	0	-15	0	6	-21	27	32
1556	0	1	0	0	0	0	0	-9	-5	-1	-15	0	1	-30	31	39
1557	0	1	0	1	2	0	-12	-34	-42	-10	-77	-2	4	-177	181	185
1558	0	4	4	2	5	0	0	-7	-3	-2	-5	0	15	-17	32	40
1559	1	3	0	1	1	0	-1	-97	-7	0	-22	0	6	-127	133	141
1560	1	67	11	2	2	0	-13	-20	-5	-10	-29	0	83	-77	160	168
1561	2	36	0	0	1	0	0	-4	-1	0	-2	0	39	-7	46	50
1562	1	7	0	0	0	0	-2	-39	-6	-1	-12	0	8	-60	68	72
1563	1	0	0	0	16	0	-1	-2	-13	0	-15	-1	17	-32	49	51
1564	0	1	0	0	2	0	0	0	-1	0	0	0	3	-1	4	4
1565	0	0	4	0	1	0	0	0	-1	0	-3	0	5	-4	9	9
1566	0	8	2	0	1	0	0	-1	-1	-2	-7	0	11	-11	22	23
1567	1	17	0	0	1	0	-1	-4	-2	-3	-1	0	19	-11	30	32
1568	1	3	0	0	3	0	-1	-8	-2	0	-2	0	7	-13	20	21
1569	0	1	1	3	23	0	-1	-24	-7	-1	-1	0	28	-34	62	63
1570	0	1	5	0	1	0	0	-7	-25	0	-1	0	7	-33	40	47
1571	0	10	23	1	30	0	0	-59	-1	0	-7	0	64	-67	131	140
1572	0	51	6	12	104	0	-1	-1	0	0	-2	0	173	-4	177	196
1573	4	26	65	4	110	1	0	-4	-1	-1	0	0	210	-6	216	227
1574	0	497	44	3	93	0	-3	-15	-19	-5	-30	0	637	-72	709	732
1575	3	25	28	4	67	0	-1	-78	-2	-1	-3	0	127	-85	212	231
1576	7	585	121	10	73	0	0	-1	0	0	0	0	796	-1	797	837
1577	5	120	155	7	43	1	0	-5	-1	-1	-1	0	331	-8	339	374
1578	3	138	54	6	17	0	-1	-2	0	0	0	0	218	-3	221	253
1579	14	287	53	12	140	0	0	-4	-1	0	-1	0	506	-6	512	547
1580	7	33	20	4	26	0	-2	-9	0	0	-7	0	90	-18	108	126
1581	4	95	76	3	20	0	-1	-2	0	0	0	0	198	-3	201	214
1582	3	64	22	9	13	0	0	-3	-1	0	-1	0	111	-5	116	122
1583	6	7	7	3	0	0	-1	-2	0	0	-1	0	23	-4	27	28
1584	2	1	0	0	1	0	0	-5	-2	0	-1	0	4	-8	12	14
1585	0	1	0	0	0	1	0	-2	-3	-1	-2	0	2	-8	10	11
1586	0	0	0	0	6	0	0	0	-4	0	-1	0	6	-5	11	13
1587	0	4	13	2	18	2	0	-1	0	-1	0	0	39	-2	41	43
1588	0	2	8	1	3	0	0	-2	-1	-1	0	0	14	-4	18	19
1589	0	2	4	0	5	0	0	-4	0	-1	0	0	11	-5	16	19
1590	0	19	4	0	10	0	-2	-1	-7	0	-5	0	33	-15	48	50
1591	0	1	2	3	1	0	0	-2	0	0	-3	0	7	-5	12	15
1592	0	12	51	0	3	1	-1	-6	-4	0	-4	0	67	-15	82	91
1593	1	46	2	0	40	0	-3	-7	-6	0	-1	0	89	-17	106	111
1594	8	0	2	6	7	0	-2	-5	-3	0	-1	0	23	-11	34	35
1595	0	1	5	1	2	0	0	-8	-1	-1	-1	0	9	-11	20	21
1596	3	6	4	0	0	0	-1	-11	-2	-1	0	0	13	-15	28	30
1597	5	33	4	1	3	0	0	-3	0	-1	0	0	46	-4	50	60
1598	2	10	0	0	2	0	0	-6	0	0	-2	0	14	-8	22	23
1599	0	0	0	0	5	0	0	-1	0	0	-1	0	5	-2	7	8
1600	1	5	1	1	7	0	0	-1	0	0	-1	0	15	-2	17	18
1601	0	24	1	0	92	0	0	-1	-2	-1	-8	-1	117	-13	130	141
1602	2	4	0	2	1	0	0	0	0	0	0	0	9	0	9	10
1603	0	24	143	7	57	0	-1	-10	-8	-5	-19	0	231	-43	274	283
1604	3	91	9	4	22	0	-2	-17	-3	-5	-19	0	129	-46	175	184
1605	4	5	4	7	3	0	-1	-8	-2	0	0	0	23	-11	34	36
1606	2	11	0	2	6	0	0	-55	-2	0	-2	0	21	-59	80	83
1607	0	7	1	1	2	0	-1	-6	0	0	-4	0	11	-11	22	22
1608	0	0	0	1	7	0	0	-1	0	0	0	0	8	-1	9	9
1609	0	0	2	2	36	0	0	-4	0	-1	-4	-1	40	-10	50	51
1610	2	11	11	2	41	0	0	-2	0	0	-1	0	67	-3	70	74
1611	0	36	47	12	46	0	0	-1	0	0	-2	0	141	-3	144	145
1612	7	96	46	4	87	0	0	0	0	-2	0	0	240	-2	242	250
1613	4	170	5	3	70	0	0	0	0	0	0	0	252	0	252	267
1614	12	158	20	10	21	0	0	-3	0	0	0	0	221	-3	224	232
1615	0	3	7	2	1	0	0	-1	0	0	0	0	13	-1	14	21
1616	1	25	1	0	8	0	0	0	-1	0	-2	-1	35	-4	39	44
1617	1	24	6	1	4	0	0	0	-4	0	-4	0	36	-8	44	47
1618	0	109	14	1	10	0	0	-13	-1	0	-1	0	134	-15	149	154
1619	2	63	8	2	13	0	-1	-3	-2	0	-1	0	88	-7	95	102
1620	1	21	16	3	4	0	0	-6	-1	-1	-2	0	45	-10	55	56
1621	2	32	5	2	8	0	0	0	0	0	-2	0	49	-2	51	57
1622	4	0	5	0	2	0	-1	-5	-1	-1	-17	0	11	-25	36	39
1623	0	1	3	2	1	1	-1	-1	-3	0	-14	0	8	-19	27	28
1624	0	25	2	5	5	0	0	-2	-2	-3	-1	-1	37	-9	46	52
1625	1	4	8	0	2	0	0	-6	-11	-1	-18	0	15	-36	51	55
1626	0	6	1	0	9	0	-1	-18	-7	-9	-17	0	16	-52	68	76
1627	0	3	5	3	54	0	0	-21	-11	0	-13	0	65	-45	110	113
1628	0	9	10	13	3	0	-1	-10	0	0	-3	0	35	-14	49	57
1629	0	13	76	1	1	1	-1	-3	-6	-1	-1	0	92	-12	104	120
1630	2	114	4	0	11	0	-1	-7	-4	-1	0	0	131	-13	144	152
1631	7	38	21	3	26	0	0	-2	-1	0	0	0	95	-3	98	109
1632	2	4	12	2	3	1	-2	-54	-4	-3	-8	0	24	-71	95	103
1633	0	5	1	0	0	0	-18	-26	-31	-12	-66	0	6	-153	159	166
1634	3	17	0	2	1	0	-5	-32	-3	-2	-7	0	23	-49	72	81
1635	0	2	1	0	0	0	-4	-100	-29	-1	-17	0	3	-151	154	161
1636	0	0	0	0	0	0	-3	-64	-10	0	-9	-1	0	-87	87	94
1637	0	0	0	0	1	0	0	-8	-3	0	-22	0	1	-33	34	35
1638	0	0	0	0	5	0	0	-1	0	-1	-7	0	5	-9	14	16
1639	0	0	0	0	1	0	0	0	-5	0	-11	0	1	-16	17	18
1640	0	0	1	0	0	0	-1	-6	-1	0	-3	0	1	-11	12	16
1641	0	12	4	0	2	0	0	-12	-8	0	-4	0	18	-24	42	44
1642	1	7	4	0	0	0	-1	-31	-12	-8	-62	0	12	-114	126	129
1643	0	8	0	0	1	0	-1	-4	-5	-2	-3	0	9	-15	24	25
1644	0	7	2	0	3	0	0	-4	0	0	0	0	12	-4	16	17
1645	1	2	1	0	17	0	0	-2	0	0	0	0	21	-2	23	23
1646	0	0	0	1	0	0	0	-2	-2	0	-2	0	1	-6	7	7
1647	0	0	5	0	2	0	0	-2	-1	0	0	0	7	-3	10	12
1648	0	62	4	1	3	0	0	-1	0	0	-1	0	70	-2	72	77
1649	1	0	2	0	0	0	0	-1	-9	0	0	0	3	-10	13	17
1650	0	14	2	0	3	0	0	-3	-2	0	0	0	19	-5	24	27
1651	0	5	2	1	2	0	-4	-8	0	0	0	0	10	-12	22	27
1652	0	0	0	0	1	0	0	0	0	0	0	0	1	0	1	2
1653	0	3	0	0	0	0	0	0	0	0	0	0	3	0	3	3
1654	1	1	0	0	1	0	0	0	0	0	0	0	3	0	3	3
1655	0	0	0	0	0	0	0	0	0	0	0	0	0	0	0	0
1656	0	0	0	0	0	0	0	0	0	0	0	0	0	0	0	0
1657	0	0	0	0	0	0	0	-1	0	0	-2	0	0	-3	3	4
1658	0	0	0	0	1	0	-2	-37	-28	0	-11	0	1	-78	79	81
1659	0	1	0	0	0	0	0	0	0	0	0	0	1	0	1	1
1660	1	3	0	0	2	0	0	-5	-1	0	-3	0	6	-9	15	15
1661	0	68	1	2	0	0	0	-39	-24	-5	-46	0	71	-114	185	192
1662	1	0	6	0	1	0	0	-2	0	0	0	0	8	-2	10	10
1663	0	59	0	0	26	0	0	-19	-44	0	-1	0	85	-64	149	153
1664	0	0	0	3	0	0	-2	-70	-12	-3	-9	0	3	-96	99	99
1665	0	0	22	0	9	0	0	-2	-2	-3	-8	-1	31	-16	47	48
1666	0	4	2	1	3	0	0	-2	-2	-1	-3	0	10	-8	18	21
1667	9	4	14	0	2	0	-2	-65	-8	-2	-2	0	29	-79	108	110
1668	0	94	16	2	2	0	-6	-14	-7	0	0	0	114	-27	141	155
1669	5	16	0	1	2	0	0	-2	-1	0	0	0	24	-3	27	29
1670	1	17	4	0	2	0	0	-4	0	0	0	0	24	-4	28	28
1671	0	4	0	0	2	0	0	0	-1	0	0	0	6	-1	7	8
1672	0	2	2	0	3	0	0	0	0	0	0	0	7	0	7	8
1673	0	4	0	0	1	0	0	0	0	0	0	0	5	0	5	5
1674	0	2	3	0	0	0	0	-2	0	-1	0	0	5	-3	8	9
1675	0	7	0	0	2	0	0	-1	0	0	-1	0	9	-2	11	11
1676	0	4	1	0	1	0	0	-1	0	0	0	0	6	-1	7	8
1677	0	2	3	0	1	0	0	0	0	-1	-1	0	6	-2	8	8
1678	1	6	0	0	2	0	0	-1	0	0	-3	0	9	-4	13	15
1679	0	4	0	0	16	0	0	-1	0	-1	-5	0	20	-7	27	31
1680	0	3	5	2	4	0	0	-3	-3	-1	0	0	14	-7	21	21
1681	0	5	15	0	1	0	0	-1	-1	0	0	0	21	-2	23	27
1682	1	40	1	1	2	0	0	-14	-1	0	-1	0	45	-16	61	70
1683	1	0	1	0	10	0	-3	-3	-1	0	0	0	12	-7	19	24
1684	0	2	0	0	0	0	0	-1	-2	0	-2	0	2	-5	7	9
1685	0	0	1	1	0	2	0	0	0	0	0	0	4	0	4	5
1686	1	11	2	0	2	0	0	-2	0	0	0	0	16	-2	18	19
1687	0	0	1	0	0	0	-1	0	-3	0	-16	0	1	-20	21	23
1688	1	3	3	0	6	0	-1	-2	0	0	0	0	13	-3	16	21
1689	0	9	1	0	4	0	-7	-110	-51	-8	-45	0	14	-221	235	247
1690	1	5	4	1	0	0	-1	-9	-4	0	-2	0	11	-16	27	29
1691	1	10	1	0	2	0	0	-7	-13	0	-32	0	14	-52	66	72
1692	0	9	0	0	2	0	-3	-39	-2	-5	-38	0	11	-87	98	102
1693	4	3	3	1	6	0	0	-5	-2	0	-44	-1	17	-52	69	72
1694	1	11	7	3	9	0	-5	-16	-18	-4	-49	0	31	-92	123	136
1695	1	31	4	5	6	0	-1	-120	-17	-7	-25	0	47	-170	217	227
1696	6	110	31	11	29	0	-9	-211	-32	-3	-39	0	187	-294	481	501
1697	3	11	12	3	44	1	-10	-104	-21	-2	-8	0	74	-145	219	230
1698	5	8	11	1	5	0	-1	-21	-30	-1	-6	0	30	-59	89	94
1699	2	151	56	1	84	1	-5	-154	-35	-7	-22	0	295	-223	518	542
1700	3	3	2	0	7	0	-5	-42	-5	-4	-7	0	15	-63	78	82
1701	0	0	3	0	6	0	-7	-17	-34	-7	-26	-1	9	-92	101	111
1702	0	80	5	2	12	0	-3	-24	-8	-6	-18	0	99	-59	158	168
1703	6	47	42	2	24	0	-4	-24	-11	-1	-9	0	121	-49	170	182
1704	1	76	7	2	16	0	-9	-217	-17	-3	0	0	102	-246	348	369
1705	3	14	4	1	8	0	-2	-33	-3	0	0	0	30	-38	68	72
1706	0	12	9	0	9	0	-2	-71	0	0	0	0	30	-73	103	113
1707	0	35	6	3	2	0	-1	-2	0	0	-3	0	46	-6	52	58
1708	1	14	3	0	4	0	0	0	-3	-5	-7	0	22	-15	37	45
1709	0	11	2	0	10	0	-5	-45	-12	-1	-27	0	23	-90	113	122
1710	2	2	9	2	3	0	0	-41	-7	-3	-8	0	18	-59	77	89
1711	0	0	0	0	0	0	-1	-1	0	-1	-2	0	0	-5	5	17
1712	1	0	1	1	1	0	-2	-87	-17	-1	-15	0	4	-122	126	131
1713	0	3	3	1	0	0	0	0	0	0	0	0	7	0	7	7
1714	0	0	0	0	0	0	0	0	0	0	0	0	0	0	0	0
1715	0	0	0	0	0	0	0	-1	-1	0	0	0	0	-2	2	3
1716	0	0	0	0	0	0	0	-3	0	0	0	0	0	-3	3	3
1717	0	0	0	0	0	0	0	0	0	0	0	0	0	0	0	0
1718	0	0	0	0	0	0	0	0	0	0	-3	0	0	-3	3	3
1719	0	0	0	1	3	0	0	0	0	0	0	0	4	0	4	4
1720	0	0	0	1	4	0	0	0	0	0	0	0	5	0	5	5
1721	0	4	1	0	9	0	0	-1	-2	0	0	0	14	-3	17	17
1722	3	20	1	2	2	0	0	-5	0	0	-3	0	28	-8	36	39
1723	2	6	12	0	11	0	0	-1	-3	0	-14	0	31	-18	49	53
1724	0	15	2	0	2	0	0	-1	-1	0	0	0	19	-2	21	24
1725	3	38	17	0	0	0	0	-21	-14	0	-1	0	58	-36	94	98
1726	3	16	1	0	0	0	-1	-38	-2	-1	-2	0	20	-44	64	70
1727	3	29	11	1	2	0	-4	-10	-1	0	-1	0	46	-16	62	67
1728	5	15	2	0	22	0	-2	-18	-7	-1	-5	0	44	-33	77	83
1729	3	6	0	2	0	0	-2	-18	-1	-1	-14	0	11	-36	47	52
1730	0	5	8	0	0	0	0	-4	-1	-2	-3	0	13	-10	23	26
1731	0	60	0	0	5	0	0	-1	0	0	-9	0	65	-10	75	86
1732	9	0	0	0	6	0	0	-1	0	-3	0	0	15	-4	19	35
1733	0	0	0	2	5	0	0	-2	-8	-1	-17	0	7	-28	35	38
1734	0	8	8	2	8	0	-1	-10	-4	-8	-4	0	26	-27	53	57
1735	0	29	0	3	4	0	-4	-9	-4	-1	-9	0	36	-27	63	69
1736	2	8	8	0	5	0	0	-7	-1	-4	-6	0	23	-18	41	45
1737	0	119	14	1	32	0	-2	-5	-2	0	-8	0	166	-17	183	192
1738	4	15	2	2	17	0	0	-6	-1	-1	-2	0	40	-10	50	55
1739	10	40	13	7	26	1	-1	-12	-1	0	-2	0	97	-16	113	123
1740	0	2	1	0	10	0	0	-7	-7	0	-1	0	13	-15	28	29
1741	1	9	2	0	4	0	-2	-33	-4	-1	-2	0	16	-42	58	61
1742	2	15	0	3	1	0	-1	-10	0	-7	-36	0	21	-54	75	83
1743	0	2	1	0	1	0	0	-13	-19	-5	-51	0	4	-88	92	95
1744	1	12	1	0	13	0	-1	-48	-8	-2	-11	0	27	-70	97	103
1745	2	1	0	3	4	0	-2	-68	-21	-4	-15	0	10	-110	120	123
1746	1	3	0	0	7	0	-11	-36	-26	-10	-111	-1	11	-195	206	215
1747	1	38	14	7	11	0	-3	-69	-18	-3	-24	0	71	-117	188	201
1748	1	39	9	1	17	0	0	-12	-3	-1	-1	0	67	-17	84	94
1749	2	1	1	1	22	0	-5	-62	-4	0	-6	-1	27	-78	105	114
1750	5	9	2	2	11	0	-11	-138	-32	-33	-164	-2	29	-380	409	420
1751	3	40	13	0	10	0	-2	-45	-43	-3	-24	0	66	-117	183	196
1752	1	8	4	0	19	0	-6	-4	-13	-3	0	0	32	-26	58	61
1753	0	48	3	1	9	0	-4	-9	-5	0	0	0	61	-18	79	84
1754	4	38	54	3	8	0	-2	-22	-1	0	-18	0	107	-43	150	159
1755	0	14	1	1	7	0	-6	-19	0	-1	-15	0	23	-41	64	70
1756	3	63	5	0	11	0	0	-1	-12	-7	-62	0	82	-82	164	172
1757	0	33	14	0	5	0	0	-2	-5	-1	-14	0	52	-22	74	83
1758	0	30	17	0	4	0	-9	-105	-28	-18	-59	0	51	-219	270	287
1759	0	23	3	2	4	0	-6	-202	-57	-19	-61	0	32	-345	377	391
1760	4	13	2	0	1	0	-5	-289	-78	-3	-3	-1	20	-379	399	411
1761	0	6	0	3	2	0	-8	-31	-9	-6	-19	0	11	-73	84	89
1762	0	1	10	0	1	0	-5	-10	-6	-3	-7	0	12	-31	43	47
1763	1	56	2	0	3	0	0	-9	-3	-3	-4	0	62	-19	81	88
1764	0	0	0	0	0	0	-3	-12	-3	0	-2	0	0	-20	20	21
1765	1	3	2	0	1	0	-6	-5	-2	-2	-3	0	7	-18	25	30
1766	0	3	0	0	0	0	0	-2	0	-1	0	0	3	-3	6	9
1767	0	1	0	0	0	0	0	-11	-6	-1	-13	0	1	-31	32	34
1768	0	6	1	0	4	0	0	0	-1	0	-1	0	11	-2	13	14
1769	0	0	0	0	1	0	-1	-12	-4	-1	-6	0	1	-24	25	31
1770	2	0	0	0	0	0	0	-38	-4	-1	-10	0	2	-53	55	57
1771	2	0	2	0	2	0	0	-4	-5	-1	-13	0	6	-23	29	33
1772	1	0	0	0	2	0	0	-2	-1	0	-3	0	3	-6	9	12
1773	0	0	0	1	3	0	-6	-164	-21	-4	-105	0	4	-300	304	310
1774	0	0	1	1	2	0	-2	-2	0	0	0	0	4	-4	8	9
1775	0	4	2	0	6	0	-1	-85	-16	-6	-34	0	12	-142	154	156
1776	0	8	0	0	0	0	-3	-42	-8	-2	-33	-1	8	-89	97	98
1777	1	1	1	0	0	0	0	-2	0	0	-12	0	3	-14	17	20
1778	0	2	0	0	0	0	0	-1	-2	0	-23	0	2	-26	28	30
1779	0	0	0	0	0	0	0	-3	-3	0	-8	0	0	-14	14	14
1780	0	1	1	0	2	0	0	-5	-1	0	-3	0	4	-9	13	14
1781	0	0	0	0	0	0	0	-9	-2	-2	-20	0	0	-33	33	44
1782	0	0	0	0	8	0	-8	-43	-34	-8	-67	0	8	-160	168	184
1783	0	3	0	0	0	0	-6	-93	-11	-7	-36	-2	3	-155	158	174
1784	0	2	4	1	2	0	-12	-303	-158	-9	-54	-1	9	-537	546	578
1785	1	7	3	1	1	0	-9	-329	-37	-1	-45	0	13	-421	434	451
1786	0	9	14	0	1	0	-7	-86	-30	0	-7	0	24	-130	154	164
1787	0	22	0	0	0	0	-3	-33	-2	0	-1	0	22	-39	61	65
1788	0	2	0	0	0	0	-3	-1	0	0	0	0	2	-4	6	6
1789	1	1	0	0	0	0	-1	0	0	0	0	0	2	-1	3	4
1790	0	0	0	0	0	0	0	0	0	0	-1	0	0	-1	1	1
1791	0	0	0	0	0	0	0	-3	0	0	0	0	0	-3	3	4
1792	0	0	0	0	0	0	-1	-2	-1	-1	-1	0	0	-6	6	7
1793	0	0	0	0	2	0	-4	-67	-16	-5	-55	0	2	-147	149	160
1794	0	6	0	0	1	0	-3	-6	-2	-2	-29	0	7	-42	49	53
1795	2	4	1	1	1	0	0	-8	-1	0	-26	0	9	-35	44	46
1796	0	7	2	1	18	0	-4	-40	-16	-9	-4	0	28	-73	101	106
1797	0	0	0	5	3	0	-1	-18	-2	0	-8	-1	8	-30	38	39
1798	0	4	57	0	7	0	0	-5	-9	0	-3	0	68	-17	85	90
1799	1	82	8	6	3	0	-5	-9	-3	-4	-1	0	100	-22	122	130
1800	2	33	6	0	14	0	-13	-293	-40	-9	-16	0	55	-371	426	435
1801	0	1	0	1	1	0	-1	-62	-73	0	-29	0	3	-165	168	173
1802	2	3	3	0	9	0	0	-4	0	0	0	0	17	-4	21	26
1803	1	1	1	0	3	2	0	-24	-9	0	-2	0	8	-35	43	46
1804	0	0	1	0	20	1	-1	0	0	0	0	0	22	-1	23	28
1805	1	3	0	8	9	0	0	-8	0	0	-5	0	21	-13	34	37
1806	0	0	3	1	16	0	0	0	-2	0	-3	0	20	-5	25	28
1807	0	46	5	2	10	0	0	0	0	0	-1	0	63	-1	64	73
1808	5	147	46	0	5	0	0	-2	-1	0	0	0	203	-3	206	213
1809	2	143	32	2	3	0	-1	-4	-2	-1	0	0	182	-8	190	203
1810	6	106	12	4	0	0	-2	-4	0	0	0	0	128	-6	134	135
1811	1	24	2	0	0	0	0	-1	-8	0	0	0	27	-9	36	41
1812	5	1	2	0	9	0	-1	-45	-14	-2	0	0	17	-62	79	84
1813	2	58	3	2	11	0	-1	-48	-4	-1	-5	-1	76	-60	136	143
1814	3	35	6	9	6	1	-2	-2	-4	0	-6	0	60	-14	74	79
1815	1	14	25	2	5	0	0	-10	0	0	0	0	47	-10	57	63
1816	0	248	6	1	15	0	-2	0	-3	-4	-1	0	270	-10	280	288
1817	9	1	0	1	10	0	-1	-18	-1	0	0	0	21	-20	41	44
1818	2	1	1	2	4	0	-2	-2	0	-2	-1	0	10	-7	17	17
1819	0	16	8	0	9	0	0	0	-1	0	0	0	33	-1	34	43
1820	1	50	58	1	9	0	0	0	0	-1	0	0	119	-1	120	127
1821	4	26	8	6	23	0	0	-10	-1	0	-1	0	67	-12	79	90
1822	0	58	5	0	2	0	0	-9	-4	0	0	0	65	-13	78	85
1823	1	12	5	2	19	0	-1	-5	-21	-1	-5	0	39	-33	72	78
1824	5	4	5	1	6	0	0	-8	-4	0	-1	0	21	-13	34	39
1825	1	3	7	0	1	0	0	-2	0	-1	-2	0	12	-5	17	18
1826	0	0	0	0	1	0	0	0	0	0	-4	0	1	-4	5	6
1827	0	1	0	0	2	0	0	-1	0	0	0	0	3	-1	4	5
1828	0	3	2	0	0	0	0	-1	-6	-1	-10	0	5	-18	23	24
1829	1	1	0	0	0	0	-1	-9	-5	0	-171	0	2	-186	188	191
1830	0	0	0	0	0	0	0	0	-1	0	-1	0	0	-2	2	3
1831	0	9	0	0	0	0	0	0	0	0	-1	0	9	-1	10	10
1832	0	1	1	0	1	0	0	-4	0	0	0	0	3	-4	7	7
1833	0	1	0	0	1	0	-4	-3	0	-1	-29	0	2	-37	39	43
1834	0	1	0	2	1	0	0	-2	-2	-12	-16	-1	4	-33	37	45
1835	1	33	3	2	13	0	-3	-142	-2	-3	-56	0	52	-206	258	271
1836	2	17	8	5	1	0	-2	-33	-1	-10	-11	0	33	-57	90	105
1837	3	23	48	0	3	0	0	-7	-26	-1	-2	0	77	-36	113	121
1838	5	210	4	1	0	0	-1	-93	-12	-2	-4	0	220	-112	332	351
1839	6	1	2	1	0	0	0	0	0	0	0	0	10	0	10	12
1840	1	3	0	1	0	0	-5	-11	-35	-2	-1	0	5	-54	59	61
1841	0	3	0	1	2	0	-2	-17	-3	-1	-1	0	6	-24	30	32
1842	0	6	6	0	1	0	-2	-55	0	-1	-9	-1	13	-68	81	83
1843	0	1	0	1	0	0	-4	-52	0	-2	-26	0	2	-84	86	90
1844	0	0	0	0	5	0	-8	-49	-18	-5	-31	0	5	-111	116	119
1845	0	0	1	1	5	0	0	-5	-26	-4	-62	-1	7	-98	105	112
1846	2	0	1	0	11	0	0	-29	-1	-3	-11	0	14	-44	58	61
1847	1	34	14	2	8	0	-1	-15	-3	0	0	0	59	-19	78	80
1848	0	0	1	1	6	0	-3	-38	-25	0	0	0	8	-66	74	78
1849	0	12	4	0	6	0	0	-11	0	0	0	0	22	-11	33	39
1850	0	11	3	0	3	0	0	-12	-146	-6	-7	-1	17	-172	189	210
1851	0	2	0	0	4	0	-4	-85	-12	0	-21	-2	6	-124	130	141
1852	1	8	0	1	5	0	0	-12	-5	0	-12	0	15	-29	44	49
1853	0	3	2	1	5	0	-8	-115	-39	-11	-505	0	11	-678	689	739
1854	2	2	1	3	1	0	-4	-12	0	-5	-23	-1	9	-45	54	59
1855	4	1	1	2	19	0	0	-8	0	0	-7	0	27	-15	42	48
1856	2	12	1	3	9	0	0	-1	0	0	-13	0	27	-14	41	46
1857	0	0	1	0	32	0	0	-1	-1	-1	0	0	33	-3	36	39
1858	0	46	1	8	28	0	0	-9	-14	0	-5	0	83	-28	111	114
1859	5	76	63	1	1	0	0	-27	-2	0	-3	0	146	-32	178	192
1860	2	5	6	2	0	0	-5	-49	-11	-2	-7	0	15	-74	89	102
1861	0	52	0	1	4	0	-5	-24	-23	-5	-35	0	57	-92	149	158
1862	13	21	5	4	6	0	0	-80	-31	-7	-4	0	49	-122	171	204
1863	4	24	13	2	75	0	-1	-32	-6	-1	-3	0	118	-43	161	169
1864	4	73	5	13	9	0	-1	-65	0	-1	0	0	104	-67	171	185
1865	0	2	10	2	5	0	-8	-1	0	0	0	0	19	-9	28	35
1866	2	85	2	0	18	0	0	-10	0	0	0	0	107	-10	117	120
1867	2	21	1	1	12	1	0	0	0	0	0	0	38	0	38	44
1868	0	3	3	0	100	0	0	0	0	0	-1	0	106	-1	107	111
1869	0	17	0	8	1	0	0	-1	-1	0	0	0	26	-2	28	37
1870	2	7	14	0	17	0	0	-8	-5	0	-2	0	40	-15	55	75
1871	1	33	0	0	1	0	-4	-2	0	0	-3	0	35	-9	44	48
1872	11	0	0	0	0	0	-4	-1	-3	-1	-2	0	11	-11	22	24
1873	2	4	0	0	0	0	0	-1	0	0	0	0	6	-1	7	11
1874	34	550	699	67	226	0	0	-1	0	0	-2	0	1576	-3	1579	1850
1875	0	30	5	2	2	0	0	-1	0	0	-2	0	39	-3	42	46
1876	1	184	59	3	34	0	0	-2	-3	-2	-2	-1	281	-10	291	311
1877	1	3	0	0	0	0	0	-14	0	-1	0	0	4	-15	19	20
1878	0	0	0	0	1	0	0	-2	-2	-3	-2	0	1	-9	10	10
1879	0	2	0	0	4	0	0	-6	-4	-1	-3	0	6	-14	20	23
1880	0	1	0	0	2	0	0	-4	0	0	-6	0	3	-10	13	13
1881	0	1	2	0	1	0	-2	-3	0	0	0	0	4	-5	9	11
1882	0	1	3	0	1	0	-1	-3	-4	0	0	0	5	-8	13	14
1883	0	4	0	0	0	0	-1	-21	-1	0	0	0	4	-23	27	28
1884	0	0	0	0	0	0	-16	-27	-17	0	-34	-4	0	-98	98	101
1885	0	4	1	0	1	0	0	-7	0	0	-4	0	6	-11	17	18
1886	0	0	2	0	0	0	-1	-9	-2	0	-4	0	2	-16	18	19
1887	0	0	0	0	0	0	0	-1	0	0	0	-1	0	-2	2	2
1888	0	0	0	0	0	0	0	0	-1	0	-2	0	0	-3	3	3
1889	0	0	0	0	0	0	0	-7	-3	-1	-7	0	0	-18	18	18
1890	0	0	0	0	0	0	0	-1	-1	0	-2	0	0	-4	4	5
1891	0	0	0	0	0	0	0	-4	0	0	0	0	0	-4	4	5
1892	0	4	7	1	0	0	-1	-25	-7	0	0	0	12	-33	45	48
1893	0	3	0	0	1	0	0	-4	-3	-1	-3	0	4	-11	15	20
1894	0	2	0	0	1	0	-2	-1	-4	0	-13	0	3	-20	23	29
1895	1	0	1	0	1	0	0	-9	0	0	-4	0	3	-13	16	22
1896	2	2	1	2	15	0	0	-1	-5	-4	-41	0	22	-51	73	75
1897	0	15	4	7	0	0	0	0	0	-1	-7	0	26	-8	34	40
1898	0	8	5	0	3	0	-3	-119	-109	-3	-58	0	16	-292	308	315
1899	1	22	1	0	1	0	-1	-59	-7	-1	-12	-1	25	-81	106	109
1900	1	2	0	0	1	0	-4	-41	-13	-1	0	0	4	-59	63	63
1901	0	2	0	0	5	0	-1	-19	-1	0	-2	0	7	-23	30	30
1902	0	0	2	0	0	0	-2	-4	-3	-2	-2	0	2	-13	15	15
1903	0	3	1	0	5	0	0	0	-8	0	-19	0	9	-27	36	37
1904	0	17	0	0	0	0	0	-8	0	-2	-1	0	17	-11	28	33
1905	0	0	0	0	0	0	-18	-17	-17	-18	-51	0	0	-121	121	122
1906	0	0	1	0	0	0	-2	-24	-9	-5	-6	0	1	-46	47	50
1907	0	1	0	0	1	0	-2	-7	-15	0	-2	0	2	-26	28	33
1908	0	3	1	0	2	0	-3	-21	-1	-3	-4	0	6	-32	38	47
1909	0	0	0	1	1	0	-7	-7	-2	-2	-24	0	2	-42	44	47
1910	0	6	0	2	0	0	-3	-14	-52	-42	-20	-1	8	-132	140	150
1911	0	1	0	0	1	0	-3	-6	-30	-4	-20	-1	2	-64	66	71
1912	1	16	2	0	8	0	-10	-400	-32	-14	-130	-1	27	-587	614	640
1913	3	2	3	1	1	0	-14	-48	-160	-16	-93	0	10	-331	341	366
1914	0	8	1	0	5	0	-9	-259	-37	-10	-29	0	14	-344	358	366
1915	0	1	12	1	11	0	-25	-719	-45	-8	-103	0	25	-900	925	942
1916	0	8	1	1	12	0	-2	-1	-6	-3	-26	0	22	-38	60	65
1917	0	8	4	3	8	0	0	-3	-1	0	-1	0	23	-5	28	30
1918	1	28	6	0	4	0	0	-5	0	0	0	0	39	-5	44	49
1919	0	9	0	2	8	0	0	0	-3	-1	-1	0	19	-5	24	27
1920	0	11	3	0	1	0	0	-2	-2	0	-2	0	15	-6	21	22
1921	0	4	8	1	2	0	0	-14	-14	-1	-5	0	15	-34	49	53
1922	0	4	0	0	1	0	-1	-23	-6	-2	-23	0	5	-55	60	64
1923	0	5	0	0	11	1	-1	-2	-10	-1	-21	0	17	-35	52	56
1924	1	8	0	1	9	0	-2	-5	-3	0	-18	0	19	-28	47	49
1925	1	3	21	2	14	0	-1	-9	-10	-2	-20	0	41	-42	83	89
1926	1	20	6	1	5	0	0	-35	-9	-3	-17	0	33	-64	97	108
1927	15	25	13	1	6	0	-5	-27	-12	-1	-8	0	60	-53	113	123
1928	6	23	1	2	18	0	-2	-31	-15	-3	-34	-1	50	-86	136	144
1929	2	10	4	1	3	0	-2	-13	-24	-1	-23	0	20	-63	83	89
1930	0	6	1	0	15	0	0	-10	-1	0	-2	0	22	-13	35	44
1931	2	6	4	19	64	0	-2	-92	-4	-3	-29	0	95	-130	225	234
1932	2	7	49	0	17	1	-2	-18	-8	-2	-6	0	76	-36	112	118
1933	2	154	27	4	8	1	0	-99	-90	-2	-29	-1	196	-221	417	435
1934	9	255	15	3	25	0	0	-12	-2	-3	-15	0	307	-32	339	348
1935	7	183	107	23	22	0	0	-41	-2	-4	-9	0	342	-56	398	426
1936	2	4	12	1	1	0	-1	-4	-15	-2	0	-1	20	-23	43	52
1937	9	18	13	1	12	0	-2	-77	-2	-1	-14	0	53	-96	149	156
1938	12	66	41	1	11	0	-7	-14	-1	-5	-26	0	131	-53	184	215
1939	5	22	9	8	22	0	-1	-5	-2	-1	-12	0	66	-21	87	101
1940	7	32	32	2	2	0	-1	-5	-3	-12	-12	0	75	-33	108	119
1941	3	43	2	1	22	0	-6	-56	-24	-21	-184	-1	71	-292	363	388
1942	4	7	3	6	27	1	-2	-88	-92	-19	-64	0	48	-265	313	337
1943	2	9	3	4	46	0	-2	-19	-119	-5	-26	0	64	-171	235	245
1944	1	5	5	10	15	0	0	-11	-3	0	-1	0	36	-15	51	58
1945	0	3	4	4	0	0	-1	-11	0	0	-20	0	11	-32	43	45
1946	0	45	9	1	1	0	0	-1	0	-1	-4	0	56	-6	62	66
1947	4	5	0	1	3	0	-1	-8	-15	-1	-17	0	13	-42	55	58
1948	0	7	8	0	7	0	-2	-92	-4	-7	-30	-1	22	-136	158	166
1949	0	0	6	2	6	0	0	-2	0	0	0	0	14	-2	16	17
1950	0	9	1	2	2	1	0	-9	0	0	-1	0	15	-10	25	28
1951	3	10	11	4	17	0	-1	-28	-4	0	-2	0	45	-35	80	87
1952	0	2	0	7	4	0	0	0	-1	0	0	0	13	-1	14	14
1953	0	0	7	0	1	0	0	0	-1	0	-5	0	8	-6	14	16
1954	0	23	3	1	4	0	-1	-6	0	0	0	-1	31	-8	39	41
1955	7	11	2	1	3	0	0	-4	-9	0	-7	0	24	-20	44	55
1956	1	2	1	4	0	0	0	-15	0	-1	0	0	8	-16	24	27
1957	0	4	9	0	3	0	-1	-8	-10	0	-7	0	16	-26	42	46
1958	0	3	0	0	6	0	-1	-61	-2	-7	-39	0	9	-110	119	122
1959	1	0	3	2	3	0	-1	0	0	0	-4	0	9	-5	14	15
1960	0	16	7	0	7	0	-4	-177	-23	-18	-57	0	30	-279	309	316
1961	1	37	0	1	2	0	-22	-22	-29	-13	-52	0	41	-138	179	183
1962	0	0	1	0	1	0	0	0	0	0	0	0	2	0	2	3
1963	0	1	1	0	1	0	-6	-19	-8	0	-30	0	3	-63	66	67
1964	1	6	2	0	0	0	-1	-7	-4	0	-9	-3	9	-24	33	36
1965	0	8	0	0	13	0	0	0	0	0	-2	0	21	-2	23	24
1966	3	33	1	2	22	0	0	-1	0	0	-6	0	61	-7	68	73
1967	0	1	8	1	6	0	0	-1	-5	-3	-7	0	16	-16	32	37
1968	0	57	2	0	8	1	0	-3	-3	0	0	0	68	-6	74	83
1969	4	7	1	0	1	1	-5	-16	-12	-3	-17	0	14	-53	67	77
1970	0	29	5	1	9	0	-2	-2	0	-2	-8	0	44	-14	58	59
1971	1	6	12	3	5	0	0	-2	-6	-9	-9	0	27	-26	53	61
1972	1	1	0	1	1	0	0	-2	-2	-5	-13	-1	4	-23	27	29
1973	0	8	4	1	9	0	-1	-9	-1	-2	-52	0	22	-65	87	89
1974	0	8	2	1	1	0	0	-2	0	-1	-9	0	12	-12	24	29
1975	1	6	3	0	13	0	-2	-5	-46	0	-12	0	23	-65	88	93
1976	1	43	0	0	1	0	0	-3	0	0	-1	0	45	-4	49	51
1977	2	9	12	0	0	0	-2	-29	-13	-5	-3	0	23	-52	75	76
1978	0	4	0	2	25	0	-10	-26	-9	0	-2	0	31	-47	78	80
1979	1	0	4	1	10	0	0	-1	-1	0	-2	0	16	-4	20	25
1980	0	0	3	1	1	0	-1	-1	-1	0	-3	0	5	-6	11	14
1981	0	10	0	0	3	0	-2	-4	-6	-2	-26	0	13	-40	53	55
1982	2	0	0	0	1	0	0	0	-2	0	-5	0	3	-7	10	12
1983	0	1	0	0	4	0	0	-3	0	0	-4	0	5	-7	12	13
1984	0	2	1	0	2	0	-4	-36	-5	-4	-38	-1	5	-88	93	99
1985	0	2	1	1	5	0	-15	-306	-104	-20	-216	0	9	-661	670	700
1986	0	2	1	1	1	0	0	-17	-12	-12	-184	0	5	-225	230	248
1987	0	3	7	0	8	0	-1	-11	-8	-2	-20	0	18	-42	60	74
1988	0	10	1	1	4	0	-5	-120	-47	-2	-115	0	16	-289	305	336
1989	2	4	6	1	4	0	-7	-258	-111	-7	-149	0	17	-532	549	575
1990	1	7	1	1	4	0	-5	-35	-44	-15	-91	-1	14	-191	205	220
1991	6	44	4	3	6	0	-2	-82	-78	-4	-21	0	63	-187	250	266
1992	1	2	0	0	3	0	-3	-65	-9	-2	-19	0	6	-98	104	122
1993	0	8	7	0	0	0	-12	-255	-106	-2	-50	0	15	-425	440	461
1994	0	7	0	0	4	0	-2	-96	-20	-1	-5	0	11	-124	135	143
1995	1	4	2	1	6	0	-1	-13	-2	0	-3	0	14	-19	33	36
1996	1	2	4	1	5	0	-7	-83	-11	-2	-15	-2	13	-120	133	143
1997	1	6	9	2	36	1	0	-14	-25	-1	-15	0	55	-55	110	124
1998	0	0	1	4	5	0	-2	-1	-7	-1	-14	0	10	-25	35	40
1999	2	0	27	4	36	0	-3	0	-2	-1	-1	0	69	-7	76	84
[truncated: 584 more rows]

## Sheet: CaLCuV-B BPO57
position	X20	X21	X22	X23	X24	X25	X20_rev	X21_rev	X22_rev	X23_rev	X24_rev	X25_rev	total_forward	total_reverse	total reads	total with up to 2 mismatches
1	13	377	5	0	2	0	0	-8	-1	-1	0	0	397	-10	407	435
2	7	5	3	1	8	0	-1	-2	0	0	0	0	24	-3	27	36
3	1	2	0	1	0	0	0	0	0	0	-5	-10	4	-15	19	21
4	0	0	0	0	0	0	0	0	0	0	0	0	0	0	0	0
5	0	2	0	0	0	0	0	0	0	-6	0	0	2	-6	8	10
6	0	0	0	0	0	0	0	0	-10	0	-2	-5	0	-17	17	20
7	0	0	0	0	1	0	0	-10	0	0	-8	0	1	-18	19	23
8	0	0	0	0	1	1	-2	-4	-1	-3	-18	0	2	-28	30	44
9	1	95	49	20	1	0	-1	-3	-1	-4	0	0	166	-9	175	191
10	0	197	132	0	1	0	-3	-17	-89	-16	-2	0	330	-127	457	514
11	2	253	5	12	4	0	-12	-526	-30	-35	-1	0	276	-604	880	913
12	9	110	17	5	26	0	-9	-29	-26	-14	-8	0	167	-86	253	273
13	6	18	5	18	32	0	-17	-454	-15	-7	-152	0	79	-645	724	758
14	9	1	7	2	8	1	-5	-1	-1	-1	-22	0	28	-30	58	67
15	0	18	9	0	63	0	0	0	-1	0	-7	0	90	-8	98	105
16	2	15	5	16	331	0	0	-2	0	-4	-4	0	369	-10	379	404
17	0	2	11	27	36	1	0	-1	-1	-1	-3	0	77	-6	83	120
18	0	64	96	2	55	0	0	-3	-3	-2	-14	0	217	-22	239	263
19	4	795	17	5	23	1	0	-3	-2	0	-11	0	845	-16	861	890
20	10	145	32	3	99	0	0	-4	-13	-2	-5	0	289	-24	313	335
21	1	25	2	7	109	1	-1	-19	-3	-1	-5	-1	145	-30	175	183
22	5	11	26	7	60	2	-4	-2	-1	-4	-13	0	111	-24	135	150
23	3	56	26	10	67	0	0	-1	-1	-7	-33	0	162	-42	204	225
24	24	458	69	19	14	2	0	-19	-1	-8	-46	-1	586	-75	661	693
25	9	143	65	5	34	1	-3	0	-18	-5	-24	-1	257	-51	308	348
26	3	53	2	5	48	2	-1	-3	-3	-13	-51	0	113	-71	184	237
27	4	0	5	15	212	3	-6	-5	-6	-8	-9	-1	239	-35	274	314
28	2	160	30	83	461	2	-7	-45	-17	-7	-87	-3	738	-166	904	976
29	2	4	16	17	34	0	-9	-21	-6	-7	-24	0	73	-67	140	181
30	1	23	8	34	9	0	-4	-22	-37	-16	-90	0	75	-169	244	286
31	1	20	16	3	8	0	-6	-18	-19	-9	-62	-1	48	-115	163	184
32	1	48	1	8	5	0	-1	-115	-52	-11	-40	0	63	-219	282	331
33	4	9	5	3	66	0	-2	-32	-45	-5	-64	-2	87	-150	237	280
34	2	3	2	14	49	0	-4	-98	-47	-2	-56	-10	70	-217	287	380
35	1	0	8	8	16	0	0	-20	-5	-4	-34	-1	33	-64	97	139
36	0	9	15	16	3	0	-5	-16	-45	-29	-70	0	43	-165	208	272
37	7	59	14	8	16	0	0	-65	-38	-10	-172	-9	104	-294	398	561
38	0	7	0	0	6	0	-5	-10	-12	-9	-67	0	13	-103	116	164
39	5	8	1	1	5	0	-3	-33	-6	-5	-18	0	20	-65	85	138
40	0	0	2	0	10	0	-1	-6	-9	-5	-7	0	12	-28	40	66
41	0	2	1	0	1	0	-1	-11	-8	0	-6	0	4	-26	30	59
42	0	0	1	0	0	0	-3	-10	-5	-4	-62	0	1	-84	85	103
43	0	4	1	2	5	0	-3	-24	-10	0	-19	0	12	-56	68	78
44	2	41	1	2	7	0	-1	-30	-15	-2	-61	0	53	-109	162	167
45	1	2	0	1	9	0	-2	-54	-7	-4	-25	0	13	-92	105	109
46	0	0	4	0	42	0	-1	-1	-5	-3	-2	0	46	-12	58	61
47	0	3	3	20	19	0	0	0	0	0	-2	0	45	-2	47	52
48	2	1	26	6	42	1	-1	-2	-1	0	-8	0	78	-12	90	102
49	0	74	5	5	9	0	0	-3	-4	-3	-31	0	93	-41	134	149
50	4	3	2	3	20	0	0	0	-1	0	0	0	32	-1	33	37
51	1	5	2	0	5	0	0	-3	-2	-4	-5	0	13	-14	27	34
52	0	0	2	0	4	0	0	-2	0	0	-2	0	6	-4	10	14
53	1	4	2	2	0	0	0	-1	0	0	-4	0	9	-5	14	24
54	0	1	1	0	27	1	0	-7	-3	-3	-8	0	30	-21	51	100
55	0	2	0	1	19	0	-2	-89	-26	-7	-19	0	22	-143	165	250
56	1	4	3	1	4	0	-4	-41	-14	-4	-27	-1	13	-91	104	152
57	0	6	4	1	4	0	0	0	0	0	0	0	15	0	15	33
58	1	8	0	0	2	0	-1	-1	0	0	-1	0	11	-3	14	25
59	1	2	0	0	3	0	0	0	-1	0	-4	-1	6	-6	12	17
60	1	20	15	1	16	0	0	0	-1	0	-4	0	53	-5	58	61
61	1	19	3	1	10	0	-1	-1	0	-7	-8	-2	34	-19	53	70
62	0	4	16	8	20	0	0	-2	-3	-4	-54	0	48	-63	111	124
63	4	23	7	3	33	0	-1	-5	-13	-9	-18	0	70	-46	116	134
64	1	11	11	72	22	0	-1	-50	-6	-3	-13	0	117	-73	190	286
65	1	59	63	14	32	0	-2	-34	-9	-5	-21	-1	169	-72	241	290
66	0	10	3	1	14	0	-1	-8	-12	0	-4	0	28	-25	53	67
67	0	14	2	4	0	0	0	-8	-7	0	-5	-1	20	-21	41	72
68	0	2	0	0	0	0	-6	-144	-24	-1	-40	-5	2	-220	222	252
69	0	0	0	0	4	0	-3	-11	-10	-3	-30	0	4	-57	61	77
70	0	0	0	0	2	0	-1	-12	-5	-6	-20	0	2	-44	46	81
71	0	2	3	2	3	0	-1	-57	-21	-6	-59	0	10	-144	154	181
72	0	4	0	0	3	0	-3	-7	-7	-17	-37	-1	7	-72	79	140
73	0	0	0	0	1	0	0	-3	-4	0	-4	0	1	-11	12	23
74	0	0	0	0	1	0	0	-6	-2	-2	-2	0	1	-12	13	19
75	0	0	0	0	1	0	-4	-8	-2	-1	-2	0	1	-17	18	29
76	0	0	0	0	0	0	-1	-24	-8	0	-23	-2	0	-58	58	69
77	0	0	0	0	2	0	0	-3	-1	-7	-33	-1	2	-45	47	58
78	0	5	4	0	3	0	-1	-8	-21	-19	-36	-3	12	-88	100	140
79	0	10	2	0	7	0	-6	-60	-33	-11	-112	-1	19	-223	242	289
80	0	4	2	0	2	0	-18	-73	-28	-13	-99	0	8	-231	239	404
81	2	0	4	1	32	0	0	-3	-4	-3	-9	0	39	-19	58	67
82	0	0	0	3	18	0	0	-3	-3	0	-1	0	21	-7	28	40
83	0	1	12	1	23	2	0	-1	-1	-2	-1	0	39	-5	44	74
84	0	16	7	4	112	0	-1	-6	-7	-2	-5	0	139	-21	160	210
85	1	52	5	7	9	1	0	-2	-2	-2	-2	0	75	-8	83	131
86	1	7	23	0	62	0	-1	-7	-2	-2	-13	0	93	-25	118	140
87	1	163	4	22	8	0	0	-15	0	-1	-1	0	198	-17	215	318
88	3	7	21	2	8	0	0	0	0	0	0	0	41	0	41	52
89	1	20	3	0	9	0	0	-58	-4	0	-16	0	33	-78	111	143
90	1	1	0	4	4	0	-2	0	-1	-1	0	0	10	-4	14	16
91	0	5	8	2	6	0	0	0	0	0	0	0	21	0	21	22
92	0	16	0	13	26	0	0	-2	0	0	0	0	55	-2	57	69
93	2	0	6	3	0	0	0	0	0	0	0	0	11	0	11	13
94	0	19	6	0	14	0	0	0	0	0	0	0	39	0	39	42
95	2	7	0	2	0	0	0	-1	0	0	0	0	11	-1	12	12
96	1	0	8	0	0	0	0	0	0	0	0	0	9	0	9	11
97	0	27	0	0	0	0	0	-1	0	0	0	0	27	-1	28	29
98	6	26	1	0	2	0	-1	-7	-8	0	-10	0	35	-26	61	65
99	4	9	5	3	6	1	0	-6	0	-2	-2	0	28	-10	38	49
100	6	18	40	13	76	0	-8	-2	-26	0	-57	0	153	-93	246	262
101	2	3	5	5	81	0	0	-2	0	-1	0	0	96	-3	99	104
102	3	42	55	38	69	0	-2	-1	-3	0	0	0	207	-6	213	234
103	2	17	26	12	18	1	0	-8	0	-1	-3	-1	76	-13	89	102
104	2	23	7	1	9	0	-1	-3	-2	0	-17	0	42	-23	65	70
105	1	12	4	4	7	0	0	-1	0	0	0	0	28	-1	29	36
106	1	3	5	3	20	0	0	-1	-9	0	-4	0	32	-14	46	56
107	2	5	2	6	1	0	-4	-13	-7	-2	-20	0	16	-46	62	65
108	1	8	36	0	8	0	-1	-2	-9	0	-1	0	53	-13	66	72
109	2	79	1	0	9	0	-3	-36	-11	0	0	0	91	-50	141	154
110	4	1	6	3	12	0	-1	-45	-7	-1	-13	0	26	-67	93	107
111	0	17	8	5	21	0	0	0	0	0	-5	-1	51	-6	57	62
112	3	74	40	3	15	3	0	0	0	0	-6	0	138	-6	144	152
113	2	131	92	3	78	0	0	0	0	-1	-3	0	306	-4	310	333
114	6	20	5	18	64	0	0	-5	-2	-1	-25	-1	113	-34	147	156
115	0	5	8	1	7	0	0	-3	-1	-3	-8	0	21	-15	36	42
116	0	2	2	0	15	0	0	-4	-3	-1	-3	0	19	-11	30	37
117	0	9	7	3	6	0	-1	-4	-2	0	-3	0	25	-10	35	42
118	0	10	9	0	18	0	-1	-9	-4	-3	-23	0	37	-40	77	91
119	1	10	0	1	1	0	0	0	0	-1	-1	0	13	-2	15	22
120	6	10	10	0	7	1	-1	-4	-17	0	-4	0	34	-26	60	71
121	2	26	0	0	0	0	0	-5	-3	0	-3	0	28	-11	39	43
122	1	8	5	1	39	0	0	-48	0	-1	-39	0	54	-88	142	152
123	0	3	1	2	0	1	0	-1	-2	-27	-107	0	7	-137	144	151
124	3	3	4	1	8	0	-1	-11	-22	-19	-105	0	19	-158	177	197
125	0	1	0	3	0	0	-1	-16	-14	-18	-35	-1	4	-85	89	93
126	0	0	15	0	1	1	-2	-84	-51	-1	-55	-1	17	-194	211	224
127	0	7	0	0	0	0	-1	-2	-4	0	-6	0	7	-13	20	24
128	0	0	0	0	0	0	0	-60	-10	-4	-20	0	0	-94	94	105
129	0	0	0	0	0	1	0	-7	-2	0	-11	0	1	-20	21	22
130	0	0	0	0	2	0	-2	-13	-89	-10	-59	0	2	-173	175	193
131	0	0	1	0	0	0	-2	-60	-8	-1	-20	0	1	-91	92	101
132	0	0	0	0	0	0	-2	-24	-6	-3	-23	0	0	-58	58	60
133	0	1	0	0	0	0	0	-3	-4	-1	-1	0	1	-9	10	11
134	0	0	0	0	0	1	0	-3	-2	0	0	0	1	-5	6	10
135	0	0	0	0	0	0	0	-2	0	0	-1	0	0	-3	3	4
136	1	0	0	0	0	0	0	0	0	0	0	0	1	0	1	4
137	0	0	0	0	0	0	0	0	0	0	-1	0	0	-1	1	5
138	0	0	0	1	24	0	0	-5	-3	0	-1	0	25	-9	34	50
139	1	1	1	2	0	0	-2	-42	-1	0	-1	0	5	-46	51	69
140	0	17	25	0	0	0	0	0	0	0	0	0	42	0	42	64
141	0	66	0	0	1	0	0	0	0	0	0	0	67	0	67	111
142	5	0	0	0	0	0	-2	-72	-10	-1	-4	0	5	-89	94	144
143	1	0	3	0	0	0	0	-5	0	0	0	0	4	-5	9	33
144	0	26	6	0	0	0	0	-2	0	0	0	0	32	-2	34	52
145	0	4	0	0	0	0	0	0	0	0	-1	0	4	-1	5	9
146	1	0	0	0	9	0	0	0	0	-1	0	0	10	-1	11	15
147	0	0	2	0	1	0	0	0	0	0	-1	0	3	-1	4	13
148	0	1	3	0	2	0	0	0	0	0	0	0	6	0	6	18
149	0	15	0	1	1	0	0	-1	0	0	0	0	17	-1	18	34
150	0	1	3	0	5	0	0	-1	-1	0	0	0	9	-2	11	27
151	0	7	0	2	0	0	0	-3	0	0	0	0	9	-3	12	22
152	1	2	1	0	0	0	-1	0	0	0	0	0	4	-1	5	14
153	0	1	0	0	0	0	0	-1	0	0	-1	0	1	-2	3	9
154	0	1	0	0	0	1	0	-4	-1	0	-2	0	2	-7	9	24
155	0	1	0	0	5	0	-2	-12	-4	-5	-16	-1	6	-40	46	76
156	0	0	0	5	213	0	-1	-9	-12	-1	-28	-2	218	-53	271	383
157	0	1	0	12	29	0	0	-14	0	0	-6	0	42	-20	62	118
158	0	3	65	7	10	0	0	-14	-4	-1	-81	0	85	-100	185	222
159	0	63	2	0	4	0	-2	-6	-6	-3	-3	0	69	-20	89	131
160	3	5	1	7	9	0	-1	-13	-20	-1	-10	-2	25	-47	72	104
161	3	28	12	1	5	0	0	-13	0	0	-5	0	49	-18	67	103
162	12	86	11	3	0	1	-11	-12	-9	-7	-33	-1	113	-73	186	253
163	5	5	0	0	15	0	-3	-30	-84	-7	-34	0	25	-158	183	267
164	3	22	4	12	52	0	-36	-306	-180	-62	-622	-4	93	-1210	1303	1525
165	5	18	39	11	48	0	-5	-23	-24	-9	-71	-3	121	-135	256	331
166	2	104	37	5	58	1	-2	-39	-17	-1	-10	-2	207	-71	278	341
167	17	22	5	4	35	0	-23	-145	-25	-11	-197	-1	83	-402	485	529
168	5	6	2	3	17	0	-1	0	-1	-1	-18	0	33	-21	54	69
169	0	2	15	0	32	0	-4	-3	-8	-5	-5	0	49	-25	74	86
170	1	137	5	0	31	0	0	-77	-56	-12	-12	0	174	-157	331	360
171	2	8	3	1	15	1	-7	-41	-3	-1	-12	0	30	-64	94	115
172	1	30	30	12	187	0	-6	-19	-6	-15	-27	0	260	-73	333	380
173	2	162	38	87	45	4	-2	-16	-8	-19	-8	-1	338	-54	392	442
174	5	73	242	26	290	0	-5	-11	-5	-1	-14	-1	636	-37	673	733
175	6	278	25	74	10	0	-2	-10	-4	-7	-23	0	393	-46	439	490
176	19	37	35	3	2	0	-4	-6	-16	-5	-44	0	96	-75	171	184
177	6	52	5	1	46	2	-1	-5	-3	-1	-5	0	112	-15	127	142
178	8	3	2	2	13	0	0	-3	-5	0	-3	0	28	-11	39	46
179	1	5	10	18	47	1	-34	-59	-11	-4	-283	-16	82	-407	489	516
180	2	32	41	4	34	0	-2	-2	-5	-2	-52	-2	113	-65	178	200
181	0	56	6	1	8	0	-7	-124	-53	-30	-489	-2	71	-705	776	821
182	0	10	15	3	23	1	0	-1	-29	-17	-287	-5	52	-339	391	445
183	0	4	3	3	9	0	0	-17	-29	-11	-99	0	19	-156	175	185
184	1	1	2	1	13	1	-3	-37	-27	-2	-15	-1	19	-85	104	114
185	0	2	2	0	1	0	-12	-91	-24	-1	-25	-1	5	-154	159	170
186	0	6	0	0	0	0	-3	-4	-2	-4	-28	0	6	-41	47	47
187	0	0	0	0	0	0	-3	-10	-4	-4	-16	0	0	-37	37	45
188	0	0	0	0	4	0	-1	-13	-56	-7	-1	0	4	-78	82	92
189	0	9	6	1	0	0	0	-12	-1	0	0	0	16	-13	29	31
190	0	5	3	0	0	0	-4	-11	-1	0	-2	0	8	-18	26	31
191	0	3	0	0	0	0	-18	-33	-9	-1	-11	-1	3	-73	76	85
192	0	11	10	4	2	0	-12	-45	-10	-3	-48	0	27	-118	145	154
193	4	21	6	0	4	1	-2	-54	-56	-4	-31	-4	36	-151	187	198
194	0	4	1	0	26	0	-1	-53	-38	0	-31	0	31	-123	154	163
195	0	7	12	0	8	0	-7	-85	-88	-4	-36	0	27	-220	247	265
196	3	18	36	1	19	0	-1	-123	-40	-5	-39	-1	77	-209	286	296
197	3	56	19	8	17	0	-4	-33	-16	-1	-17	-1	103	-72	175	204
198	2	35	13	4	8	0	-6	-21	-22	-6	-18	0	62	-73	135	144
199	3	84	70	2	28	0	-19	-112	-176	-17	-72	0	187	-396	583	636
200	6	42	11	7	21	0	-3	-5	-3	0	-13	0	87	-24	111	120
201	4	15	41	2	17	0	-17	-141	-71	-11	-218	0	79	-458	537	570
202	2	12	5	1	26	0	-13	-108	-64	-25	-51	-2	46	-263	309	341
203	1	4	3	2	37	0	-1	-42	-31	0	-70	0	47	-144	191	207
204	0	8	7	3	14	1	-5	-56	-38	-5	-59	0	33	-163	196	206
205	1	6	7	2	37	0	-6	-53	-38	-8	-117	-2	53	-224	277	300
206	2	43	14	6	40	1	-3	-54	-18	-4	-29	-1	106	-109	215	232
207	5	29	37	10	23	0	-17	-532	-191	-54	-542	-1	104	-1337	1441	1517
208	12	50	25	7	35	0	-7	-198	-101	-20	-150	0	129	-476	605	647
209	5	45	14	2	40	1	-12	-170	-89	-5	-211	0	107	-487	594	619
210	3	30	11	4	20	0	-11	-111	-57	-5	-60	0	68	-244	312	333
211	0	21	16	2	18	0	-2	-23	-3	0	-23	0	57	-51	108	122
212	16	469	168	7	67	1	0	-44	-15	-8	-32	0	728	-99	827	897
213	3	39	29	5	54	0	-8	-20	-5	0	-6	0	130	-39	169	185
214	8	84	27	8	65	0	-3	-23	-12	-4	-22	0	192	-64	256	280
215	1	12	11	3	34	0	-4	-38	-12	0	-32	-3	61	-89	150	173
216	3	11	8	0	12	0	0	-6	-9	-1	-49	0	34	-65	99	202
217	2	28	23	4	33	0	-3	-30	-20	-7	-27	-1	90	-88	178	196
218	3	19	15	2	26	0	-6	-91	-221	-5	-51	-1	65	-375	440	483
219	0	30	17	0	41	0	-2	-271	-23	-4	-90	0	88	-390	478	512
220	1	26	9	6	59	1	-19	-42	-126	-20	-119	-16	102	-342	444	477
221	4	23	47	3	68	1	-8	-92	-41	-2	-81	-1	146	-225	371	389
222	2	56	61	9	54	1	-27	-83	-44	-71	-986	-4	183	-1215	1398	1499
223	7	129	74	5	100	0	-4	-74	-78	-33	-294	-3	315	-486	801	841
224	19	204	57	7	68	1	-21	-768	-884	-112	-982	-20	356	-2787	3143	3262
225	7	44	69	4	76	0	-22	-129	-130	-17	-277	0	200	-575	775	805
226	8	284	97	33	69	1	-66	-397	-229	-163	-587	-4	492	-1446	1938	2007
227	12	63	65	20	32	0	-9	-76	-45	-17	-10	0	192	-157	349	373
228	5	288	124	9	68	0	-28	-1215	-178	-13	-183	0	494	-1617	2111	2180
229	14	160	18	24	8	2	-7	-84	-1	-6	-1	0	226	-99	325	365
230	4	20	104	0	23	2	-1	-3	-15	0	-6	0	153	-25	178	196
231	11	389	2	4	1623	0	-10	-70	-11	-11	-206	0	2029	-308	2337	2420
232	21	2	4	86	0	0	-1	-1	0	0	-3	0	113	-5	118	129
233	0	3	334	1	11	0	-2	-10	-23	-11	-113	-2	349	-161	510	532
234	0	580	3	0	34	1	0	0	-1	0	-3	0	618	-4	622	640
235	3	4	11	5	39	0	-1	-16	-52	-4	-61	0	62	-134	196	216
236	5	19	23	12	132	0	-3	-11	-9	-4	-4	0	191	-31	222	240
237	12	271	311	217	112	7	-8	-40	-29	-4	-28	0	930	-109	1039	1126
238	9	135	549	3	159	41	-1	-69	-14	-1	-13	0	896	-98	994	1038
239	7	475	11	11	552	0	-1	-8	-7	0	-21	-1	1056	-38	1094	1158
240	55	13	56	45	49	0	0	-2	-3	-4	-29	-1	218	-39	257	285
241	0	250	1096	31	511	3	0	-12	-13	-18	-29	0	1891	-72	1963	2038
242	11	264	83	80	18	0	-2	-34	-56	-5	-64	-2	456	-163	619	669
243	74	300	34	2	22	1	-22	-78	-52	-10	-25	-2	433	-189	622	675
244	87	210	21	29	397	0	-15	-223	-476	-14	-401	-3	744	-1132	1876	2006
245	37	13	48	6	24	0	0	-331	-24	-7	-137	-2	128	-501	629	684
246	1	114	149	14	96	0	-19	-142	-14	-7	-96	-1	374	-279	653	705
247	48	302	388	4	675	2	-7	-53	-10	-5	-38	-5	1419	-118	1537	1639
248	27	41	41	6	43	0	-12	-14	-17	-10	-96	-2	158	-151	309	361
249	7	14	5	8	11	0	-2	-1	-2	0	-6	0	45	-11	56	76
250	4	8	1	1	9	0	0	-3	-3	0	0	0	23	-6	29	40
251	0	2	0	0	12	0	0	-1	-1	0	-2	0	14	-4	18	23
252	0	0	0	0	0	0	0	0	-1	0	-2	-1	0	-4	4	5
253	0	0	0	0	2	1	0	0	0	0	-9	0	3	-9	12	13
254	0	4	4	14	130	17	-1	-7	-4	-8	-86	0	169	-106	275	295
255	1	10	26	3	350	2	-1	-36	-17	-15	-74	0	392	-143	535	575
256	0	27	62	70	296	10	-2	-13	-51	-6	-68	-1	465	-141	606	651
257	16	2691	265	29	411	1	-1	-26	-16	-1	-7	0	3413	-51	3464	3626
258	60	708	481	25	448	1	-3	-16	-13	-1	-8	0	1723	-41	1764	1881
259	23	471	139	95	41	3	-10	-78	-33	-3	-22	0	772	-146	918	1017
260	53	311	303	33	392	2	-15	-55	-17	-3	-33	-1	1094	-124	1218	1318
261	21	367	69	262	197	0	-12	-261	-187	-20	-183	-1	916	-664	1580	1696
262	27	30	1	7	2	0	-13	-70	-35	-6	-186	-1	67	-311	378	415
263	22	11	46	1	6	0	-17	-359	-99	-16	-178	-2	86	-671	757	861
264	13	51	1	3	44	0	-38	-704	-39	-87	-498	-3	112	-1369	1481	1540
265	4	33	81	28	63	0	-13	-22	-141	-81	-429	-24	209	-710	919	958
266	2	30	104	14	58	0	-1	-94	-55	-8	-254	0	208	-412	620	665
267	3	75	13	8	45	0	-24	-19	-15	-12	-12	0	144	-82	226	249
268	14	32	6	14	9	4	-2	-12	-20	-2	-11	0	79	-47	126	143
269	1	20	21	5	8	0	-2	-12	-5	-2	-2	0	55	-23	78	85
270	1	80	22	1	323	0	-3	-8	-52	-9	-5	0	427	-77	504	533
271	20	22	10	26	2	0	-2	-18	-8	-5	-11	-1	80	-45	125	138
272	6	29	158	1	10	0	-17	-170	-39	-10	-78	0	204	-314	518	562
273	0	27	0	4	220	2	0	0	-1	0	-3	0	253	-4	257	275
274	0	4	5	188	176	5	0	-5	-2	-1	-7	0	378	-15	393	413
275	0	1	135	68	95	10	0	0	0	0	-2	0	309	-2	311	326
276	0	20	1	3	122	0	-1	-9	0	-1	-13	0	146	-24	170	200
277	40	24	0	7	55	1	-4	-48	-1	-2	-22	0	127	-77	204	224
278	14	15	7	5	22	0	-9	-22	-8	-4	-4	0	63	-47	110	129
279	0	2	4	41	39	0	-1	-3	0	-1	-5	0	86	-10	96	130
280	6	114	7	5	105	0	0	-10	-1	-1	-3	0	237	-15	252	288
281	1	1	6	7	26	0	-3	-8	-41	-173	-159	-3	41	-387	428	454
282	2	16	51	14	36	1	0	-5	-47	-14	-32	-2	120	-100	220	246
283	0	64	42	10	40	0	-5	-2498	-224	-57	-229	0	156	-3013	3169	3255
284	7	53	14	12	57	2	-58	-535	-45	-21	-85	-2	145	-746	891	935
285	8	9	11	79	203	1	-12	-202	-41	-5	-19	0	311	-279	590	636
286	0	7	0	0	8	1	-3	-12	-5	0	-4	0	16	-24	40	52
287	27	850	1191	13	85	0	-1	-45	-40	0	-32	0	2166	-118	2284	2378
288	18	656	59	11	2	2	-2	-21	-12	-4	-9	0	748	-48	796	824
289	29	136	55	0	122	5	-7	-21	-1	-9	-4	0	347	-42	389	423
290	4	144	2	2	342	2	-18	-266	-49	-30	-35	-25	496	-423	919	951
291	12	4	25	9	80	0	-5	-32	-9	-10	-71	0	130	-127	257	287
292	1	452	1765	68	120	1	-8	-42	-14	-44	-114	0	2407	-222	2629	2752
293	10	1432	103	3	34	0	-7	-23	-26	-16	-40	0	1582	-112	1694	1789
294	44	552	58	37	761	0	-12	-33	-32	-18	-128	-1	1452	-224	1676	1808
295	8	20	32	128	115	0	-13	-18	-7	-34	-74	-3	303	-149	452	498
296	0	2	120	0	23	0	-5	-45	-186	-13	-159	0	145	-408	553	601
297	2	692	2	22	16	0	-16	-372	-76	-55	-271	-1	734	-791	1525	1641
298	25	3	13	1	24	2	-9	-24	-87	-19	-43	-1	68	-183	251	287
299	7	186	13	13	175	0	-18	-873	-177	-23	-225	-1	394	-1317	1711	1869
300	3	10	54	6	164	0	-32	-148	-55	-18	-59	0	237	-312	549	595
301	0	22	30	3	104	1	0	-8	-4	0	-7	-1	160	-20	180	185
302	3	17	16	37	237	0	0	-4	-1	-1	-8	0	310	-14	324	347
303	2	67	17	4	1	0	0	-2	-4	-6	-20	0	91	-32	123	133
304	4	87	44	2	24	0	-2	-4	-23	-6	-25	0	161	-60	221	245
305	15	109	2	2	21	0	0	-32	-5	-2	-16	0	149	-55	204	216
306	5	1	25	3	5	0	-2	-15	0	-3	-6	0	39	-26	65	77
307	0	4	3	1	5	0	-2	-1	-8	-4	-74	-2	13	-91	104	114
308	1	15	6	1	40	0	-2	-23	-22	-21	-91	0	63	-159	222	253
309	3	6	7	3	39	1	0	-14	-10	-7	-19	0	59	-50	109	123
310	2	6	31	1	105	0	-3	-23	-46	-12	-14	-1	145	-99	244	268
311	0	21	3	1	7	5	-6	-92	-3	-1	-57	-2	37	-161	198	215
312	17	95	89	44	114	0	-16	-21	-25	-25	-220	-6	359	-313	672	720
313	2	20	5	9	129	0	0	-32	-119	-44	-425	-2	165	-622	787	843
314	4	7	82	23	83	1	-1	-24	-79	-8	-13	-1	200	-126	326	404
315	0	55	176	27	68	2	-3	-40	-17	-9	-82	0	328	-151	479	547
316	6	471	173	10	73	0	-7	-34	-17	-18	-137	-1	733	-214	947	1090
317	14	65	29	17	79	0	0	-27	-46	-44	-162	-1	204	-280	484	534
318	8	173	142	65	158	7	-8	-73	-129	-36	-79	0	553	-325	878	1095
319	8	85	28	35	550	3	-34	-172	-212	-138	-339	-2	709	-897	1606	1705
320	11	317	161	86	1047	6	-29	-242	-99	-40	-408	-5	1628	-823	2451	2645
321	7	1	56	118	143	23	-5	-41	-99	-27	-405	-1	348	-578	926	1000
322	2	345	224	18	586	1	-20	-1699	-664	-160	-596	-10	1176	-3149	4325	4616
323	5	52	7	20	72	3	-11	-104	-199	-7	-167	0	159	-488	647	690
324	15	51	465	8	1020	4	-20	-448	-59	-96	-258	-3	1563	-884	2447	2642
325	6	192	8	62	347	4	-40	-188	-205	-101	-184	-2	619	-720	1339	1444
326	40	134	804	134	307	0	-41	-147	-124	-50	-1321	-9	1419	-1692	3111	3385
327	31	199	27	79	39	1	-35	-76	-11	-56	-212	-1	376	-391	767	826
328	155	939	503	50	295	0	-9	-13	-43	-19	-283	0	1942	-367	2309	2423
329	27	358	46	56	134	2	-6	-371	-150	-42	-117	0	623	-686	1309	1427
330	79	13	16	2	38	13	-17	-866	-229	-16	-12	0	161	-1140	1301	1412
331	7	212	11	6	248	1	-39	-681	-252	-17	-931	-6	485	-1926	2411	2506
332	11	19	54	24	4	0	-18	-42	-37	-86	-76	-1	112	-260	372	391
333	1	14	47	1	3	0	0	0	-1	0	-1	0	66	-2	68	76
334	0	1	1	0	0	0	-2	-6	0	0	-1	-1	2	-10	12	20
335	3	1	0	0	0	0	-1	-3	-2	-1	-27	0	4	-34	38	48
336	0	2	1	0	27	2	-17	-170	-473	-85	-1052	-6	32	-1803	1835	1892
337	0	4	0	20	51	0	0	-20	-7	-1	-38	0	75	-66	141	191
338	3	141	183	6	264	0	-18	-44	-122	-1	-148	0	597	-333	930	1051
339	3	300	91	31	72	1	-18	-584	-58	-31	-335	-8	498	-1034	1532	1633
340	17	182	147	31	288	1	-71	-130	-267	-282	-2380	-9	666	-3139	3805	4088
341	20	102	36	34	59	19	-41	-214	-106	-82	-524	-1	270	-968	1238	1352
342	25	97	265	24	674	7	-44	-269	-324	-214	-870	0	1092	-1721	2813	2977
343	5	319	40	136	535	10	-60	-2803	-534	-312	-1182	-7	1045	-4898	5943	6157
344	18	45	301	64	1263	0	-40	-938	-332	-61	-71	-1	1691	-1443	3134	3216
345	7	128	129	108	110	0	-1	-49	-9	-3	-5	0	482	-67	549	588
346	27	89	32	29	31	0	-7	-31	0	0	-9	-1	208	-48	256	288
347	17	99	74	12	91	0	0	-2	-7	-3	-180	-1	293	-193	486	543
348	2	159	18	19	37	0	0	-2	-1	-3	-3	0	235	-9	244	315
349	26	37	49	12	125	2	-2	-9	-75	-14	-285	-3	251	-388	639	677
350	2	149	24	25	113	0	-7	-85	-46	-29	-65	-2	313	-234	547	595
351	7	23	32	12	91	0	-73	-2684	-155	-59	-1117	-1	165	-4089	4254	4375
352	6	92	9	57	241	0	-31	-11	-116	-6	-155	-1	405	-320	725	788
353	8	26	15	35	83	3	-4	-341	-77	-19	-91	-1	170	-533	703	733
354	19	121	543	10	419	0	-3	-146	-51	-6	-42	0	1112	-248	1360	1458
355	11	1451	18	164	50	3	-50	-94	-417	-41	-441	-3	1697	-1046	2743	2954
356	4	28	119	34	161	0	0	-22	-10	-4	-7	-1	346	-44	390	403
357	10	422	83	341	1475	21	-8	-17	-6	-3	-9	0	2352	-43	2395	2458
358	7	0	74	31	168	15	-1	-3	0	0	-5	0	295	-9	304	325
359	0	482	64	12	1062	2	-1	-1	-20	0	-11	0	1622	-33	1655	1702
360	20	83	42	54	68	3	-1	-27	0	0	-2	0	270	-30	300	322
361	6	60	194	6	377	2	-3	-2	0	-1	-12	-1	645	-19	664	708
362	5	144	15	35	41	14	0	0	0	0	-1	-3	254	-4	258	277
363	14	6	388	31	2412	2	0	0	-1	-1	-5	0	2853	-7	2860	2940
364	3	5564	522	137	500	5	0	-5	-9	-1	-5	0	6731	-20	6751	6926
365	44	182	682	43	186	1	-15	-14	-1	0	-1	0	1138	-31	1169	1227
366	43	1133	257	32	141	2	-2	-4	0	0	-1	0	1608	-7	1615	1734
367	6	83	15	6	19	0	-1	0	0	0	-1	0	129	-2	131	150
368	6	12	8	6	16	0	0	0	0	0	-2	0	48	-2	50	53
369	1	19	5	0	6	0	0	0	-2	0	-3	0	31	-5	36	40
370	4	23	3	4	8	0	0	-7	-1	-2	-3	0	42	-13	55	60
371	2	28	31	3	13	1	0	-3	0	0	0	0	78	-3	81	92
372	0	4	1	2	10	0	0	-1	-2	0	-6	0	17	-9	26	32
373	7	12	2	5	14	0	-1	-4	-1	-1	-2	0	40	-9	49	51
374	6	22	26	3	76	0	0	0	-2	0	-4	0	133	-6	139	155
375	2	49	26	6	25	0	0	-11	-4	0	-3	0	108	-18	126	136
376	17	138	363	17	66	2	0	-9	-5	0	-15	0	603	-29	632	671
377	13	382	36	29	393	0	-1	-9	-4	-3	-50	0	853	-67	920	974
378	0	4	1	4	18	0	0	-2	-2	-34	-58	0	27	-96	123	127
379	0	5	3	1	8	0	0	-5	-40	-5	-127	-3	17	-180	197	211
380	0	8	5	0	24	0	0	-15	-5	-6	-33	0	37	-59	96	100
381	5	23	15	19	107	1	-7	-8	-7	-1	-31	-17	170	-71	241	275
382	2	9	4	5	7	0	-2	-5	-11	0	-282	0	27	-300	327	347
383	1	83	114	2	49	2	-5	-91	-54	-74	-165	0	251	-389	640	717
384	3	16	1	3	73	2	-5	-153	-260	-22	-7	0	98	-447	545	600
385	5	23	7	27	183	0	-5	-929	-182	-2	-15	0	245	-1133	1378	1478
386	1	24	58	15	4	16	-38	-154	-73	-35	-138	-1	118	-439	557	584
387	2	51	62	0	72	1	-12	-69	-41	-4	-42	-1	188	-169	357	375
388	2	21	6	8	5	1	0	-2	-2	0	-2	0	43	-6	49	53
389	0	10	14	1	9	0	0	-5	-5	-2	-13	0	34	-25	59	66
390	0	14	1	0	0	0	0	-1	0	0	-3	0	15	-4	19	22
391	7	21	9	0	49	1	0	0	0	0	-4	0	87	-4	91	96
392	4	7	0	6	80	0	0	-2	-1	-6	-2	0	97	-11	108	110
393	0	0	51	4	262	0	0	0	0	0	0	0	317	0	317	325
394	0	125	72	28	33	0	-3	-2	0	-2	-2	0	258	-9	267	280
395	4	124	40	20	38	0	0	0	0	-1	-2	0	226	-3	229	246
396	23	330	63	15	29	0	0	0	-2	-2	-2	0	460	-6	466	490
397	3	42	51	5	59	3	0	-6	-4	-1	-7	0	163	-18	181	201
398	11	190	20	7	168	0	-1	-77	-6	-3	-33	0	396	-120	516	583
399	4	12	20	6	6	0	0	-1	-4	0	-24	0	48	-29	77	105
400	2	7	36	1	28	0	0	-6	0	-10	-189	-3	74	-208	282	321
401	8	212	15	46	516	1	-17	-78	-492	-68	-770	-32	798	-1457	2255	2430
402	0	7	40	107	18	0	-1	-28	-14	-9	-44	-1	172	-97	269	322
403	7	200	338	17	9	0	-17	-124	-192	-42	-315	0	571	-690	1261	1406
404	8	117	23	1	8	0	-1	-6	-4	-5	-6	0	157	-22	179	248
405	10	25	11	8	10	2	0	-17	-8	0	-6	0	66	-31	97	111
406	0	1	1	0	9	0	0	-11	-2	0	-4	0	11	-17	28	33
407	0	0	0	0	11	0	0	-2	-2	0	-4	0	11	-8	19	22
408	0	0	0	2	0	0	0	-1	0	-1	-2	0	2	-4	6	9
409	0	0	4	0	6	0	0	-3	-10	-8	-34	0	10	-55	65	74
410	0	13	0	1	1	0	-2	-52	-51	-24	-17	-1	15	-147	162	175
411	1	2	45	4	0	0	-7	-216	-71	-15	-56	-1	52	-366	418	457
412	0	3	2	1	10	0	-1	-12	0	0	-46	-1	16	-60	76	82
413	12	18	1	2	33	1	0	-6	-4	-5	-92	0	67	-107	174	192
414	2	3	0	3	23	0	0	-7	-7	-4	-72	0	31	-90	121	159
415	1	19	84	26	86	1	0	-13	-6	-1	-13	0	217	-33	250	264
416	1	129	45	7	55	1	-27	-37	-26	-72	-320	0	238	-482	720	750
417	1	87	13	7	43	1	-10	-125	-70	-24	-134	0	152	-363	515	543
418	11	49	71	0	178	0	-15	-96	-94	-17	-142	-2	309	-366	675	719
419	2	32	24	23	69	0	0	-5	-2	-1	-44	0	150	-52	202	219
420	1	1	40	3	64	0	0	-3	-1	0	-29	0	109	-33	142	160
421	2	128	18	6	19	0	0	-5	-4	-2	-10	0	173	-21	194	206
422	6	89	108	13	354	0	0	-4	-9	-2	-8	-1	570	-24	594	621
423	9	319	33	81	14	0	-1	-59	-18	-21	-199	-1	456	-299	755	785
424	6	27	213	2	322	0	-1	-17	-51	-30	-73	0	570	-172	742	759
425	4	1464	18	213	4	0	-1	-91	-72	-17	-58	0	1703	-239	1942	2041
426	19	14	418	3	2	0	-3	-26	-21	-8	-15	-1	456	-74	530	547
427	1	1183	2	2	2	0	-3	-27	-92	-3	-44	0	1190	-169	1359	1419
428	24	1	1	4	21	7	0	-39	0	-8	-17	0	58	-64	122	135
429	2	19	13	7	2516	0	-13	-47	-11	-11	-15	0	2557	-97	2654	2711
430	1	12	46	112	20	0	-10	-27	-11	-9	-2	0	191	-59	250	267
431	4	380	1381	5	12	0	-6	-9	-49	-2	-13	0	1782	-79	1861	1912
432	6	1266	28	3	87	0	-3	-43	-2	-9	-22	0	1390	-79	1469	1501
433	59	21	11	30	0	0	-64	-63	-48	-50	-31	-1	121	-257	378	399
434	2	4	9	0	2	0	-20	-21	-59	-8	-145	0	17	-253	270	295
435	3	21	2	0	0	0	-11	-62	-5	-18	-192	-1	26	-289	315	324
436	7	1	1	0	2	0	0	0	-3	-1	-115	0	11	-119	130	137
437	0	1	0	1	6	0	0	-4	-7	-1	-91	0	8	-103	111	121
438	0	0	5	8	5	0	-12	-83	-40	-84	-653	-2	18	-874	892	978
439	6	45	45	137	138	1	-20	-56	-46	-40	-187	0	372	-349	721	807
440	3	522	11	2	12	2	-10	-818	-236	-48	-370	-1	552	-1483	2035	2273
441	12	22	2	7	54	0	-6	-37	-41	-8	-55	0	97	-147	244	272
442	6	12	38	21	20	0	-6	-225	-263	-29	-51	0	97	-574	671	780
443	2	39	62	2	207	3	-6	-50	-12	-5	-34	0	315	-107	422	443
444	2	115	3	10	145	1	-8	-97	-47	-12	-99	0	276	-263	539	584
445	5	10	51	24	106	1	-2	-38	-6	-7	-15	0	197	-68	265	282
446	1	360	786	46	171	0	-9	-65	-24	-3	-67	0	1364	-168	1532	1600
447	6	175	47	35	2	0	-5	-103	-77	-18	-171	-1	265	-375	640	667
448	17	321	46	7	8	0	-1	-18	-14	-8	-18	0	399	-59	458	484
449	18	213	22	9	18	0	-4	-138	-198	-16	-89	-2	280	-447	727	761
450	1	3	2	0	1	0	-4	-131	-37	-29	-55	-1	7	-257	264	280
451	0	1	0	0	1	0	-14	-217	-58	-6	-84	0	2	-379	381	404
452	0	0	0	0	0	0	-3	-19	-4	-5	-7	0	0	-38	38	42
453	0	0	1	1	176	6	0	-2	0	0	0	0	184	-2	186	190
454	0	0	2	7	235	1	0	0	0	0	-2	0	245	-2	247	267
455	0	2	11	19	17	1	0	0	0	0	-2	0	50	-2	52	61
456	0	1	27	2	21	0	0	-2	0	0	-5	0	51	-7	58	62
457	0	4	1	2	33	0	-2	-18	-34	-32	-494	-1	40	-581	621	646
458	3	7	5	4	3	0	0	0	0	0	-1	0	22	-1	23	31
459	2	73	114	4	2	1	0	-4	-7	0	0	0	196	-11	207	226
460	5	88	37	1	8	0	-1	-2	0	0	-1	0	139	-4	143	154
461	4	71	50	1	31	0	-4	-3	-4	-21	-22	0	157	-54	211	248
462	2	93	0	5	5	0	-1	-118	-15	-3	-20	0	105	-157	262	278
463	7	5	3	0	11	0	-1	-100	0	-2	-14	0	26	-117	143	167
464	0	10	1	1	15	0	0	-7	0	0	0	0	27	-7	34	45
465	1	3	6	13	3	0	0	-44	-2	0	-9	-1	26	-56	82	97
466	1	17	12	0	2	1	0	-2	-2	-1	-63	-2	33	-70	103	121
467	2	5	4	0	12	0	0	-1	-2	-24	-9	-1	23	-37	60	80
468	5	3	6	4	3	1	0	-1	-17	-3	-7	-1	22	-29	51	68
469	0	1	1	0	20	0	-3	-26	0	-3	-12	0	22	-44	66	90
470	1	0	0	10	0	0	-4	-21	-2	-9	-11	0	11	-47	58	73
471	1	0	4	2	0	1	-26	-104	-68	-172	-140	-28	8	-538	546	608
472	0	0	1	1	1	0	-27	-39	-700	-199	-581	-91	3	-1637	1640	2008
473	0	2	0	0	4	0	-41	-204	-381	-313	-222	-7	6	-1168	1174	1294
474	0	0	0	0	1	0	-25	-112	-136	-99	-23	0	1	-395	396	496
475	2	4	7	2	4	0	-6	-5	-15	-1	-61	0	19	-88	107	157
476	3	56	8	29	10	1	-16	-119	-143	-13	-68	-2	107	-361	468	510
477	0	0	5	3	10	0	-12	-90	-45	-28	-79	-2	18	-256	274	300
478	11	95	7	5	26	0	-7	-112	-132	-42	-82	-1	144	-376	520	551
479	4	3	0	5	5	0	-6	-167	-31	-34	-100	-2	17	-340	357	374
480	2	7	6	6	12	1	-3	-29	-31	-17	-30	-1	34	-111	145	169
481	1	0	0	2	0	0	-10	-120	-51	-21	-30	-2	3	-234	237	254
482	0	1	1	0	0	0	-2	-24	-16	-8	-26	0	2	-76	78	86
483	0	2	1	0	3	0	0	-11	-2	-3	-7	0	6	-23	29	32
484	0	0	0	0	3	0	-2	-20	-13	-10	-36	-2	3	-83	86	95
485	0	1	2	0	5	0	0	-3	-9	-9	-119	0	8	-140	148	172
486	0	3	2	1	3	0	-6	-58	-9	-22	-12	0	9	-107	116	146
487	0	0	1	2	3	0	-13	-208	-61	-38	-36	0	6	-356	362	396
488	0	0	0	0	5	0	-2	-92	-30	-4	-10	0	5	-138	143	162
489	0	1	1	0	12	0	-1	-3	0	0	0	0	14	-4	18	26
490	0	2	0	1	5	0	-2	-6	-1	-9	-7	0	8	-25	33	41
491	0	0	4	2	0	0	-1	-2	-2	0	-15	0	6	-20	26	31
492	0	3	0	0	23	1	-5	-11	-4	-18	-16	-1	27	-55	82	98
493	0	15	0	7	26	3	-12	-19	-9	-10	-10	0	51	-60	111	138
494	0	0	18	1	85	0	-12	-82	-593	-32	-75	-1	104	-795	899	941
495	0	29	4	8	125	1	-25	-2527	-381	-76	-1409	-1	167	-4419	4586	4711
496	28	106	713	63	446	3	-14	-24	-21	-49	-22	-1	1359	-131	1490	1619
497	11	788	937	23	372	3	-9	-22	-37	-9	-59	-1	2134	-137	2271	2436
498	17	109	94	31	582	2	-6	-140	-23	-68	-647	-1	835	-885	1720	1859
499	24	140	44	13	637	7	-2	-13	-21	-6	-49	-1	865	-92	957	1056
500	34	709	797	395	1378	6	-3	-13	-37	-5	-8	0	3319	-66	3385	3620
501	20	1016	369	141	2350	13	0	-6	-4	-3	-8	0	3909	-21	3930	4102
502	32	1500	634	124	1201	2	-4	-18	-50	-12	-122	-1	3493	-207	3700	3884
503	22	646	359	64	741	3	-2	-40	-14	-8	-18	0	1835	-82	1917	2000
504	27	1570	561	93	1198	7	-8	-58	-47	-6	-43	-2	3456	-164	3620	3821
505	49	227	488	156	1039	3	-3	-25	-32	-9	-25	0	1962	-94	2056	2183
506	33	1551	461	216	418	5	-1	-19	-6	-4	-21	0	2684	-51	2735	2870
507	58	641	117	12	269	2	-2	-21	-8	-10	-17	0	1099	-58	1157	1260
508	4	61	41	35	1414	2	-2	-14	-40	-6	-34	0	1557	-96	1653	1744
509	1	16	58	154	47	1	0	-33	-11	-8	-17	-1	277	-70	347	375
510	0	57	256	12	388	0	-4	-80	-26	-7	-75	-1	713	-193	906	958
511	12	388	136	367	386	9	0	-33	-6	-4	-25	-1	1298	-69	1367	1488
512	14	72	524	11	278	2	-3	-21	-23	-1	-38	0	901	-86	987	1086
513	2	315	20	20	210	1	0	-104	-15	-5	-40	-1	568	-165	733	811
514	9	18	29	11	23	1	-3	-43	-5	-4	-49	0	91	-104	195	220
515	2	72	36	7	223	2	-3	-7	-7	-7	-167	-2	342	-193	535	575
516	6	47	2	10	121	7	-7	-38	-96	-41	-81	0	193	-263	456	486
517	149	111	384	197	6550	1	-3	-6	-57	-3	0	-1	7392	-70	7462	7728
518	55	931	510	162	188	1	-9	-134	-10	-1	-44	-1	1847	-199	2046	2299
519	10	56	77	12	29	0	-24	-18	-7	-11	-45	0	184	-105	289	331
520	55	72	45	29	497	8	-1	-3	-3	0	-12	0	706	-19	725	754
521	21	109	78	33	990	2	-8	-194	-40	-71	-153	0	1233	-466	1699	1791
522	15	33	14	182	513	11	-10	-104	-41	-17	-51	0	768	-223	991	1032
523	2	23	23	9	95	0	-40	-120	-4	-22	-167	-1	152	-354	506	529
524	0	4	7	1	4	0	-5	-31	-13	-7	-98	0	16	-154	170	184
525	0	14	0	2	7	0	-40	-320	-119	-108	-191	0	23	-778	801	820
526	0	11	6	0	1	1	-2	-62	-180	-26	-1	0	19	-271	290	308
527	2	10	14	2	72	0	-3	-97	-52	-3	-12	0	100	-167	267	300
528	0	12	4	12	52	0	-82	-427	-11	-59	-481	-2	80	-1062	1142	1202
529	1	13	40	3	20	0	-10	-3	-10	-4	0	0	77	-27	104	132
530	7	164	41	3	20	2	-7	-4	-28	-1	-30	0	237	-70	307	420
531	4	13	13	3	135	2	-7	-13	-2	-1	-17	0	170	-40	210	243
532	4	6	12	41	177	0	-18	-43	-36	-10	-46	-3	240	-156	396	614
533	0	4	126	16	61	22	-16	-161	-60	-26	-59	-1	229	-323	552	623
534	3	439	163	5	185	2	-186	-531	-396	-40	-353	-2	797	-1508	2305	2458
535	11	65	26	41	188	0	-3	-44	-71	-4	-73	-2	331	-197	528	626
536	10	137	242	177	181	1	-4	-39	-5	-1	-137	0	748	-186	934	1077
537	6	228	165	16	114	4	-2	-32	-57	-21	-42	0	533	-154	687	786
538	19	278	17	21	191	0	-2	-27	-59	-2	-12	0	526	-102	628	671
539	24	50	37	26	79	0	0	-12	-4	-1	-2	0	216	-19	235	264
540	9	69	152	14	151	0	-1	-2	-8	-3	-8	-1	395	-23	418	448
541	4	58	36	28	93	18	-1	-22	-5	-2	-97	0	237	-127	364	401
542	12	40	41	8	568	1	-6	-10	-29	-17	-89	0	670	-151	821	864
543	14	66	17	65	229	0	0	-12	-30	-3	-24	0	391	-69	460	501
544	11	209	1322	17	81	3	-1	-40	-8	-2	-30	0	1643	-81	1724	1802
545	4	2062	122	8	118	1	-8	-10	-1	-12	-20	0	2315	-51	2366	2459
546	48	315	64	29	80	1	-1	-25	-16	-59	-63	0	537	-164	701	763
547	5	14	11	10	72	2	-9	-52	-21	-18	-106	-2	114	-208	322	343
548	3	9	3	5	13	0	-4	-34	-41	-7	-157	-2	33	-245	278	309
549	2	5	1	4	8	1	-5	-21	-19	-13	-19	0	21	-77	98	121
550	0	10	3	0	92	0	-2	-22	-56	0	-18	0	105	-98	203	227
551	1	0	0	0	7	0	0	-61	-1	0	-5	0	8	-67	75	85
552	0	0	22	0	0	0	-26	-35	-32	-2	-9	-2	22	-106	128	150
553	0	14	0	2	15	3	-5	-18	-5	-4	-5	0	34	-37	71	114
554	2	22	5	1	41	5	-1	-6	-1	0	-4	0	76	-12	88	109
555	3	6	29	14	11	0	-4	-1	-2	0	-11	0	63	-18	81	99
556	111	18	78	61	33	2	0	-8	0	-1	-3	0	303	-12	315	361
557	33	43	12	1	7	6	-120	-973	-488	-250	-719	-6	102	-2556	2658	2775
558	25	36	12	7	1018	5	-12	-270	-50	-15	-467	-3	1103	-817	1920	2000
559	14	126	10	91	530	1	-68	-2087	-83	-166	-2806	-12	772	-5222	5994	6192
560	3	30	14	73	139	0	-32	-73	-29	-39	-508	-2	259	-683	942	1014
561	6	1088	920	66	49	0	-1	-55	-47	-10	-27	0	2129	-140	2269	2429
562	17	1072	612	32	71	0	-39	-401	-121	-146	-226	-5	1804	-938	2742	2976
563	36	241	24	17	49	4	-64	-583	-420	-156	-924	-7	371	-2154	2525	2745
564	6	12	19	6	131	1	-12	-128	-379	-13	-51	0	175	-583	758	826
565	1	51	17	3	259	0	-30	-175	-251	-5	-104	0	331	-565	896	1079
566	4	26	36	5	80	1	-64	-345	-141	-4	-105	0	152	-659	811	896
567	2	118	75	59	24	0	-18	-3	-17	-7	-82	0	278	-127	405	477
568	6	149	12	2	236	0	-31	-25	-27	-22	-16	0	405	-121	526	603
569	9	430	19	65	48	14	-25	-511	-257	-44	-1878	-6	585	-2721	3306	3440
570	39	76	31	7	129	1	-20	-254	-221	-408	-1946	-2	283	-2851	3134	3236
571	4	30	5	83	126	1	-37	-74	-125	-65	-210	-1	249	-512	761	816
572	3	8	32	8	26	0	-3	-27	-32	-12	-40	0	77	-114	191	208
573	0	24	7	4	43	0	-5	-315	-33	0	-3	0	78	-356	434	443
574	11	3	1	0	1	0	0	-6	-6	0	-1	0	16	-13	29	33
575	1	4	1	0	0	0	0	-5	-1	0	0	0	6	-6	12	16
576	0	1	3	0	17	0	-1	-14	-15	-10	-54	0	21	-94	115	129
577	0	6	6	1	25	1	0	-6	-10	-5	-15	0	39	-36	75	91
578	0	29	20	17	257	0	-2	-26	-14	-9	-11	0	323	-62	385	418
579	1	33	37	104	393	1	-12	-38	-29	-8	-80	0	569	-167	736	809
580	5	249	456	122	187	4	-13	-32	-55	-51	-76	-2	1023	-229	1252	1355
581	3	149	14	4	363	1	-8	-74	-167	-11	-306	0	534	-566	1100	1278
582	10	33	26	14	35	2	-27	-354	-194	-158	-279	-2	120	-1014	1134	1321
583	0	52	53	12	90	0	-153	-1288	-704	-160	-1960	-3	207	-4268	4475	4705
584	4	37	73	16	10	3	-1	-56	-1	-11	-108	0	143	-177	320	460
585	7	9	28	0	45	12	-7	-13	-59	-18	-99	-1	101	-197	298	340
586	42	74	65	19	8	0	0	-41	-31	-4	-10	0	208	-86	294	334
587	13	97	60	84	153	1	-3	-4	-8	-1	-14	0	408	-30	438	473
588	26	387	1486	10	165	6	-1	-5	-13	-7	-78	0	2080	-104	2184	2283
589	12	987	21	26	1618	0	-8	-18	-23	-57	-65	0	2664	-171	2835	2953
590	64	369	99	92	58	1	-3	-59	-111	-9	-105	-1	683	-288	971	1024
591	5	51	268	3	17	0	-14	-92	-207	-24	-713	-3	344	-1053	1397	1502
592	8	80	9	8	14	0	-6	-8	-4	-8	-21	0	119	-47	166	193
593	58	14	6	5	13	1	-6	-79	-120	-120	-404	-8	97	-737	834	875
594	0	6	3	0	5	0	-4	-107	-20	-7	-42	0	14	-180	194	225
595	0	7	5	0	61	0	-9	-157	-63	-6	-117	-1	73	-353	426	461
596	0	9	3	22	3	0	-2	-5	-5	-2	-11	0	37	-25	62	76
597	24	50	605	46	1078	2	-2	-17	-1	-3	-26	-1	1805	-50	1855	1939
598	1	2795	60	55	170	1	-5	-156	-149	-12	-196	-2	3082	-520	3602	3808
599	31	52	62	15	146	0	0	-10	-3	-32	-9	0	306	-54	360	426
600	40	1121	627	73	79	2	-1	-9	-324	-9	-2	0	1942	-345	2287	2453
601	24	139	91	2	38	0	-2	-452	-1	-2	0	0	294	-457	751	786
602	21	399	50	7	3	0	-24	-171	-41	0	0	0	480	-236	716	781
603	50	52	12	1	2	0	-14	-23	-1	-1	-1	0	117	-40	157	204
604	83	206	243	8	167	0	-8	-2	-133	0	-6	0	707	-149	856	909
605	131	1455	110	71	71	16	0	-16	0	-1	-4	0	1854	-21	1875	2009
606	103	450	1125	40	1227	2	-4	-27	-11	-2	-9	0	2947	-53	3000	3161
607	23	189	18	133	126	0	0	-24	-33	-14	-373	-5	489	-449	938	1008
608	29	29	142	18	305	0	-2	-11	-58	-11	-143	0	523	-225	748	845
609	4	1503	31	45	350	6	-32	-2614	-236	-181	-524	-1	1939	-3588	5527	5689
610	35	69	184	20	649	4	-27	-264	-262	-24	-83	-3	961	-663	1624	1717
611	2	78	70	16	551	0	-4	-212	-37	-8	-46	0	717	-307	1024	1137
612	44	804	662	103	411	1	-26	-88	-17	-28	-66	-1	2025	-226	2251	2350
613	7	1046	302	61	418	1	-10	-24	-41	-13	-72	-1	1835	-161	1996	2092
614	18	1502	114	25	142	0	-18	-131	-86	-21	-53	0	1801	-309	2110	2190
615	39	347	160	49	214	2	-4	-66	-246	-19	-87	0	811	-422	1233	1351
616	37	262	294	62	1008	0	-9	-339	-29	-10	-38	0	1663	-425	2088	2194
617	20	488	214	19	22	1	-35	-40	-16	-1	0	0	764	-92	856	929
618	3	33	26	4	90	1	-12	-39	-13	0	-2	0	157	-66	223	245
619	9	30	2	14	199	2	-6	-11	0	0	0	0	256	-17	273	307
620	3	20	9	12	117	5	0	0	0	0	-2	0	166	-2	168	198
621	0	134	50	100	267	3	-2	0	0	-1	-2	0	554	-5	559	604
622	41	330	387	243	1274	5	-2	-20	-18	-1	-29	0	2280	-70	2350	2482
623	31	289	185	166	205	0	0	-36	-22	-3	-67	0	876	-128	1004	1086
624	59	637	438	54	122	1	-1	-46	-50	-3	-18	0	1311	-118	1429	1506
625	41	712	34	2	283	0	-3	-188	-35	-5	-4	-1	1072	-236	1308	1373
626	34	280	56	67	52	0	-7	-24	-18	0	-11	0	489	-60	549	603
627	7	32	363	1	3	0	-2	-8	-9	-5	-2	0	406	-26	432	464
628	10	488	21	2	18	0	-7	-26	-21	-9	-29	0	539	-92	631	678
629	14	493	20	9	1	0	-1	-18	-8	-1	-18	0	537	-46	583	608
630	76	559	39	0	5	0	-16	-22	-23	-5	-3	0	679	-69	748	802
631	17	8	0	3	1	0	-12	-65	-19	0	-2	0	29	-98	127	139
632	17	7	27	8	10	0	-6	-78	-1	0	-3	0	69	-88	157	170
633	3	47	10	3	5	0	0	0	0	0	-4	0	68	-4	72	85
634	1	53	23	11	285	0	0	0	0	0	0	0	373	0	373	405
635	1	6	1	8	40	0	0	0	0	0	-1	0	56	-1	57	63
636	0	5	5	11	3	0	0	0	0	0	-1	0	24	-1	25	26
637	1	6	27	4	14	0	0	0	0	0	-5	0	52	-5	57	62
638	4	57	6	2	6	0	0	0	0	-2	-22	0	75	-24	99	120
639	13	28	35	0	13	0	0	-2	-5	-5	-24	0	89	-36	125	135
640	2	22	8	0	5	0	0	-1	-3	-2	-7	0	37	-13	50	56
641	2	4	6	0	2	0	0	-7	-1	-2	-27	0	14	-37	51	63
642	0	3	1	0	0	0	0	0	-1	0	-1	0	4	-2	6	9
643	0	2	0	0	0	0	0	-3	0	-1	-21	0	2	-25	27	31
644	0	0	0	0	2	0	0	-2	-11	-4	-38	-1	2	-56	58	72
645	0	0	0	0	17	0	0	-84	-21	-12	-91	0	17	-208	225	248
646	0	0	0	2	1	0	-14	-372	-188	-47	-288	-1	3	-910	913	960
647	0	5	19	0	3	0	-2	-16	-40	-1	-46	-1	27	-106	133	195
648	5	35	1	3	2	0	-19	-679	-249	-10	-31	-2	46	-990	1036	1123
649	5	5	7	0	4	0	-16	-263	-11	-2	-8	0	21	-300	321	334
650	2	3	2	0	21	0	-4	-5	-6	-1	-2	0	28	-18	46	56
651	1	70	6	1	9	0	-1	-38	-14	-3	-3	0	87	-59	146	163
652	9	610	252	18	193	0	-3	-105	0	0	-24	-1	1082	-133	1215	1275
653	3	16	11	4	34	0	-1	0	0	0	0	0	68	-1	69	75
654	3	21	9	10	10	0	0	-1	0	0	0	0	53	-1	54	58
655	1	18	7	1	7	0	0	-1	0	0	-1	0	34	-2	36	40
656	6	51	2	10	30	1	0	0	0	0	0	0	100	0	100	105
657	1	6	7	3	41	0	0	-1	0	-1	0	0	58	-2	60	66
658	2	1	2	3	10	0	0	0	0	0	0	0	18	0	18	21
659	2	9	8	2	28	0	0	0	-2	0	-3	0	49	-5	54	60
660	0	2	2	4	37	0	-1	-4	-3	0	-2	0	45	-10	55	60
661	0	0	15	9	1	0	0	-9	-41	-6	-6	0	25	-62	87	97
662	1	24	34	1	24	2	-4	-103	-234	-1	-65	-4	86	-411	497	532
663	3	27	11	5	23	0	-6	-170	-3	-5	-284	0	69	-468	537	563
664	1	1	1	0	3	0	-3	-9	-6	-4	-59	0	6	-81	87	102
665	0	0	0	0	13	2	0	-14	-8	-1	-5	0	15	-28	43	52
666	0	1	0	1	5	0	-2	-18	-6	-3	-13	0	7	-42	49	62
667	0	0	1	0	1	0	-2	-7	-6	-7	-21	-2	2	-45	47	56
668	1	319	287	24	77	1	0	0	-6	0	-29	0	709	-35	744	774
669	56	2153	47	7	109	1	-2	-36	-43	-13	-6	0	2373	-100	2473	2539
670	47	31	10	1	19	0	-1	-25	-29	-1	-10	0	108	-66	174	189
671	1	8	4	0	94	0	-12	-52	-7	-1	-66	-3	107	-141	248	262
672	1	7	3	6	1	0	-37	-178	-62	-10	-128	-5	18	-420	438	462
673	4	24	34	4	6	0	-11	-22	-126	-7	-203	-1	72	-370	442	455
674	0	43	2	1	3	0	0	-17	-2	-1	0	0	49	-20	69	76
675	6	2	11	0	4	0	0	-12	-6	-1	-5	0	23	-24	47	52
676	1	2	0	1	0	0	0	-8	0	0	-1	0	4	-9	13	15
677	0	0	3	0	1	1	-1	0	-1	0	-4	0	5	-6	11	12
678	1	18	0	1	56	1	0	-24	-3	-5	-14	-1	77	-47	124	137
679	0	2	0	18	103	0	0	-3	-4	-2	-8	0	123	-17	140	150
680	0	84	32	19	41	1	-1	-2	-3	-1	0	0	177	-7	184	200
681	1	36	5	4	15	0	-1	-4	-2	-1	-8	0	61	-16	77	81
682	7	112	2	2	5	1	-2	-10	-5	-1	-3	0	129	-21	150	159
683	2	6	0	1	50	6	-3	-13	-23	-6	-16	0	65	-61	126	130
684	0	1	1	4	175	0	-4	-111	-2	-8	-11	0	181	-136	317	333
685	0	2	16	63	119	0	-12	-100	-15	-10	-97	0	200	-234	434	471
686	0	17	9	8	14	0	-13	-37	-4	-13	-221	0	48	-288	336	357
687	1	27	8	1	29	0	-1	-35	-65	-4	-51	0	66	-156	222	245
688	0	3	0	2	1	0	-3	-53	-3	-3	-6	0	6	-68	74	124
689	2	1	20	0	4	1	-17	-229	-55	-20	-10	-1	28	-332	360	379
690	0	17	1	0	27	1	-3	-11	-5	0	0	0	46	-19	65	75
691	1	1	0	1	49	0	-2	-4	0	0	0	0	52	-6	58	93
692	0	0	21	12	24	0	0	-1	0	0	0	0	57	-1	58	74
693	0	13	16	5	15	1	0	-1	-1	0	0	0	50	-2	52	66
694	2	37	11	2	34	0	-1	-12	-1	-2	-24	0	86	-40	126	139
695	2	8	11	1	12	1	-10	-214	-29	-54	-62	0	35	-369	404	447
696	0	5	4	1	15	0	-1	-1	-7	-2	-26	-1	25	-38	63	74
697	5	60	13	8	16	0	-1	-9	-8	-5	-90	0	102	-113	215	259
698	1	3	2	2	5	0	-1	-1	-11	-6	-38	-1	13	-58	71	143
699	25	558	287	36	293	0	-1	-39	-32	-3	-58	-1	1199	-134	1333	1424
700	0	2	3	17	8	0	-5	-168	-7	-16	-2	0	30	-198	228	251
701	2	0	11	1	7	0	-8	-17	-7	0	-4	0	21	-36	57	61
702	0	19	2	3	6	0	-1	-18	-5	-2	-3	0	30	-29	59	66
703	0	5	5	1	31	0	0	-3	-6	-5	-23	0	42	-37	79	94
704	1	18	2	5	27	0	-1	-3	0	-5	-99	0	53	-108	161	181
705	0	6	56	3	62	0	-4	-140	-10	-15	-31	-1	127	-201	328	365
706	0	6	3	3	217	1	0	-2	-17	0	-5	0	230	-24	254	269
707	2	12	5	32	285	1	0	-28	0	-2	-52	0	337	-82	419	454
708	2	19	248	8	63	0	-2	-4	-1	-4	-5	0	340	-16	356	376
709	2	600	39	24	50	0	-2	-5	-124	-4	0	0	715	-135	850	908
710	6	143	20	1	2	0	-1	-69	-1	0	0	0	172	-71	243	279
711	16	212	29	1	0	0	-8	-4	0	0	0	0	258	-12	270	286
712	3	0	1	0	0	0	-4	0	0	0	0	0	4	-4	8	11
713	3	1	2	0	24	0	0	0	-3	0	-1	0	30	-4	34	44
714	22	126	6	35	4	1	0	-29	-6	-1	-18	0	194	-54	248	274
715	8	8	33	3	34	0	-27	-324	-51	-13	-453	0	86	-868	954	1010
716	6	31	7	8	31	1	0	-5	-25	-2	-9	0	84	-41	125	146
717	17	37	56	15	90	0	0	-14	0	0	0	0	215	-14	229	247
718	1	2	31	2	7	0	-2	0	0	0	-3	-1	43	-6	49	51
719	1	22	6	2	18	1	-2	-5	-1	-3	-65	0	50	-76	126	140
720	20	84	18	3	182	0	0	-5	-4	-6	-5	0	307	-20	327	346
721	7	132	43	26	25	0	-5	-227	-127	-7	-35	-1	233	-402	635	671
722	4	67	169	5	15	0	-17	-48	-20	-12	-24	-1	260	-122	382	402
723	0	162	27	4	17	0	-40	-42	-15	-22	-304	-5	210	-428	638	672
724	23	39	15	4	24	0	-1	-10	-9	-52	-556	-4	105	-632	737	787
725	5	77	60	9	37	0	-10	-15	-57	-25	-419	0	188	-526	714	781
726	3	3	5	6	11	0	-4	-52	-77	-36	-240	-3	28	-412	440	566
727	5	25	21	13	35	0	-5	-45	-37	-25	-141	0	99	-253	352	439
728	1	64	50	4	18	0	-11	-124	-25	-19	-249	0	137	-428	565	631
729	1	1	4	2	2	0	-28	-228	-99	-83	-428	-2	10	-868	878	948
730	0	3	1	0	8	0	-10	-42	-247	-20	-128	0	12	-447	459	498
731	1	4	3	1	16	0	-14	-572	-127	-4	-187	-1	25	-905	930	1043
732	0	5	14	1	58	0	-6	-89	-40	-4	-75	-2	78	-216	294	337
733	0	6	13	14	17	0	-12	-46	-23	-9	-143	-4	50	-237	287	312
734	1	28	54	1	2	0	-3	-9	-14	-9	-54	0	86	-89	175	191
735	2	611	5	1	3	1	0	-35	-15	-6	-110	0	623	-166	789	865
736	3	7	1	0	12	0	-8	-108	-185	-45	-160	0	23	-506	529	559
737	1	17	2	3	13	0	-1	-92	-84	-21	-133	-1	36	-332	368	395
738	1	4	3	8	1	0	-7	-227	-43	-8	-41	0	17	-326	343	369
739	1	14	7	0	3	0	-14	-321	-26	-5	-154	-2	25	-522	547	571
740	1	5	2	1	0	0	-2	-37	-16	-2	-16	0	9	-73	82	102
741	5	5	0	0	2	0	-4	-152	-21	-2	-29	-2	12	-210	222	238
742	0	0	1	0	0	0	0	-14	-4	-2	-22	-1	1	-43	44	58
743	0	7	0	0	1	0	-2	-65	-12	-6	-35	0	8	-120	128	132
744	4	3	0	2	16	0	-7	-76	-25	-6	-71	-2	25	-187	212	224
745	0	5	1	3	6	0	0	-4	-5	-1	-77	0	15	-87	102	105
746	0	10	7	3	10	0	-1	-7	-8	-10	-21	-1	30	-48	78	89
747	0	8	12	0	40	2	-3	-27	-50	-16	-68	0	62	-164	226	245
748	3	23	18	3	48	0	-10	-102	-10	-36	-93	0	95	-251	346	378
749	0	9	22	11	7	0	-3	-3	-1	-4	-91	0	49	-102	151	159
750	0	44	20	2	157	0	-7	-29	-60	-9	-24	-1	223	-130	353	376
751	2	94	2	21	42	0	0	-5	-3	0	-6	0	161	-14	175	219
752	4	5	70	4	7	1	0	-5	-1	-2	-10	0	91	-18	109	116
753	2	35	3	2	4	2	0	0	0	0	-22	0	48	-22	70	73
754	8	45	7	2	32	1	0	-23	-4	-10	-4	0	95	-41	136	142
755	1	12	22	6	74	0	-2	-3	-5	0	0	0	115	-10	125	133
756	0	43	32	15	4	0	-1	-19	-1	-3	-7	0	94	-31	125	133
757	1	25	15	2	6	0	0	0	0	0	-14	0	49	-14	63	66
758	2	222	8	2	30	0	0	0	0	-3	-5	0	264	-8	272	278
759	9	6	2	19	2	0	0	-4	-3	-9	-6	0	38	-22	60	63
760	0	4	81	2	10	0	0	-6	-3	-2	-2	0	97	-13	110	117
761	1	657	9	5	10	1	-1	-5	-3	0	-9	0	683	-18	701	720
762	29	59	26	8	75	4	-1	-6	-5	0	-2	-1	201	-15	216	235
763	2	38	31	16	28	0	-1	-24	-3	-2	-25	0	115	-55	170	181
764	6	24	21	8	56	0	-15	-236	-131	-63	-75	-1	115	-521	636	678
765	3	67	10	26	288	3	-6	-37	-30	-8	-68	0	397	-149	546	585
766	12	20	78	48	138	0	-2	-44	-4	-10	-39	0	296	-99	395	421
767	5	73	198	16	376	0	0	-3	-1	0	-1	0	668	-5	673	692
768	14	334	83	198	53	1	0	-5	-1	0	-15	0	683	-21	704	735
769	69	82	162	10	162	2	0	-2	-2	0	-1	0	487	-5	492	515
770	1	252	8	18	223	2	-1	-44	-61	-1	0	0	504	-107	611	641
771	38	15	50	41	21	0	-1	-12	0	0	-1	0	165	-14	179	189
772	1	26	70	2	4	0	0	0	0	-1	0	0	103	-1	104	108
773	3	101	3	5	13	0	0	0	0	0	-7	0	125	-7	132	140
774	15	4	5	6	3	1	0	-1	-3	-9	-6	0	34	-19	53	60
775	1	18	7	2	34	0	0	-28	-188	-6	-4	0	62	-226	288	321
776	7	118	6	72	79	0	-1	-117	-6	-1	-4	0	282	-129	411	459
777	25	260	461	9	59	10	-116	-156	0	-3	-63	0	824	-338	1162	1245
778	4	118	18	1	430	1	-12	-24	-56	-41	-11	0	572	-144	716	745
779	30	249	11	36	101	0	-16	-222	-44	-3	-2	0	427	-287	714	755
780	10	14	169	23	36	0	-8	-11	-1	0	0	0	252	-20	272	322
781	1	447	56	1	9	0	-4	0	0	0	0	0	514	-4	518	588
782	20	360	15	4	28	1	0	0	0	0	0	0	428	0	428	462
783	17	97	7	14	33	0	0	-2	-2	0	0	0	168	-4	172	256
784	0	0	54	9	1	0	0	-1	-1	0	-1	0	64	-3	67	87
785	0	153	14	5	38	0	0	-5	-1	-1	0	0	210	-7	217	253
786	21	42	2	7	9	0	-1	-10	-2	0	-7	0	81	-20	101	176
787	4	14	19	4	20	0	-11	-152	-52	-13	-275	0	61	-503	564	612
788	0	5	2	2	1	0	-2	-6	0	-1	-1	0	10	-10	20	27
789	5	14	24	5	4	0	-5	-91	-23	-6	-23	0	52	-148	200	239
790	1	17	1	1	58	5	-5	-70	-18	-16	-30	-1	83	-140	223	241
791	5	7	1	0	66	0	-2	-59	-130	-5	-55	0	79	-251	330	350
792	4	15	25	22	226	0	-3	-28	-44	-2	-27	0	292	-104	396	415
793	3	32	164	53	54	0	0	-2	-1	0	-3	0	306	-6	312	337
794	16	196	428	42	207	0	0	-5	-1	0	-3	0	889	-9	898	941
795	23	802	51	70	411	0	0	-4	0	-2	-5	0	1357	-11	1368	1425
796	26	208	167	30	56	11	0	-12	-8	-10	-81	0	498	-111	609	659
797	14	218	45	8	718	2	-1	-64	-53	-3	-7	0	1005	-128	1133	1212
798	7	152	40	61	8	1	-4	-14	-4	0	0	0	269	-22	291	331
799	13	194	198	3	65	5	-1	-17	0	0	-6	0	478	-24	502	529
800	1	12	2	2	13	1	-7	-1	-8	-2	-3	0	31	-21	52	63
801	32	32	148	28	147	0	0	-11	-12	-2	-16	0	387	-41	428	465
802	1	333	168	54	51	0	-17	-163	-70	-34	-230	0	607	-514	1121	1181
803	60	275	52	24	11	0	-5	-5	-4	-2	-8	0	422	-24	446	468
804	43	257	28	8	66	2	-1	-2	-3	-1	0	0	404	-7	411	442
805	10	191	37	7	49	0	-4	-138	-95	-14	-86	0	294	-337	631	659
806	6	60	25	4	22	0	-2	-11	-2	-1	-5	0	117	-21	138	147
807	6	97	61	5	72	0	-10	-13	-26	-3	-156	-2	241	-210	451	478
808	2	117	17	11	30	0	-1	-38	-34	-22	-89	0	177	-184	361	401
809	34	148	294	23	125	0	-2	-99	-63	-9	-40	0	624	-213	837	878
810	2	101	19	52	47	0	-5	-109	-12	-18	-42	-1	221	-187	408	433
811	10	22	51	12	81	3	-2	-16	-14	-8	-32	0	179	-72	251	262
812	3	171	22	4	74	0	-13	-30	-51	-21	-36	-2	274	-153	427	449
813	32	98	37	11	195	1	-9	-155	-26	-4	-17	0	374	-211	585	615
814	14	173	31	9	262	1	-7	-28	-20	-5	-3	0	490	-63	553	590
815	6	105	60	22	233	7	-8	-103	-18	-10	-14	0	433	-153	586	613
816	26	76	549	55	26	0	-9	-24	-9	-4	-49	0	732	-95	827	885
817	4	373	19	1	12	0	-12	-93	-133	-63	-4	0	409	-305	714	748
818	33	138	6	1	0	0	-15	-523	-110	-4	-10	0	178	-662	840	891
819	12	23	16	0	1	0	-15	-168	-11	0	0	0	52	-194	246	266
820	4	12	0	0	0	0	-2	0	0	0	0	0	16	-2	18	29
821	0	0	0	0	0	0	0	0	0	-1	-2	0	0	-3	3	12
822	0	3	4	5	18	0	0	-2	-1	-1	-3	0	30	-7	37	47
823	10	374	32	21	125	1	-2	-67	-11	-3	-18	-2	563	-103	666	692
824	12	117	13	9	203	1	-3	-4	-23	-3	-32	0	355	-65	420	448
825	7	61	13	27	67	1	0	-12	-4	-4	-63	0	176	-83	259	271
826	1	138	80	3	66	0	-23	-75	-37	-1	-39	0	288	-175	463	473
827	4	22	14	40	14	0	-1	-14	0	0	-1	0	94	-16	110	128
828	8	58	126	5	158	0	-1	-11	-4	0	0	0	355	-16	371	394
829	4	1018	50	15	155	1	-3	-36	-8	-1	-21	-1	1243	-70	1313	1345
830	35	136	69	18	130	2	0	-2	-1	-4	0	0	390	-7	397	445
831	4	200	136	10	90	10	0	-24	-8	-17	-48	0	450	-97	547	589
832	7	137	33	2	183	0	-1	-13	-9	-6	-11	0	362	-40	402	434
833	4	65	28	30	320	1	-2	-10	-19	-3	-8	0	448	-42	490	535
834	15	11	40	15	58	1	-7	-18	-6	-2	-5	0	140	-38	178	205
835	9	65	87	25	372	1	-4	-8	-6	-1	-12	0	559	-31	590	653
836	16	114	39	17	5	0	0	-6	-6	-2	-38	0	191	-52	243	337
837	0	38	21	4	20	0	-15	-97	-180	-17	-135	0	83	-444	527	586
838	12	212	3	2	1	0	-16	-269	-70	-3	-213	0	230	-571	801	860
839	19	23	13	6	18	0	-4	-35	-74	-4	-30	0	79	-147	226	254
840	14	42	9	2	68	1	-3	-7	-5	-1	-10	0	136	-26	162	169
841	10	59	43	3	325	0	0	-1	-6	0	-10	0	440	-17	457	504
842	5	318	14	17	6	2	-1	-4	0	-2	-3	0	362	-10	372	403
843	2	34	416	0	61	0	0	-7	-23	-8	-27	0	513	-65	578	616
844	0	33	1	8	5	0	-1	-1	-1	-1	-2	0	47	-6	53	59
845	4	3	41	0	8	0	0	-1	-2	-1	-11	0	56	-15	71	80
846	1	35	0	0	2	0	-1	-5	-1	-1	-2	0	38	-10	48	58
847	3	79	2	0	32	0	-1	-4	-3	0	0	0	116	-8	124	135
848	4	7	0	4	26	0	0	-12	-3	-2	-4	0	41	-21	62	65
849	0	3	10	9	17	0	-2	-24	-1	-2	-7	0	39	-36	75	89
850	1	2	16	2	7	0	-1	-3	-2	-2	0	0	28	-8	36	44
851	0	318	58	7	556	4	-13	-80	-171	0	-16	0	943	-280	1223	1287
852	5	5	3	0	14	0	0	-9	0	0	0	0	27	-9	36	46
853	3	24	32	10	82	0	0	-1	-12	-2	-1	0	151	-16	167	182
854	2	5	10	0	3	2	0	0	0	0	0	0	22	0	22	35
855	9	234	18	4	147	5	-1	-112	0	0	0	0	417	-113	530	576
856	7	20	19	22	121	0	-2	0	0	0	0	0	189	-2	191	213
857	1	52	57	11	38	0	0	0	0	-1	-4	0	159	-5	164	181
858	20	231	16	5	61	0	0	0	-4	-1	-3	-1	333	-9	342	376
859	22	36	32	8	135	1	0	-2	0	-1	-4	0	234	-7	241	262
860	13	119	67	12	121	4	0	-2	-2	0	-1	0	336	-5	341	386
861	26	472	166	17	198	5	-4	-17	-15	-3	-12	0	884	-51	935	1077
862	23	110	34	22	77	1	-2	-19	-9	-3	-17	0	267	-50	317	422
863	25	374	128	60	95	2	-2	-9	-4	-1	-8	0	684	-24	708	777
864	6	47	61	14	20	0	-1	-12	-4	-1	-2	0	148	-20	168	182
865	33	263	89	2	46	0	-1	-27	-10	-3	-8	-1	433	-50	483	518
866	16	71	15	9	49	0	0	-10	-4	0	-7	0	160	-21	181	203
867	4	307	33	30	334	5	-1	-44	-23	-6	-15	0	713	-89	802	859
868	6	28	40	172	123	0	-1	-10	-2	-3	-12	0	369	-28	397	435
869	28	959	978	36	982	2	-4	-65	-9	0	-11	0	2985	-89	3074	3298
870	4	42	2	33	217	0	-1	-16	-8	-9	-14	0	298	-48	346	382
871	2	17	150	36	204	9	-4	-42	-16	-8	-15	0	418	-85	503	525
872	5	1025	98	12	433	0	-2	-19	-12	-1	-26	0	1573	-60	1633	1698
873	32	317	37	42	203	2	-5	-106	-22	-4	-22	0	633	-159	792	841
874	9	74	117	34	336	0	0	-9	-15	0	-6	0	570	-30	600	630
875	8	170	167	87	104	0	-7	-97	-32	-1	-7	0	536	-144	680	724
876	15	25	24	6	77	0	-3	-52	-11	-3	-7	0	147	-76	223	258
877	3	69	5	11	23	1	-4	-29	-17	-1	-32	0	112	-83	195	226
878	15	14	7	1	58	0	0	-9	-10	-2	-6	0	95	-27	122	134
879	0	2	0	10	51	0	-4	-20	-16	-1	-10	0	63	-51	114	125
880	2	19	34	6	33	1	-1	-11	-6	-1	-4	0	95	-23	118	130
881	7	61	14	4	17	1	-3	-4	-4	0	-3	0	104	-14	118	133
882	1	53	16	8	131	0	-1	-9	-5	-1	-3	0	209	-19	228	242
883	4	23	12	6	15	0	-1	0	-1	0	-3	0	60	-5	65	75
884	1	20	4	1	9	0	0	-4	0	-2	-1	0	35	-7	42	47
885	0	6	11	5	35	0	-2	-7	-2	-9	-11	0	57	-31	88	99
886	1	72	14	5	6	0	-3	-2	-3	-1	-17	-1	98	-27	125	135
887	1	42	81	3	317	0	-4	-9	-7	-5	-22	0	444	-47	491	515
888	2	89	5	42	27	0	-5	-115	-19	-1	-6	0	165	-146	311	334
889	0	14	131	4	52	0	0	-26	-18	-31	-24	0	201	-99	300	316
890	0	148	10	2	1	0	-14	-23	-9	-2	-15	0	161	-63	224	236
891	20	10	7	1	1	0	-2	-13	-1	-2	0	0	39	-18	57	62
892	2	14	2	0	1	0	-3	-1	-3	0	0	0	19	-7	26	28
893	0	3	1	0	0	0	0	0	0	0	-2	0	4	-2	6	8
894	3	1	1	0	0	0	-1	0	0	0	0	0	5	-1	6	8
895	0	0	0	0	0	0	0	0	0	0	0	0	0	0	0	0
896	0	0	0	0	0	0	0	-2	0	0	-3	0	0	-5	5	6
897	0	0	0	0	0	0	0	-9	0	0	-1	0	0	-10	10	12
898	0	0	1	0	5	0	0	-9	-8	0	-1	0	6	-18	24	24
899	4	2	1	2	0	0	-1	-4	-7	-2	-1	0	9	-15	24	26
900	1	6	10	0	18	0	-2	-30	-5	0	-3	0	35	-40	75	78
901	1	1	1	1	32	0	-1	-24	-7	0	-18	0	36	-50	86	93
902	1	26	5	2	8	0	0	0	-1	-3	-4	-1	42	-9	51	57
903	0	22	30	1	65	0	0	-29	-19	-2	-46	-2	118	-98	216	226
904	2	13	4	5	46	0	0	-5	-1	0	-4	0	70	-10	80	87
905	1	17	26	16	41	2	-11	-4	-4	-3	-11	-1	103	-34	137	142
906	0	27	21	4	54	0	-2	-1	-4	0	-12	0	106	-19	125	136
907	6	300	21	21	25	0	0	-98	-13	0	-16	0	373	-127	500	527
908	6	42	69	8	26	0	-10	-11	-27	-7	-36	0	151	-91	242	267
909	11	53	21	8	22	0	0	-13	-2	0	-3	0	115	-18	133	146
910	19	88	63	7	143	1	-5	-46	-15	-3	-35	0	321	-104	425	461
911	6	34	18	10	42	1	0	-7	-1	-1	-21	0	111	-30	141	150
912	5	95	64	6	249	1	-14	-13	-16	-5	-16	0	420	-64	484	516
913	2	112	33	6	27	0	0	-5	-13	0	-10	0	180	-28	208	224
914	15	868	552	22	36	0	0	-2	-5	0	-4	0	1493	-11	1504	1564
915	36	866	45	5	43	1	-3	-7	-11	-13	-20	0	996	-54	1050	1083
916	47	52	56	17	53	2	0	-2	0	0	0	0	227	-2	229	252
917	8	59	32	12	6	0	-1	-1	-8	0	-9	0	117	-19	136	151
918	1	7	16	3	61	0	0	-13	-7	-122	-8	0	88	-150	238	251
919	6	71	8	22	5	2	-3	-23	-23	-1	-5	0	114	-55	169	187
920	12	23	305	0	8	0	-3	-17	-4	0	-4	0	348	-28	376	383
921	5	65	0	3	1	0	-47	-18	-23	-13	-58	0	74	-159	233	251
922	31	0	5	1	2	0	0	-10	-9	0	-17	0	39	-36	75	83
923	1	64	14	0	1	0	-3	-46	-10	-3	-43	0	80	-105	185	195
924	0	16	2	5	9	0	-5	-74	-29	-54	-13	0	32	-175	207	222
925	0	3	4	0	10	0	0	-21	-75	-2	-135	-1	17	-234	251	293
926	0	4	10	1	18	0	-6	-255	-10	-4	-31	0	33	-306	339	352
927	0	12	21	8	33	1	-21	-4	-51	-30	-72	0	75	-178	253	266
928	1	0	3	0	4	0	-2	-15	-9	-13	-53	0	8	-92	100	122
929	0	22	0	0	7	1	-6	-18	-16	-8	-14	-1	30	-63	93	98
930	3	20	12	1	5	0	-2	-54	-37	-13	-174	0	41	-280	321	344
931	0	3	3	1	1	0	-3	-26	-95	-24	-301	-1	8	-450	458	487
932	3	4	0	1	3	0	-8	-511	-100	-27	-330	-1	11	-977	988	1022
933	1	2	1	0	14	0	-5	-131	-187	-53	-164	-1	18	-541	559	612
934	0	0	0	1	55	0	-17	-209	-47	-67	-167	0	56	-507	563	606
935	0	4	17	9	1	0	-44	-145	-57	-57	-21	0	31	-324	355	399
936	0	14	15	0	1	0	-21	-63	-74	-3	-3	0	30	-164	194	229
937	2	33	5	2	11	0	-24	-353	-1	-2	-6	0	53	-386	439	467
938	2	1	2	0	6	0	-34	0	-7	-1	-5	0	11	-47	58	67
939	0	4	3	0	1	0	0	-2	0	0	-1	0	8	-3	11	12
940	0	7	0	1	0	0	0	0	0	0	0	0	8	0	8	9
941	2	4	0	0	0	0	0	0	0	0	-1	0	6	-1	7	9
942	0	0	0	0	0	0	0	0	0	0	-2	0	0	-2	2	5
943	0	0	0	0	1	0	0	-2	-1	0	0	0	1	-3	4	5
944	0	0	2	0	0	0	0	-1	-1	0	-1	0	2	-3	5	5
945	0	1	0	0	0	0	0	-10	-3	-1	-4	0	1	-18	19	21
946	1	0	0	0	0	0	-7	-63	-72	-9	-111	0	1	-262	263	273
947	0	4	1	0	0	0	-1	-25	-32	-2	-22	0	5	-82	87	90
948	0	0	8	0	2	0	0	0	0	0	0	0	10	0	10	14
949	4	58	6	2	3	0	-2	-147	-50	-9	-340	-2	73	-550	623	672
950	1	1	2	1	1	0	-2	-85	-11	-6	-28	0	6	-132	138	144
951	0	4	0	0	39	0	-1	-32	-9	0	-15	0	43	-57	100	107
952	1	5	4	7	57	0	0	-10	-4	-3	-18	0	74	-35	109	117
953	0	3	13	4	79	0	0	-7	-4	0	0	0	99	-11	110	121
954	0	15	9	6	25	0	-1	-3	-5	-1	-4	0	55	-14	69	80
955	2	16	4	16	28	0	0	-7	0	-2	-1	0	66	-10	76	84
956	0	3	27	4	4	0	-1	-3	-3	0	-1	0	38	-8	46	48
957	0	223	7	1	4	0	0	-12	-3	0	-1	0	235	-16	251	258
958	4	15	1	0	10	0	0	0	-4	0	-4	0	30	-8	38	45
959	1	6	0	7	2	0	0	-1	0	0	-1	0	16	-2	18	22
960	8	38	81	1	0	0	0	-59	-1	0	-1	0	128	-61	189	206
961	0	11	0	0	0	0	-1	-7	0	0	-1	0	11	-9	20	21
962	2	2	1	0	6	0	-2	-11	0	0	-2	0	11	-15	26	30
963	0	0	0	1	81	3	0	0	0	0	-8	0	85	-8	93	96
964	0	0	0	1	18	0	0	0	-1	-1	-2	0	19	-4	23	23
965	0	3	41	8	12	0	0	0	0	0	-3	0	64	-3	67	73
966	0	30	29	0	0	0	0	-19	-4	-5	-29	-1	59	-58	117	122
967	5	21	0	0	3	0	0	-7	-3	-1	-17	0	29	-28	57	61
968	2	1	3	0	1	0	0	0	-1	-3	-34	0	7	-38	45	51
969	0	2	2	0	0	0	0	-6	-21	-12	-13	0	4	-52	56	62
970	5	520	78	16	118	1	-1	-47	-25	-4	-8	0	738	-85	823	875
971	0	5	9	8	2	0	-3	-26	-2	-2	-14	0	24	-47	71	75
972	2	55	35	5	15	0	-6	-13	-9	-7	-2	-3	112	-40	152	162
973	1	23	4	1	1	0	-3	-38	-32	-3	-11	0	30	-87	117	124
974	3	32	1	2	4	0	-1	-17	-3	0	-2	0	42	-23	65	68
975	7	55	42	23	81	1	-2	-7	0	-1	-1	0	209	-11	220	242
976	0	0	1	1	3	0	0	-1	0	0	-1	0	5	-2	7	8
977	0	1	0	0	0	0	0	0	0	0	-1	0	1	-1	2	3
978	0	0	0	0	0	0	0	-3	-1	-2	-23	0	0	-29	29	30
979	0	0	0	0	1	0	0	-1	0	0	-4	0	1	-5	6	10
980	0	0	1	0	1	0	-1	-3	-3	0	0	0	2	-7	9	11
981	0	0	1	0	3	0	-1	-3	0	-1	-7	0	4	-12	16	24
982	0	4	3	0	2	0	-2	-29	-4	-18	-132	-1	9	-186	195	204
983	0	3	1	0	3	0	-8	-4	-148	-39	-98	0	7	-297	304	335
984	2	13	3	0	3	1	-5	-128	-22	-16	-6	-2	22	-179	201	232
985	0	3	2	1	12	0	-31	-133	-83	-4	-34	-1	18	-286	304	332
986	1	0	0	1	77	0	-11	-36	-7	-3	-11	0	79	-68	147	161
987	0	22	15	29	20	1	-18	-33	-15	-7	-67	-1	87	-141	228	269
988	0	15	99	3	16	4	-38	-150	-165	-63	-124	0	137	-540	677	700
989	6	282	5	1	656	0	-8	-59	-91	-1	-3	0	950	-162	1112	1155
990	21	8	0	80	4	0	0	-15	-6	0	-1	0	113	-22	135	144
991	1	0	160	2	0	0	-4	-11	-10	-3	-14	-1	163	-43	206	211
992	0	31	4	0	0	0	-4	-1	-1	-1	-5	0	35	-12	47	50
993	5	9	1	0	8	0	-2	-10	-39	-2	-5	0	23	-58	81	86
994	0	0	0	2	26	0	-3	-97	-26	-1	-10	0	28	-137	165	174
995	0	0	11	1	6	0	-44	-449	-124	-23	-70	-1	18	-711	729	773
996	4	19	5	3	11	1	-1	-1	0	-1	0	0	43	-3	46	48
997	22	133	4	0	1	0	-3	0	-1	0	0	0	160	-4	164	172
998	13	17	0	0	0	0	0	0	0	0	0	0	30	0	30	30
999	2	7	65	0	1	0	0	-3	0	0	0	0	75	-3	78	80
1000	0	9	1	1	6	0	-1	-4	-1	0	-3	0	17	-9	26	27
1001	4	11	1	2	5	0	0	-56	-7	-3	-30	0	23	-96	119	127
1002	0	3	10	3	37	0	-3	-11	-17	0	0	0	53	-31	84	94
1003	2	40	18	7	24	0	0	-21	-2	0	0	0	91	-23	114	129
1004	1	11	33	2	5	1	0	-1	-1	0	0	0	53	-2	55	59
1005	4	208	23	0	15	0	-5	-5	-1	-2	-4	0	250	-17	267	283
1006	3	12	0	1	10	2	-1	-2	-8	-5	-7	0	28	-23	51	59
1007	3	29	28	10	14	0	-5	-23	-17	-3	-7	0	84	-55	139	151
1008	2	24	22	4	9	0	-2	-18	-2	0	0	0	61	-22	83	89
1009	0	24	11	2	6	0	-4	-4	-2	0	-5	0	43	-15	58	66
1010	8	41	3	7	19	1	0	-8	-3	-5	-29	-1	79	-46	125	141
1011	6	16	1	5	6	0	0	-6	-7	-3	-14	0	34	-30	64	67
1012	4	9	24	3	21	0	-1	-2	-2	-2	-5	0	61	-12	73	80
1013	0	79	26	3	70	0	-9	-15	-14	-10	-14	0	178	-62	240	256
1014	6	38	3	23	132	0	-11	-357	-233	-13	-192	-3	202	-809	1011	1054
1015	1	7	11	9	30	0	0	-35	-1	-3	-21	0	58	-60	118	133
1016	2	6	22	9	19	0	0	-6	-7	0	-2	0	58	-15	73	80
1017	4	103	79	9	7	2	-4	-6	-16	-4	-35	0	204	-65	269	280
1018	8	115	6	0	41	0	-1	-7	0	-3	-2	-1	170	-14	184	200
1019	9	73	23	22	15	0	0	-1	-4	0	-11	0	142	-16	158	181
1020	1	11	52	6	25	0	-5	-313	-13	-50	-105	0	95	-486	581	628
1021	4	20	10	4	7	0	0	-4	-6	-9	-49	0	45	-68	113	133
1022	8	18	3	0	7	0	-1	-29	-22	-4	-19	0	36	-75	111	136
1023	3	3	1	5	2	0	-7	-148	-97	-10	-120	-2	14	-384	398	445
1024	1	0	7	1	2	0	-11	-240	-25	0	-16	-1	11	-293	304	342
1025	0	3	0	1	5	2	-4	-18	-25	0	-18	0	11	-65	76	92
1026	0	3	0	2	113	2	-1	-34	-5	-1	-6	0	120	-47	167	178
1027	2	1	6	14	160	0	-2	-8	0	-1	-3	0	183	-14	197	209
1028	0	1	81	11	7	0	-3	-1	0	-1	-6	-1	100	-12	112	120
1029	0	791	199	2	47	0	0	-9	0	-1	-2	0	1039	-12	1051	1097
1030	20	749	4	13	16	0	0	-1	0	0	-1	0	802	-2	804	817
1031	38	69	70	3	10	0	-1	0	0	-2	0	0	190	-3	193	227
1032	12	73	14	16	13	0	0	-1	-1	0	-1	0	128	-3	131	144
1033	5	1	0	0	5	0	0	0	0	-2	-2	0	11	-4	15	18
1034	0	3	3	0	1	0	0	0	-7	-1	-19	0	7	-27	34	39
1035	0	14	0	0	0	0	-5	-171	-17	-9	-49	0	14	-251	265	281
1036	1	0	0	0	5	0	-1	-8	-4	-1	-11	0	6	-25	31	98
1037	0	3	2	1	0	0	-11	-151	-26	-16	-102	0	6	-306	312	327
1038	0	18	16	0	3	0	-11	-260	-60	-5	-143	-2	37	-481	518	542
1039	0	12	1	1	2	1	-11	-17	-16	-10	-17	0	17	-71	88	98
1040	5	4	0	4	31	0	-3	-45	-135	-7	-68	0	44	-258	302	325
1041	0	9	7	5	5	0	-2	-53	-8	-3	-9	-1	26	-76	102	110
1042	0	3	19	2	2	0	-3	-9	-3	-9	-45	0	26	-69	95	102
1043	1	86	3	0	6	1	-1	-52	-17	-17	-4	0	97	-91	188	199
1044	4	12	5	0	45	0	-1	-24	-9	-2	0	0	66	-36	102	113
1045	1	4	1	3	17	0	-7	-326	-28	-5	-302	-3	26	-671	697	741
1046	0	3	1	2	16	2	-3	0	-2	-2	-4	0	24	-11	35	43
1047	1	4	3	3	13	0	-1	-20	-4	-7	-6	0	24	-38	62	74
1048	2	0	9	8	34	0	-1	-26	-25	-5	-16	0	53	-73	126	139
1049	1	49	25	7	4	0	-5	-84	-28	-3	-68	0	86	-188	274	297
1050	3	7	11	0	5	0	-9	-21	-14	-4	-21	0	26	-69	95	104
1051	3	45	1	2	2	0	0	-9	-3	0	-2	0	53	-14	67	71
1052	19	13	20	0	0	0	-1	-166	-19	-4	-3	0	52	-193	245	265
1053	0	4	0	1	13	0	-1	-7	-4	0	-2	0	18	-14	32	32
1054	0	1	1	4	6	0	0	0	0	0	-3	0	12	-3	15	19
1055	0	53	8	2	30	0	0	-2	-1	0	0	0	93	-3	96	104
1056	1	176	25	1	34	0	-2	-19	-3	-3	-30	-1	237	-58	295	305
1057	1	10	14	2	39	0	0	0	0	0	-5	0	66	-5	71	81
1058	0	96	42	4	17	1	-1	-3	-19	-9	-24	0	160	-56	216	229
1059	3	108	70	4	121	0	-4	-83	-18	-29	-63	-1	306	-198	504	535
1060	7	153	33	18	167	1	-1	-19	-17	-10	-16	0	379	-63	442	478
1061	4	33	53	23	356	0	-7	-7	-9	-4	-11	0	469	-38	507	526
1062	6	91	34	92	25	0	0	-7	-1	-1	-7	0	248	-16	264	294
1063	11	175	301	9	69	0	-4	-2	-8	-3	-11	0	565	-28	593	620
1064	18	646	23	17	148	10	0	-16	-18	-2	-5	0	862	-41	903	937
1065	21	40	7	3	198	0	0	-9	-3	-1	-3	-5	269	-21	290	305
1066	1	16	8	1	9	4	-1	-18	0	0	-5	0	39	-24	63	69
1067	5	4	69	1	7	1	0	0	0	0	0	0	87	0	87	96
1068	3	20	3	9	1	1	0	-6	0	0	0	0	37	-6	43	48
1069	8	7	22	7	182	1	0	0	0	0	0	0	227	0	227	232
1070	1	4	1	8	0	0	-1	0	0	0	0	0	14	-1	15	16
1071	4	1	120	0	5	0	0	0	-1	0	0	0	130	-1	131	136
1072	1	39	1	1	0	0	0	0	0	0	0	0	42	0	42	42
1073	5	1	2	0	10	0	0	0	0	0	0	0	18	0	18	22
1074	0	5	1	13	3	0	0	-1	0	0	-1	0	22	-2	24	34
1075	0	0	8	6	3	0	-10	-34	-117	-13	-5	0	17	-179	196	222
1076	0	1	5	13	33	0	0	0	-1	0	-1	0	52	-2	54	58
1077	2	169	69	2	15	0	0	-12	0	-1	-51	0	257	-64	321	346
1078	1	10	25	8	1	0	0	-1	-1	0	-2	0	45	-4	49	62
1079	7	291	196	0	71	2	-2	-31	-38	-4	-13	0	567	-88	655	710
1080	12	41	1	5	133	2	-6	-6	-3	-1	-2	0	194	-18	212	239
1081	0	0	10	16	15	0	0	-5	0	-1	0	0	41	-6	47	54
1082	0	6	67	1	15	1	-1	-2	-3	0	-1	0	90	-7	97	104
1083	5	227	25	18	50	0	0	-1	0	0	-1	0	325	-2	327	347
1084	14	19	8	1	3	0	0	-1	-1	-4	-3	0	45	-9	54	58
1085	0	31	5	1	10	0	0	-29	-7	-1	-6	0	47	-43	90	95
1086	0	3	1	9	63	2	-1	-3	0	-1	-7	-1	78	-13	91	97
1087	0	3	3	35	278	0	0	-2	-1	-2	-7	-1	319	-13	332	348
1088	0	6	120	43	233	6	-1	-6	-10	-3	-27	0	408	-47	455	473
1089	12	292	151	14	228	1	0	-9	-1	0	-1	0	698	-11	709	744
1090	3	104	2	20	328	0	-1	-77	-8	0	-15	0	457	-101	558	582
1091	1	2	47	15	1	0	-1	-10	0	-1	0	0	66	-12	78	89
1092	0	13	17	0	0	0	-1	-7	-19	-1	-3	0	30	-31	61	66
1093	0	145	0	0	0	0	0	-16	-3	0	0	0	145	-19	164	175
1094	12	1	0	0	0	0	-3	-2	0	0	0	0	13	-5	18	19
1095	0	0	0	0	0	0	0	0	-1	0	0	0	0	-1	1	5
1096	0	24	1	0	0	0	0	0	0	0	0	0	25	0	25	31
1097	6	2	2	0	0	0	0	-2	0	0	0	0	10	-2	12	16
1098	0	0	0	0	0	0	0	0	0	0	0	0	0	0	0	0
1099	0	0	0	0	0	0	0	0	0	0	-1	0	0	-1	1	1
1100	0	0	0	0	7	0	0	-4	-1	0	-12	0	7	-17	24	25
1101	0	0	0	3	0	0	0	-1	0	0	-3	0	3	-4	7	7
1102	0	0	13	3	1	0	0	-1	-4	0	-2	0	17	-7	24	30
1103	0	149	11	2	1	0	0	-20	-2	-1	-5	0	163	-28	191	207
1104	8	114	48	0	32	0	-1	-63	-33	-12	-45	-2	202	-156	358	378
1105	2	21	3	1	2	0	0	-14	-16	0	-15	0	29	-45	74	78
1106	9	15	18	1	7	0	-1	-10	0	-2	-8	0	50	-21	71	81
1107	0	9	7	6	12	0	-2	-14	-6	-6	-44	-1	34	-73	107	116
1108	1	4	9	4	1	0	-1	-21	-17	-14	-32	0	19	-85	104	112
1109	2	34	5	0	8	0	-5	-24	-44	-15	-24	0	49	-112	161	170
1110	2	17	1	6	1	0	-4	-131	-23	-9	-76	0	27	-243	270	282
1111	0	1	5	0	32	0	-6	-8	-13	-5	-14	-1	38	-47	85	101
1112	0	5	0	2	25	0	-4	-31	-15	-14	-28	0	32	-92	124	158
1113	3	2	3	0	7	0	-4	-60	-41	-2	-3	0	15	-110	125	144
1114	1	50	4	1	3	0	-7	-42	-157	-18	-606	-4	59	-834	893	922
1115	2	5	4	0	6	0	-4	-9	-6	0	-5	0	17	-24	41	54
1116	1	17	9	2	7	0	-22	-219	-86	-37	-58	-1	36	-423	459	505
1117	1	2	2	1	2	0	-11	-234	-58	-22	-173	-1	8	-499	507	521
1118	1	13	0	1	4	0	-27	-363	-229	-15	-161	-1	19	-796	815	841
1119	4	1	2	2	0	0	-2	-65	-5	-1	-27	0	9	-100	109	130
1120	0	2	1	0	2	0	-8	-8	-51	-9	-2	0	5	-78	83	97
1121	0	3	0	0	26	0	0	-16	-22	0	-5	0	29	-43	72	75
1122	2	2	0	6	3	0	0	-3	-1	0	0	0	13	-4	17	19
1123	2	4	1	0	7	0	0	-1	0	0	-2	0	14	-3	17	17
1124	0	4	6	1	7	0	0	0	-2	-1	-1	0	18	-4	22	24
1125	3	5	8	1	2	0	0	-5	0	-1	-4	0	19	-10	29	35
1126	1	53	40	0	6	0	-5	-33	-13	-2	-5	0	100	-58	158	171
1127	0	46	1	4	18	0	0	-1	-1	-3	-2	0	69	-7	76	80
1128	2	12	11	7	104	5	-1	-3	0	-2	-1	0	141	-7	148	157
1129	0	13	9	3	58	0	0	-22	-8	0	-4	0	83	-34	117	122
1130	2	105	28	15	147	0	-3	-5	0	0	0	0	297	-8	305	319
1131	4	209	121	28	2	0	-1	-1	-1	0	-1	0	364	-4	368	381
1132	1	47	24	0	7	0	0	-1	-1	0	-1	0	79	-3	82	88
1133	11	19	1	1	1	0	0	-3	-1	0	0	0	33	-4	37	41
1134	10	2	0	0	0	0	0	-1	-3	0	0	0	12	-4	16	19
1135	2	15	0	0	3	0	0	-3	0	0	0	0	20	-3	23	25
1136	5	1	3	13	15	0	0	-1	0	0	0	0	37	-1	38	44
1137	0	4	2	1	0	0	0	0	0	0	0	0	7	0	7	9
1138	0	2	1	0	8	0	0	-1	0	0	-4	0	11	-5	16	18
1139	0	2	0	0	8	0	0	0	0	0	-4	0	10	-4	14	14
1140	1	2	4	2	7	0	0	0	0	0	0	0	16	0	16	19
1141	0	0	1	1	6	0	0	0	0	0	0	0	8	0	8	12
1142	0	3	3	0	2	0	-1	0	-3	0	-2	0	8	-6	14	15
1143	0	2	1	0	26	0	0	-11	-1	0	0	0	29	-12	41	43
1144	0	2	1	0	0	0	-1	-2	0	0	-1	-1	3	-5	8	12
1145	0	4	6	2	26	0	0	-1	0	0	-47	0	38	-48	86	91
1146	0	68	0	0	5	0	0	0	-1	-6	-14	0	73	-21	94	105
1147	3	2	1	7	5	0	0	-4	-18	-3	-14	0	18	-39	57	69
1148	0	14	43	8	13	0	-1	-43	-26	-10	-30	0	78	-110	188	226
1149	6	121	12	14	27	0	-3	-118	-116	-10	-49	-1	180	-297	477	580
1150	16	58	14	18	59	1	-22	-1126	-33	-19	-312	0	166	-1512	1678	1780
1151	8	14	9	3	24	0	-21	-23	-8	-5	-57	0	58	-114	172	201
1152	13	6	6	12	8	0	-7	-193	-34	-5	-18	0	45	-257	302	325
1153	1	100	24	0	3	0	-5	-115	-6	0	-193	-2	128	-321	449	474
1154	1	10	5	2	23	0	-2	-6	-5	0	-20	0	41	-33	74	79
1155	1	15	2	5	17	0	-3	-77	-24	-30	-158	-1	40	-293	333	345
1156	0	35	153	8	18	1	-3	-6	-26	-5	-46	0	215	-86	301	321
1157	0	92	24	9	17	0	-3	-61	-3	-8	-24	0	142	-99	241	250
1158	10	40	14	3	19	0	-8	-92	-224	-42	-23	0	86	-389	475	504
1159	3	11	3	8	70	2	-2	-146	-33	-8	-46	0	97	-235	332	367
1160	1	19	21	2	71	0	-7	-17	-6	0	-30	0	114	-60	174	195
1161	0	8	1	9	1	0	-1	-1	0	-1	-3	0	19	-6	25	28
1162	7	2	21	1	3	0	-4	-2	-2	0	-2	0	34	-10	44	55
1163	0	240	0	1	5	0	-1	-2	-2	0	-2	0	246	-7	253	263
1164	8	15	7	2	5	4	-3	-189	-67	-6	-10	-1	41	-276	317	334
1165	0	4	4	10	20	1	0	-2	0	-1	0	0	39	-3	42	46
1166	0	20	22	13	77	0	0	-1	-1	0	-4	0	132	-6	138	154
1167	1	74	160	30	220	2	-1	-6	-4	-2	-4	0	487	-17	504	528
1168	5	27	13	2	32	1	0	0	-1	-3	-1	0	80	-5	85	98
1169	3	58	9	6	2	0	-2	-22	-14	-1	-13	0	78	-52	130	142
1170	1	31	2	0	36	0	-1	-4	0	0	-19	0	70	-24	94	99
1171	10	171	6	0	15	1	0	-37	-7	-1	-36	0	203	-81	284	305
1172	10	18	19	5	125	2	-1	-2	-7	-2	-1	0	179	-13	192	204
1173	2	101	8	5	32	1	-1	-49	-7	-2	-9	0	149	-68	217	230
1174	1	1	2	2	15	0	-2	-8	-1	0	-1	0	21	-12	33	40
1175	0	3	1	2	25	0	-1	-5	-3	-2	-4	0	31	-15	46	50
1176	1	3	3	7	51	0	0	-1	-1	0	-1	0	65	-3	68	73
1177	1	9	41	13	6	0	0	0	0	0	-3	0	70	-3	73	74
1178	0	67	60	1	2	0	0	-3	-6	-4	-4	0	130	-17	147	157
1179	5	260	4	0	2	0	0	-2	0	0	-1	0	271	-3	274	290
1180	8	11	4	3	22	3	-2	-9	-5	-2	-4	0	51	-22	73	88
1181	0	1	2	22	4	0	-1	0	-1	0	-3	0	29	-5	34	38
1182	0	9	2	0	0	0	0	-7	-2	0	-2	0	11	-11	22	26
1183	0	1	0	0	2	0	-1	-34	-6	-4	-7	-2	3	-54	57	60
1184	0	0	0	0	0	0	0	-2	-3	0	-10	0	0	-15	15	17
1185	0	0	2	0	2	0	0	-2	0	0	0	0	4	-2	6	7
1186	0	0	0	0	2	0	0	0	0	0	-1	0	2	-1	3	3
1187	0	0	0	0	0	0	-1	0	0	0	0	0	0	-1	1	2
1188	0	0	0	0	1	0	0	0	-1	0	-1	0	1	-2	3	3
1189	1	2	0	0	0	0	0	0	0	0	0	0	3	0	3	3
1190	0	1	1	0	0	0	0	0	-1	0	0	0	2	-1	3	3
1191	1	0	0	0	0	0	0	0	0	0	0	0	1	0	1	1
1192	0	0	0	0	0	0	-3	-33	-11	0	0	0	0	-47	47	49
1193	0	0	0	0	3	0	0	-1	0	0	0	0	3	-1	4	4
1194	0	0	0	0	1	0	-2	-17	-23	-7	-40	-1	1	-90	91	92
1195	0	0	0	0	0	0	0	0	-8	0	-2	0	0	-10	10	10
1196	0	4	0	0	1	0	0	-5	0	0	0	0	5	-5	10	11
1197	0	0	2	0	0	0	0	0	0	0	0	0	2	0	2	3
1198	0	1	0	0	1	0	0	0	0	0	0	0	2	0	2	2
1199	0	0	0	0	1	0	0	0	0	0	0	0	1	0	1	1
1200	0	2	0	0	3	0	0	0	-1	0	-4	0	5	-5	10	10
1201	0	0	0	1	6	0	0	0	0	0	0	0	7	0	7	8
1202	0	6	3	9	0	0	0	-1	0	-1	-3	0	18	-5	23	25
1203	0	3	4	0	0	0	0	-1	-1	0	-1	0	7	-3	10	11
1204	0	7	0	0	0	0	-1	-15	0	0	0	0	7	-16	23	25
1205	5	0	0	0	0	0	0	-2	-2	0	-3	0	5	-7	12	13
1206	0	1	0	0	0	0	0	-1	0	0	0	0	1	-1	2	2
1207	0	0	1	0	0	0	0	-7	-1	0	-1	0	1	-9	10	10
1208	0	0	2	0	0	0	0	-1	-2	0	-2	0	2	-5	7	7
1209	0	0	0	0	0	0	0	-5	-2	0	0	0	0	-7	7	7
1210	0	0	0	0	1	0	-2	-43	-3	-1	-9	0	1	-58	59	59
1211	0	0	0	0	4	0	0	0	0	0	0	0	4	0	4	5
1212	0	0	0	2	4	1	0	0	0	-1	-2	0	7	-3	10	12
1213	2	0	0	2	71	2	0	-3	0	0	-1	0	77	-4	81	90
1214	0	11	0	3	7	0	0	-1	-1	0	-1	0	21	-3	24	25
1215	2	1	17	7	41	0	0	0	0	0	-1	0	68	-1	69	72
1216	1	53	22	3	9	2	0	0	0	0	-2	0	90	-2	92	98
1217	3	287	42	2	14	0	0	-1	0	0	-1	0	348	-2	350	362
1218	6	56	21	8	29	0	-1	-2	-2	-1	0	0	120	-6	126	144
1219	6	29	20	9	13	0	0	-8	0	0	0	0	77	-8	85	95
1220	0	29	75	5	15	0	-2	-1	0	0	-1	0	124	-4	128	144
1221	5	37	11	0	41	0	-1	0	0	0	-8	0	94	-9	103	114
1222	3	4	3	4	6	0	0	0	0	-1	-9	0	20	-10	30	34
1223	3	76	69	7	13	0	0	-2	-6	-5	-5	0	168	-18	186	196
1224	1	356	3	1	106	1	0	-9	-2	-1	-9	0	468	-21	489	501
1225	6	27	4	4	40	0	0	-3	0	-2	-2	0	81	-7	88	94
1226	0	0	24	7	17	0	-1	-2	-5	-2	-9	0	48	-19	67	70
1227	1	69	44	2	16	1	0	-4	0	0	-2	0	133	-6	139	152
1228	1	82	17	2	22	0	-3	-2	-1	-4	-10	0	124	-20	144	151
1229	7	51	3	6	16	1	0	-54	-13	-14	-22	0	84	-103	187	199
1230	4	36	53	8	130	0	0	-21	-2	-1	-7	0	231	-31	262	278
1231	0	5	2	3	50	0	-2	-10	-3	-4	-10	0	60	-29	89	98
1232	9	45	27	13	55	0	-8	-5	-3	-3	-12	0	149	-31	180	223
1233	3	103	24	0	10	0	0	-5	-3	-1	-3	0	140	-12	152	158
1234	5	48	12	10	4	0	-4	-28	-8	-2	-4	0	79	-46	125	133
1235	7	20	6	1	17	0	0	-11	-15	-2	-6	0	51	-34	85	96
1236	0	32	0	1	18	0	-2	-43	-5	-6	-13	-1	51	-70	121	139
1237	0	13	66	4	173	0	-1	-2	-7	-7	-62	0	256	-79	335	351
1238	0	56	9	7	1	0	-2	-21	-16	-6	-18	0	73	-63	136	148
1239	10	15	5	1	7	0	-11	-19	-20	-3	-1	0	38	-54	92	101
1240	5	104	1	0	0	0	-15	-304	-69	-1	-106	-1	110	-496	606	624
1241	9	0	0	0	0	0	-7	-58	0	0	0	0	9	-65	74	74
1242	0	0	0	1	0	0	0	0	0	0	0	0	1	0	1	4
1243	0	0	0	0	1	0	0	0	0	-4	0	0	1	-4	5	8
1244	0	12	0	0	7	0	0	-2	-9	0	0	0	19	-11	30	32
1245	1	1	1	1	0	0	-1	-20	0	-1	-46	0	4	-68	72	79
1246	0	1	2	0	0	0	-15	-1	-5	-2	-35	0	3	-58	61	66
1247	4	12	6	2	5	0	0	-1	-1	0	-1	0	29	-3	32	33
1248	1	4	4	2	22	0	0	-3	0	0	-1	0	33	-4	37	46
1249	0	1	1	0	2	0	0	-7	-6	-3	-9	0	4	-25	29	30
1250	1	2	0	1	0	0	0	-2	-2	0	-53	-1	4	-58	62	73
1251	1	5	0	0	0	0	0	-17	-11	-2	-6	0	6	-36	42	51
1252	0	2	0	1	1	0	-3	-5	-35	-6	-90	0	4	-139	143	157
1253	0	0	0	0	0	0	0	-1	0	-3	-1	0	0	-5	5	6
1254	0	1	0	1	3	0	0	-4	-2	-2	0	0	5	-8	13	19
1255	0	0	4	1	2	0	-2	-12	-1	-1	-9	-1	7	-26	33	36
1256	2	9	6	1	0	0	-9	-29	-44	-6	-66	-1	18	-155	173	189
1257	2	2	0	0	2	0	-5	-117	-50	-16	-26	0	6	-214	220	230
1258	0	5	7	1	0	0	-1	-60	-25	-9	-82	0	13	-177	190	204
1259	0	8	2	1	5	1	-7	-14	-11	-3	-54	0	17	-89	106	120
1260	3	16	6	3	44	0	-1	-88	-6	-26	-61	-1	72	-183	255	267
1261	2	31	8	6	24	0	-2	-79	-8	-1	-4	-1	71	-95	166	169
1262	0	2	9	1	1	0	0	-2	0	0	-1	0	13	-3	16	16
1263	2	7	3	0	4	1	0	0	0	0	-18	0	17	-18	35	40
1264	3	3	0	0	1	0	-2	-2	-24	-8	-52	0	7	-88	95	97
1265	0	0	1	0	4	0	-1	-4	-1	-5	-40	0	5	-51	56	62
1266	0	0	1	1	0	0	-1	-3	-3	0	-7	0	2	-14	16	16
1267	0	5	2	1	13	0	-1	-7	-4	-1	-2	0	21	-15	36	41
1268	0	5	2	1	6	0	0	-2	0	0	0	0	14	-2	16	20
1269	2	3	0	1	1	0	0	-2	-2	0	-3	0	7	-7	14	16
1270	3	3	2	3	3	0	0	0	-2	-2	0	0	14	-4	18	19
1271	1	11	8	0	1	0	-1	-10	-2	-6	-14	-2	21	-35	56	59
1272	1	6	1	0	0	0	0	-36	-64	-2	-11	0	8	-113	121	128
1273	3	13	3	0	6	0	0	-3	-5	-4	-34	0	25	-46	71	75
1274	0	2	22	2	32	0	-11	-9	-13	-4	-44	0	58	-81	139	145
1275	0	33	16	6	8	0	-2	-3	-2	-4	-8	-1	63	-20	83	96
1276	4	29	14	7	0	0	-6	-38	-37	-19	-116	0	54	-216	270	292
1277	4	60	4	0	1	0	-4	-14	-14	-3	-15	0	69	-50	119	125
1278	7	30	0	0	0	0	-1	-6	-18	0	-2	0	37	-27	64	69
1279	10	0	0	0	0	0	0	-2	0	0	0	0	10	-2	12	15
1280	0	1	1	1	0	0	0	-10	0	0	-8	0	3	-18	21	22
1281	1	2	5	0	2	0	-5	0	-1	-3	-2	0	10	-11	21	21
1282	0	6	1	1	1	0	0	0	0	0	0	0	9	0	9	15
1283	3	2	1	1	9	0	0	0	-1	0	0	0	16	-1	17	25
1284	0	2	9	12	2	0	-1	0	0	0	0	0	25	-1	26	27
1285	0	9	11	0	1	0	0	0	0	0	0	0	21	0	21	23
1286	3	26	1	0	0	0	0	0	-1	0	0	0	30	-1	31	34
1287	3	2	1	0	0	0	0	0	0	0	0	0	6	0	6	6
1288	0	0	0	0	0	0	0	0	0	0	0	0	0	0	0	1
1289	1	1	0	1	0	0	0	0	0	0	0	0	3	0	3	3
1290	1	5	2	0	0	0	0	-1	-2	-1	-2	0	8	-6	14	17
1291	0	4	0	0	1	0	0	-1	0	-1	0	0	5	-2	7	9
1292	1	0	4	1	49	0	0	-28	0	0	0	0	55	-28	83	90
1293	0	2	4	0	2	0	0	-2	0	0	0	0	8	-2	10	10
1294	0	0	1	1	0	1	0	0	0	0	0	0	3	0	3	3
1295	0	1	2	0	12	0	0	0	0	0	0	0	15	0	15	17
1296	0	1	0	0	0	0	0	0	0	0	0	0	1	0	1	1
1297	0	0	0	0	0	0	0	0	0	0	0	0	0	0	0	0
1298	0	0	0	0	1	0	0	0	0	0	-2	0	1	-2	3	4
1299	0	0	1	0	0	0	0	0	0	0	-3	0	1	-3	4	4
1300	0	0	0	0	2	0	0	0	0	-1	-1	0	2	-2	4	5
1301	1	8	1	1	17	0	0	0	-6	0	0	0	28	-6	34	38
1302	0	35	7	10	7	2	0	-6	0	0	-2	0	61	-8	69	72
1303	4	16	5	4	10	0	-2	-2	0	0	0	0	39	-4	43	43
1304	0	3	0	10	32	0	0	0	0	0	0	0	45	0	45	46
1305	0	1	7	0	0	0	0	0	0	0	0	0	8	0	8	8
1306	0	26	11	1	34	0	0	0	0	0	-2	0	72	-2	74	76
1307	1	84	2	6	1	0	0	-2	0	-1	-1	0	94	-4	98	102
1308	2	0	6	0	17	0	0	0	-1	0	0	0	25	-1	26	28
1309	0	17	0	5	0	1	0	-2	-1	0	-1	0	23	-4	27	28
1310	0	0	9	0	42	0	-1	-1	-2	0	0	0	51	-4	55	56
1311	0	21	0	2	12	0	0	-1	0	-1	0	0	35	-2	37	39
1312	2	2	25	1	21	0	-2	-6	0	-1	0	0	51	-9	60	62
1313	0	3	2	6	0	0	0	-6	-1	-1	-1	0	11	-9	20	24
1314	1	2	2	0	2	0	0	-4	-3	0	-17	0	7	-24	31	34
1315	0	9	5	0	1	0	-1	-3	0	0	-2	0	15	-6	21	22
1316	8	10	9	36	3	0	0	0	0	0	0	0	66	0	66	77
1317	1	13	2	0	1	0	0	-6	0	0	-1	0	17	-7	24	25
1318	0	2	0	0	0	0	-1	-4	-9	0	-4	0	2	-18	20	21
1319	0	0	0	2	0	0	0	-5	0	0	-2	-1	2	-8	10	10
1320	0	0	0	1	0	0	0	0	-1	0	-2	0	1	-3	4	5
1321	0	0	0	0	3	0	0	-1	0	0	0	0	3	-1	4	4
1322	0	0	0	3	3	0	0	0	0	0	-2	0	6	-2	8	8
1323	0	1	1	0	2	0	0	-1	-1	0	0	0	4	-2	6	6
1324	0	0	0	0	0	1	0	-1	0	0	0	0	1	-1	2	2
1325	0	0	0	0	0	0	0	0	0	0	0	0	0	0	0	1
1326	1	0	0	0	0	0	0	-1	0	0	0	0	1	-1	2	6
1327	0	1	0	0	0	0	0	0	0	0	0	0	1	0	1	1
1328	2	0	0	0	1	0	0	-1	-1	0	0	0	3	-2	5	5
1329	0	1	0	0	0	1	0	0	0	0	0	0	2	0	2	2
1330	0	0	0	0	3	0	0	0	-1	0	-3	0	3	-4	7	7
1331	0	0	0	0	0	0	0	0	0	0	0	0	0	0	0	0
1332	0	4	3	0	0	0	0	0	0	0	-1	0	7	-1	8	8
1333	1	1	0	0	0	0	0	-3	0	0	0	0	2	-3	5	5
1334	0	0	0	0	0	0	0	-1	0	-1	-1	0	0	-3	3	3
1335	0	1	0	0	0	0	0	-1	0	0	0	0	1	-1	2	2
1336	0	2	1	0	0	0	0	0	-3	0	0	0	3	-3	6	6
1337	0	0	0	0	1	0	0	0	0	0	0	0	1	0	1	1
1338	0	0	0	0	1	0	0	0	0	0	0	0	1	0	1	1
1339	0	0	0	0	0	0	0	0	0	0	0	0	0	0	0	0
1340	0	0	1	0	0	0	0	0	0	0	-9	0	1	-9	10	11
1341	0	0	0	0	0	0	0	0	0	-1	0	0	0	-1	1	2
1342	0	0	0	0	0	0	0	0	0	0	-5	0	0	-5	5	7
1343	0	0	0	0	0	0	0	-2	-5	-13	-8	0	0	-28	28	29
1344	0	0	0	0	0	0	0	0	0	0	0	0	0	0	0	0
1345	0	0	0	0	0	0	0	0	0	0	0	0	0	0	0	2
1346	0	0	0	0	0	0	0	0	0	0	0	0	0	0	0	0
1347	0	0	0	0	3	0	0	0	0	0	0	0	3	0	3	4
1348	0	2	0	0	0	0	0	0	0	0	-3	0	2	-3	5	8
1349	0	1	1	0	0	0	0	-12	0	0	-8	0	2	-20	22	23
1350	0	0	0	0	0	1	-5	0	0	-2	-3	0	1	-10	11	12
1351	0	1	0	0	13	0	0	0	0	0	-3	0	14	-3	17	17
1352	0	0	0	0	2	0	0	-1	0	0	-1	0	2	-2	4	5
1353	0	1	1	0	5	0	0	-1	-1	-1	-1	0	7	-4	11	14
1354	0	11	4	1	4	0	0	-1	0	0	-1	0	20	-2	22	27
1355	1	17	2	1	4	0	0	-6	-3	-2	-8	0	25	-19	44	49
1356	1	19	2	0	4	0	0	0	0	-6	-9	0	26	-15	41	45
1357	0	2	5	1	11	1	-1	-2	-1	-2	-1	0	20	-7	27	31
1358	2	6	4	4	19	0	-2	-27	-7	-9	-6	0	35	-51	86	91
1359	1	59	5	4	33	1	0	-2	0	-2	-1	0	103	-5	108	115
1360	0	50	14	0	31	0	-2	-1	-14	0	0	0	95	-17	112	118
1361	3	32	5	12	47	0	-4	-38	-6	0	0	0	99	-48	147	163
1362	15	13	5	6	2	2	-4	-8	-4	-1	-12	0	43	-29	72	88
1363	1	5	13	1	10	0	-2	-1	-1	0	0	0	30	-4	34	40
1364	7	118	5	47	23	0	0	-5	-4	0	-1	0	200	-10	210	226
1365	6	32	79	3	0	1	0	0	-3	0	0	0	121	-3	124	131
1366	0	10	3	2	2	0	-1	0	-3	0	-2	0	17	-6	23	25
1367	3	1	1	7	18	0	0	-3	-3	0	0	0	30	-6	36	43
1368	2	9	2	9	93	2	0	-2	0	0	-3	0	117	-5	122	137
1369	2	15	13	6	71	0	0	-1	0	0	-1	0	107	-2	109	120
1370	3	73	20	49	2	0	0	-1	-1	0	0	0	147	-2	149	158
1371	2	14	18	0	2	0	0	-2	0	0	0	0	36	-2	38	39
1372	0	35	1	0	2	0	0	0	-2	0	0	0	38	-2	40	43
1373	5	0	0	0	0	0	-1	-2	-6	-2	-6	0	5	-17	22	22
1374	0	1	1	0	51	0	0	-2	-1	0	-2	0	53	-5	58	58
1375	1	122	2	1	57	0	0	-2	-1	-1	-2	-1	183	-7	190	192
1376	2	2	1	16	5	0	0	-1	-11	-2	-11	0	26	-25	51	60
1377	1	3	5	28	14	0	0	0	0	0	-1	0	51	-1	52	54
1378	0	89	11	3	5	0	-1	-22	-2	-2	-3	0	108	-30	138	144
1379	1	3	1	0	2	0	0	0	-1	0	0	0	7	-1	8	11
1380	4	4	0	3	0	0	0	0	-1	0	0	0	11	-1	12	13
1381	0	0	1	0	0	0	0	-3	0	-2	0	0	1	-5	6	6
1382	0	2	0	0	0	0	0	-1	-1	0	-1	0	2	-3	5	6
1383	0	0	0	0	0	0	0	0	0	0	-1	0	0	-1	1	1
1384	0	0	0	0	0	0	0	0	-6	0	0	0	0	-6	6	6
1385	0	0	2	0	2	0	-2	-13	0	0	-1	0	4	-16	20	21
1386	0	1	0	0	1	0	-4	-164	-3	-43	-115	0	2	-329	331	342
1387	0	0	0	0	0	0	0	0	-1	-10	-22	0	0	-33	33	36
1388	0	0	0	0	5	0	0	-1	-19	-9	-60	0	5	-89	94	98
1389	0	0	0	2	3	0	0	-2	-2	-8	-20	0	5	-32	37	40
1390	0	0	25	0	10	1	-3	-10	-7	-2	-45	0	36	-67	103	110
1391	0	21	1	0	9	0	-3	-13	-1	-3	-3	-2	31	-25	56	59
1392	3	20	1	0	6	0	-21	-154	-26	-13	-37	0	30	-251	281	296
1393	0	5	4	1	20	0	-7	-23	-14	-13	-22	0	30	-79	109	116
1394	2	21	13	2	10	0	-1	-11	-11	-7	-24	0	48	-54	102	110
1395	0	29	22	4	5	0	-20	-12	-4	-13	-11	-2	60	-62	122	130
1396	9	48	6	2	5	1	-11	-47	-12	-9	-217	-1	71	-297	368	388
1397	4	36	10	1	9	0	-1	-16	-26	-34	-40	0	60	-117	177	186
1398	1	33	7	4	26	0	-4	-16	-24	-22	-15	-1	71	-82	153	165
1399	0	13	8	2	12	0	-5	-75	-11	-2	-39	0	35	-132	167	176
1400	1	41	6	0	12	0	-2	-15	0	-1	-25	0	60	-43	103	118
1401	1	50	16	9	4	0	-1	0	-1	-5	-5	-3	80	-15	95	105
1402	5	18	5	0	17	0	-1	-16	-33	-12	-80	-2	45	-144	189	201
1403	1	56	4	1	13	0	-6	-27	-40	-13	-95	-1	75	-182	257	325
1404	3	13	11	11	11	0	-4	-59	-11	-9	-47	0	49	-130	179	188
1405	2	26	41	3	18	3	-2	-169	-45	-16	-47	0	93	-279	372	391
1406	1	22	8	1	43	2	-15	-188	-106	-11	-146	-1	77	-467	544	585
1407	5	14	5	1	17	0	-17	-114	-124	-16	-235	0	42	-506	548	575
1408	4	28	33	5	14	0	-8	-136	-41	-9	-2	-1	84	-197	281	305
1409	20	271	390	4	48	0	-6	-37	-11	-1	-3	-2	733	-60	793	843
1410	0	35	6	0	5	1	-3	-27	-2	-2	-9	-1	47	-44	91	97
1411	4	11	9	3	15	0	-3	-113	-29	-12	-62	0	42	-219	261	281
1412	0	5	6	4	8	0	-6	-33	-13	-3	-15	0	23	-70	93	105
1413	3	7	1	3	5	0	-13	-106	-60	-3	-69	0	19	-251	270	279
1414	0	5	2	0	0	0	-5	-35	-21	-14	-117	-1	7	-193	200	208
1415	7	27	3	0	9	0	0	-3	-2	0	-11	0	46	-16	62	66
1416	2	80	3	2	5	0	-2	-209	-48	-2	-20	0	92	-281	373	390
1417	2	0	4	0	1	0	-8	-325	-53	-3	-40	0	7	-429	436	452
1418	2	4	2	1	5	0	-2	-16	-6	-4	-7	0	14	-35	49	53
1419	0	0	0	0	2	0	-6	-37	-12	-6	-8	-2	2	-71	73	76
1420	0	2	3	0	3	0	-7	-57	-40	-5	-57	-1	8	-167	175	195
1421	0	27	8	0	0	0	-2	-8	-1	-9	-3	0	35	-23	58	63
1422	2	63	13	0	1	0	0	-7	-4	0	0	-1	79	-12	91	95
1423	2	18	0	0	0	0	-1	-20	0	0	-9	0	20	-30	50	53
1424	1	2	0	0	2	0	-13	-1	-1	-1	0	0	5	-16	21	25
1425	0	1	2	0	0	0	0	0	0	0	0	0	3	0	3	3
1426	0	1	0	0	1	0	-1	0	0	0	0	0	2	-1	3	3
1427	0	0	0	0	3	0	-5	-75	-10	-3	-170	0	3	-263	266	280
1428	0	0	0	0	1	0	-1	-2	-6	-2	-8	0	1	-19	20	30
1429	0	6	5	4	13	0	0	-22	-8	-1	-10	0	28	-41	69	76
1430	1	27	12	3	5	0	0	-59	-6	0	-2	0	48	-67	115	121
1431	1	2	6	2	1	1	-1	-3	0	0	-2	0	13	-6	19	24
1432	0	2	0	0	3	0	0	-4	0	0	0	0	5	-4	9	11
1433	0	3	1	0	3	0	0	0	0	0	-3	0	7	-3	10	11
1434	0	10	0	0	3	0	0	0	0	0	0	0	13	0	13	16
1435	0	1	0	1	0	0	0	-10	0	-1	0	0	2	-11	13	16
1436	0	3	9	2	3	0	0	-2	-5	0	-7	0	17	-14	31	36
1437	0	161	2	0	0	0	-1	-4	-4	0	0	0	163	-9	172	190
1438	2	10	7	0	3	0	-2	-15	-2	-1	-2	0	22	-22	44	51
1439	0	6	2	0	2	0	-2	-13	-1	-1	-1	0	10	-18	28	34
1440	1	0	1	1	0	0	-2	-1	-1	0	-1	0	3	-5	8	13
1441	2	19	15	3	31	0	-2	-3	0	0	-5	0	70	-10	80	85
1442	2	45	2	11	2	0	0	-20	-5	-5	-6	-1	62	-37	99	110
1443	18	58	65	2	25	0	-3	-43	-57	0	-103	0	168	-206	374	441
1444	10	234	34	36	8	0	-1	-36	-5	0	-10	0	322	-52	374	414
1445	30	101	67	3	34	0	-4	-106	-18	-6	-37	0	235	-171	406	431
1446	6	27	6	4	116	2	0	-15	-3	-1	-2	-1	161	-22	183	210
1447	2	27	18	6	74	1	-1	-6	-4	0	-7	0	128	-18	146	164
1448	0	89	39	1	14	0	0	-7	-3	0	-2	0	143	-12	155	167
1449	4	294	5	0	4	0	-1	-4	-4	0	-2	0	307	-11	318	344
1450	6	13	7	0	14	0	-1	-1	0	0	-2	0	40	-4	44	52
1451	0	20	11	2	3	0	0	-3	0	0	-3	0	36	-6	42	45
1452	2	54	30	1	0	0	-1	-9	-12	-3	-19	0	87	-44	131	148
1453	1	21	1	2	4	0	0	-1	0	0	0	0	29	-1	30	34
1454	5	6	7	2	24	0	0	-1	0	0	-3	0	44	-4	48	53
1455	0	5	3	0	30	0	0	0	0	0	0	0	38	0	38	41
1456	1	0	6	7	19	0	0	-2	0	-2	-1	0	33	-5	38	46
1457	1	7	8	5	73	0	-1	0	0	0	-1	0	94	-2	96	99
1458	0	51	12	3	37	0	0	-4	-1	0	-1	-1	103	-7	110	114
1459	0	2	3	1	3	0	0	-3	-1	0	0	0	9	-4	13	19
1460	0	14	16	3	1	0	0	-1	-1	0	0	0	34	-2	36	39
1461	2	126	18	0	0	0	0	-1	0	0	0	0	146	-1	147	159
1462	2	25	0	0	3	0	0	0	0	0	0	0	30	0	30	34
1463	2	1	0	0	0	0	0	0	0	0	0	0	3	0	3	3
1464	1	0	0	0	0	0	0	-2	0	0	-2	0	1	-4	5	6
1465	0	4	0	0	1	0	0	-2	-2	-1	-2	0	5	-7	12	16
1466	0	7	3	1	4	0	0	-1	-1	0	0	0	15	-2	17	21
1467	1	0	0	0	2	0	-1	-13	-9	0	-4	0	3	-27	30	35
1468	0	0	0	2	21	0	0	-31	-12	0	-29	0	23	-72	95	103
1469	0	1	4	0	2	0	-2	-32	-13	0	-33	0	7	-80	87	99
1470	1	25	18	1	14	0	-6	-35	-34	-4	-30	0	59	-109	168	175
1471	5	36	3	2	27	0	-4	-119	-53	-3	-72	-1	73	-252	325	340
1472	4	7	8	2	6	0	0	-18	-11	0	-35	0	27	-64	91	93
1473	1	591	166	5	2	0	0	-6	0	-1	-5	0	765	-12	777	814
1474	0	63	13	0	11	0	-2	-2	-5	-1	-3	0	87	-13	100	105
1475	2	24	0	2	13	0	0	-10	-1	-1	-2	0	41	-14	55	63
1476	0	2	10	4	0	0	0	-2	0	0	0	0	16	-2	18	20
1477	0	17	14	0	0	0	0	-4	0	0	0	0	31	-4	35	37
1478	4	45	1	0	0	0	0	0	0	0	0	0	50	0	50	52
1479	6	0	0	0	1	0	0	0	0	0	0	0	7	0	7	11
1480	0	1	0	0	8	0	-1	-16	-7	-2	-3	0	9	-29	38	42
1481	0	1	0	0	1	0	0	0	-2	0	-2	0	2	-4	6	10
1482	0	7	4	1	16	2	0	-1	0	0	-2	0	30	-3	33	35
1483	1	31	17	1	103	0	0	-1	-6	-1	-3	-1	153	-12	165	177
1484	3	2	17	10	44	1	0	-9	-4	0	-12	0	77	-25	102	112
1485	1	15	23	1	5	0	0	-8	-1	-4	-6	0	45	-19	64	78
1486	2	201	13	2	12	0	0	0	-4	0	0	0	230	-4	234	262
1487	2	38	10	3	13	0	-2	-8	-1	0	-10	0	66	-21	87	100
1488	0	19	7	3	4	0	-3	-1	0	0	0	0	33	-4	37	42
1489	1	36	4	3	1	0	-2	-2	-6	-2	-45	0	45	-57	102	104
1490	4	13	2	0	3	0	-2	-12	-13	-6	-30	0	22	-63	85	93
1491	7	26	3	1	31	0	-2	-5	-9	0	-4	0	68	-20	88	98
1492	2	11	3	3	23	1	-2	-95	-6	0	-4	-1	43	-108	151	165
1493	0	1	4	1	4	0	-7	-72	-21	-7	-47	0	10	-154	164	178
1494	3	11	11	2	29	2	0	-5	-9	-1	-2	0	58	-17	75	80
1495	2	38	16	3	87	1	0	-7	-1	0	-4	0	147	-12	159	173
1496	1	8	5	3	5	0	-3	0	0	-2	-5	0	22	-10	32	38
1497	3	17	12	1	5	0	-2	-19	-12	-4	-16	0	38	-53	91	95
1498	0	74	8	0	9	0	-2	-17	-7	-5	-9	0	91	-40	131	139
1499	5	17	4	1	7	0	-9	-80	-20	-7	-206	0	34	-322	356	377
1500	3	9	3	2	9	0	-1	-23	-7	-5	-8	0	26	-44	70	79
1501	3	3	5	8	20	0	-3	-65	-22	-5	-24	0	39	-119	158	175
1502	2	21	2	1	3	0	-2	-77	-8	-3	-25	0	29	-115	144	151
1503	2	11	2	2	3	0	0	-4	-5	-2	-40	0	20	-51	71	74
1504	0	3	0	0	0	0	0	-5	-1	-2	-13	0	3	-21	24	28
1505	0	0	2	0	0	0	-1	-15	-21	-1	-2	0	2	-40	42	48
1506	2	8	0	0	1	0	-5	-182	-37	-1	-22	0	11	-247	258	265
1507	1	11	1	0	2	0	-5	-129	0	0	-1	0	15	-135	150	156
1508	1	6	4	0	4	0	-5	-1	-6	-2	-10	0	15	-24	39	48
1509	0	5	0	1	2	0	0	0	0	0	0	0	8	0	8	10
1510	1	0	7	0	5	0	0	0	0	0	0	0	13	0	13	16
1511	0	3	2	1	0	0	0	0	0	-1	-1	0	6	-2	8	10
1512	3	5	7	0	24	1	0	0	0	0	0	0	40	0	40	49
1513	4	38	0	4	53	4	0	-5	0	0	-4	0	103	-9	112	120
1514	0	0	16	4	104	0	-2	-2	-1	0	-19	-1	124	-25	149	156
1515	0	46	41	10	92	2	-2	-2	-4	-1	-5	-1	191	-15	206	222
1516	3	12	6	6	14	0	0	-13	0	0	-22	0	41	-35	76	83
1517	0	21	11	1	6	0	-1	-152	-17	-15	-206	0	39	-391	430	437
1518	2	113	1	2	2	0	-4	-33	-5	0	-5	0	120	-47	167	197
1519	6	0	6	0	6	0	-8	-94	-15	-43	-463	-1	18	-624	642	663
1520	0	2	2	0	9	0	-5	-2	-21	-4	-64	0	13	-96	109	124
1521	5	16	27	12	15	0	-2	-39	-12	-6	-28	0	75	-87	162	174
1522	0	23	19	2	37	0	-19	-189	-145	-14	-59	-1	81	-427	508	538
1523	7	22	0	2	10	0	-13	-829	-131	-13	-622	-6	41	-1614	1655	1706
1524	6	50	17	1	63	1	-2	-66	-15	-6	-18	0	138	-107	245	273
1525	14	304	30	22	130	0	-2	-67	-12	-16	-15	0	500	-112	612	709
1526	2	19	18	2	106	0	-18	-770	-131	-11	-139	-1	147	-1070	1217	1261
1527	1	26	6	2	55	0	-11	-145	-36	-10	-170	0	90	-372	462	483
1528	3	9	154	14	103	1	-2	-24	-33	-3	-25	0	284	-87	371	410
1529	1	358	27	13	52	1	-3	-119	-2	-2	-58	0	452	-184	636	662
1530	17	30	19	2	24	0	-8	-24	-10	-9	-67	0	92	-118	210	226
1531	7	112	11	31	144	1	-3	-14	-11	-3	-11	0	306	-42	348	389
1532	8	78	131	3	289	0	-2	-13	-7	-2	-1	0	509	-25	534	597
1533	1	157	11	11	15	0	-2	-42	0	-3	-2	0	195	-49	244	305
1534	2	2	26	1	14	0	-1	-30	-9	-2	-7	0	45	-49	94	110
1535	0	15	3	2	129	1	-7	-16	-19	-9	-35	0	150	-86	236	253
1536	1	24	16	12	23	0	0	-5	0	0	-8	0	76	-13	89	106
1537	5	157	119	23	75	1	-1	0	-1	-2	-2	0	380	-6	386	417
1538	15	81	27	16	33	0	-2	-12	-12	-3	-26	0	172	-55	227	246
1539	11	42	22	9	16	0	-1	-9	-2	0	-2	0	100	-14	114	121
1540	9	359	26	2	44	0	-2	-149	-33	-2	-65	0	440	-251	691	729
1541	6	19	8	10	27	0	0	-2	-1	0	-2	0	70	-5	75	93
1542	4	79	50	14	44	0	0	-2	0	0	0	0	191	-2	193	210
1543	3	45	21	9	13	0	0	-2	0	0	-2	0	91	-4	95	108
1544	3	121	21	1	68	1	0	-5	-4	-20	-21	0	215	-50	265	281
1545	10	140	6	14	20	1	0	-6	0	0	0	0	191	-6	197	215
1546	6	27	74	2	33	0	-2	-33	-7	0	-5	0	142	-47	189	207
1547	0	2	0	2	1	0	-4	-7	-2	-1	-12	0	5	-26	31	33
1548	4	9	3	1	1	0	0	-5	-3	-3	-4	0	18	-15	33	35
1549	2	22	3	2	38	0	0	0	-1	-1	-2	0	67	-4	71	76
1550	0	48	19	4	12	0	-1	-4	-25	-6	-39	0	83	-75	158	175
1551	2	6	6	1	37	0	0	-10	-4	-2	-6	-1	52	-23	75	85
1552	1	64	15	3	3	0	-25	-592	-16	-2	-13	0	86	-648	734	751
1553	0	6	0	1	10	0	-13	-324	-15	-1	-53	0	17	-406	423	443
1554	0	8	0	1	5	0	0	-5	-1	-3	-13	0	14	-22	36	42
1555	2	11	6	1	8	0	-3	-28	-1	-5	-21	0	28	-58	86	88
1556	2	2	8	1	8	0	-1	-3	-6	0	-13	0	21	-23	44	53
1557	2	41	5	3	12	0	0	-3	-2	-1	0	0	63	-6	69	75
1558	3	15	16	6	52	2	0	-7	-2	0	-8	0	94	-17	111	118
1559	3	175	29	6	28	0	0	-15	-5	-3	-4	0	241	-27	268	281
1560	2	50	83	4	133	0	-3	-16	-6	0	-6	0	272	-31	303	324
1561	2	215	5	9	8	0	-15	-214	-36	-16	-20	0	239	-301	540	570
1562	8	15	89	0	9	2	-38	-151	-67	-12	-14	0	123	-282	405	418
1563	3	183	16	2	40	0	-4	-24	-9	-5	-5	0	244	-47	291	314
1564	11	24	15	14	13	0	-2	-20	-6	-2	-21	0	77	-51	128	152
1565	2	109	69	11	19	0	-2	-29	-7	-10	-61	0	210	-109	319	345
1566	11	135	45	4	38	2	0	-10	-7	-2	-9	0	235	-28	263	297
1567	15	238	12	4	64	1	-1	-26	-4	-1	-6	0	334	-38	372	412
1568	15	312	63	12	108	0	-6	-35	-24	-12	-39	0	510	-116	626	723
1569	1	34	33	28	10	0	-1	-3	0	-3	-1	0	106	-8	114	127
1570	5	88	71	4	96	0	0	0	-3	0	-1	0	264	-4	268	298
1571	15	105	8	10	31	0	-2	-21	-12	-4	-10	0	169	-49	218	242
1572	27	198	38	7	16	0	-1	-12	-18	-1	0	0	286	-32	318	338
1573	2	109	26	2	8	0	0	-47	-1	-2	0	0	147	-50	197	223
1574	8	36	77	1	140	0	-7	-24	-11	-4	-7	-1	262	-54	316	333
1575	3	4	2	0	1	0	0	0	0	0	0	0	10	0	10	13
1576	0	1	0	0	1	0	0	0	0	0	0	0	2	0	2	7
1577	0	1	1	0	8	0	0	0	0	0	0	0	10	0	10	10
1578	0	1	1	0	0	0	0	0	0	-1	0	0	2	-1	3	4
1579	0	0	0	0	0	0	0	0	0	0	0	0	0	0	0	1
1580	0	0	0	0	0	0	0	0	0	0	0	0	0	0	0	0
1581	0	0	0	0	0	0	0	0	0	0	-1	-1	0	-2	2	3
1582	0	0	0	0	1	0	0	0	-1	0	-1	0	1	-2	3	4
1583	0	2	0	5	6	0	0	0	0	0	0	0	13	0	13	18
1584	0	0	1	0	0	0	0	0	-1	-1	0	0	1	-2	3	4
1585	0	0	0	0	3	0	0	-1	-5	0	-4	0	3	-10	13	15
1586	0	1	16	0	4	0	0	-2	0	-1	-1	0	21	-4	25	27
1587	0	15	1	1	0	0	-5	-4	0	0	-61	0	17	-70	87	89
1588	2	2	0	0	3	0	-1	0	-2	0	-3	0	7	-6	13	14
1589	1	1	1	1	5	0	0	0	-3	-1	-2	0	9	-6	15	15
1590	2	3	7	8	3	1	0	-1	-3	-3	-5	0	24	-12	36	43
1591	0	80	14	0	8	0	0	-66	-4	-4	-9	0	102	-83	185	194
1592	3	30	3	1	2	0	-16	-184	-20	-5	-14	-1	39	-240	279	298
1593	1	9	1	0	3	0	-5	-67	-3	-2	-16	0	14	-93	107	114
1594	0	22	3	1	14	0	-3	-117	-23	-3	-64	0	40	-210	250	257
1595	1	1	0	0	0	0	-6	-5	0	0	-6	0	2	-17	19	24
1596	0	0	6	0	0	0	0	0	0	0	0	0	6	0	6	7
1597	0	11	0	0	0	0	0	0	0	0	0	0	11	0	11	11
1598	3	0	0	1	0	0	0	-2	0	0	0	0	4	-2	6	8
1599	0	0	0	0	0	0	0	0	0	0	-2	0	0	-2	2	3
1600	0	2	0	0	3	0	-1	-3	-4	-1	0	0	5	-9	14	24
1601	2	0	0	1	53	0	0	0	-1	0	-9	0	56	-10	66	77
1602	0	2	2	3	4	0	-6	-207	-17	-11	-14	0	11	-255	266	289
1603	0	0	3	1	4	0	-2	-19	-56	-2	-1	0	8	-80	88	117
1604	2	4	1	1	4	0	-8	-311	-40	0	-35	0	12	-394	406	422
1605	2	14	16	1	1	0	-10	-81	-30	-10	-102	0	34	-233	267	280
1606	2	4	7	0	49	0	-7	-10	-8	-23	-41	-1	62	-90	152	166
1607	2	11	0	2	33	0	-1	-13	-12	-1	-5	0	48	-32	80	88
1608	1	27	294	11	12	0	-1	-19	-3	-2	-9	0	345	-34	379	401
1609	1	555	25	5	20	1	-4	-5	-12	-1	-6	0	607	-28	635	674
1610	10	35	1	1	16	1	0	-28	0	0	-4	0	64	-32	96	124
1611	0	2	1	2	63	0	-5	-1	-1	-4	-2	0	68	-13	81	97
1612	0	6	25	22	13	0	-5	-75	-14	-6	-27	0	66	-127	193	211
1613	3	13	27	6	12	0	-2	-41	-4	-1	-12	0	61	-60	121	145
1614	0	32	2	1	60	0	-1	-59	-36	-8	-22	0	95	-126	221	244
1615	8	5	0	53	5	0	0	-128	-21	-3	-2	0	71	-154	225	246
1616	0	13	23	2	3	0	-1	-13	-1	0	0	0	41	-15	56	59
1617	2	303	2	8	2	0	0	0	0	0	0	0	317	0	317	330
1618	18	60	11	0	0	0	0	0	-1	0	0	0	89	-1	90	101
1619	0	9	0	0	1	0	0	-7	-2	-1	-3	0	10	-13	23	27
1620	5	408	65	15	7	1	0	-19	-4	-1	-3	-1	501	-28	529	549
1621	5	82	27	0	72	0	0	-57	-1	0	-9	-1	186	-68	254	258
1622	1	88	4	3	43	0	-4	-44	-16	-1	-18	0	139	-83	222	233
1623	7	3	8	6	0	0	0	-22	-8	-9	-13	0	24	-52	76	83
1624	0	40	50	0	0	0	-3	-28	-9	-2	-9	0	90	-51	141	149
1625	4	43	1	0	0	0	-7	-46	-3	-1	-17	-1	48	-75	123	137
1626	14	174	6	2	7	0	-3	-8	-2	-1	-31	-1	203	-46	249	256
1627	10	97	16	0	22	0	-1	-7	-3	-3	-9	-1	145	-24	169	217
1628	1	5	3	1	64	0	-7	-29	-30	-2	-30	0	74	-98	172	179
1629	0	5	0	4	29	0	-1	-32	-7	-3	0	0	38	-43	81	90
1630	0	37	158	3	23	0	-1	-9	-1	-1	-1	0	221	-13	234	251
1631	0	379	14	3	18	0	-2	-4	0	0	-5	0	414	-11	425	444
1632	19	38	21	3	8	0	0	0	0	-1	0	0	89	-1	90	108
1633	0	21	6	0	1	0	0	-1	-1	-1	0	0	28	-3	31	31
1634	0	5	0	0	5	0	-2	0	-4	-2	-1	0	10	-9	19	21
1635	3	5	0	1	2	0	0	0	0	0	0	0	11	0	11	12
1636	0	0	8	0	1	0	-1	-13	0	0	-7	0	9	-21	30	33
1637	0	1	0	0	1	0	-2	-6	-4	-1	-5	0	2	-18	20	22
1638	3	1	0	0	2	0	0	0	0	0	-1	0	6	-1	7	9
1639	0	3	2	0	2	0	0	0	0	0	-2	0	7	-2	9	14
1640	0	5	0	1	5	0	0	0	-2	-1	-37	0	11	-40	51	57
1641	2	4	2	1	4	0	0	-2	0	-8	-5	0	13	-15	28	39
1642	0	2	6	0	1	0	0	-3	-4	-4	-14	0	9	-25	34	47
1643	0	11	3	1	8	0	0	-8	0	-3	-4	0	23	-15	38	50
1644	0	24	6	3	4	0	0	-13	-1	-1	0	-1	37	-16	53	57
1645	0	4	1	1	14	0	0	-3	0	0	-10	0	20	-13	33	36
1646	0	1	0	3	3	0	0	-8	-3	-2	-17	-1	7	-31	38	43
1647	1	0	9	0	6	0	0	-1	-2	0	-3	0	16	-6	22	35
1648	1	83	4	3	11	1	-1	-5	0	-1	-50	0	103	-57	160	187
1649	3	1	1	4	28	0	-1	-14	-15	-38	-127	-1	37	-196	233	254
1650	0	1	49	9	123	2	-2	-56	-124	-12	-51	-1	184	-246	430	462
1651	4	13	25	11	17	0	-14	-263	-126	-11	-167	-2	70	-583	653	692
1652	12	78	63	8	20	0	-4	-57	-19	-6	-18	0	181	-104	285	314
1653	12	30	10	1	10	0	-1	-12	-3	0	-5	0	63	-21	84	92
1654	20	60	3	9	72	0	-1	-6	0	-3	-3	0	164	-13	177	189
1655	2	2	5	5	6	0	0	-5	-1	-4	-7	0	20	-17	37	45
1656	1	30	268	2	32	0	0	-3	-8	0	-3	0	333	-14	347	373
1657	1	283	5	4	14	0	-11	-74	-6	-14	-30	0	307	-135	442	480
1658	18	5	4	2	5	0	-26	-88	-63	-61	-107	0	34	-345	379	397
1659	0	4	0	4	213	0	-5	-25	-14	-5	-27	0	221	-76	297	322
1660	2	21	3	1	49	0	-15	-937	-36	-6	-56	0	76	-1050	1126	1145
1661	1	1	1	1	3	0	-6	-4	-2	-1	-39	-1	7	-53	60	69
1662	0	5	203	2	13	0	-1	-5	-4	-6	-3	0	223	-19	242	262
1663	4	209	28	10	58	0	-3	-92	-32	-36	-232	-3	309	-398	707	752
1664	14	154	44	4	5	0	-7	-19	-2	-4	-4	-1	221	-37	258	281
1665	22	443	44	5	21	0	-6	-201	-70	-24	-126	0	535	-427	962	1002
1666	27	239	102	56	25	0	-48	-339	-123	-83	-593	-3	449	-1189	1638	1707
1667	10	40	25	1	13	0	-7	-38	-50	-36	-141	-1	89	-273	362	377
1668	2	271	10	4	43	0	-14	-368	-347	-81	-37	0	330	-847	1177	1231
1669	28	36	19	9	646	0	-17	-426	-28	-7	-3	-2	738	-483	1221	1275
1670	0	3	8	10	20	1	-1	-29	-5	0	-5	-1	42	-41	83	91
1671	1	34	18	3	30	0	0	-3	0	0	-29	0	86	-32	118	132
1672	9	149	0	3	19	0	0	0	0	0	0	0	180	0	180	188
1673	2	9	3	2	1	0	0	-4	0	-1	0	0	17	-5	22	30
1674	1	48	8	0	3	0	0	0	0	0	0	0	60	0	60	62
1675	2	13	0	0	22	0	0	0	0	-1	0	0	37	-1	38	42
1676	0	1	0	1	1	0	0	0	0	0	0	0	3	0	3	5
1677	0	2	5	0	4	0	0	-2	0	-1	-1	0	11	-4	15	23
1678	1	86	2	4	16	0	0	-2	-65	-28	-219	-1	109	-315	424	447
1679	0	12	11	2	3	1	0	-9	-1	-5	-1	0	29	-16	45	57
1680	0	14	9	1	9	0	-5	-21	-10	-3	-1	0	33	-40	73	83
1681	0	1	1	0	6	0	0	-41	-16	-2	-35	-1	8	-95	103	114
1682	0	1	0	0	0	0	0	-8	-2	-4	-11	0	1	-25	26	30
1683	0	17	15	2	8	1	0	-11	-4	-1	-1	0	43	-17	60	72
1684	10	12	2	3	14	0	-2	-47	-28	-1	-12	0	41	-90	131	140
1685	1	1	1	2	3	0	-5	-89	-3	0	-11	0	8	-108	116	124
1686	0	26	10	0	10	1	-1	0	-2	-1	-3	0	47	-7	54	57
1687	0	1	0	0	4	0	-1	-1	0	-1	-11	-1	5	-15	20	24
1688	0	5	2	1	7	0	0	0	-1	-3	-42	-2	15	-48	63	71
1689	0	1	3	1	7	0	0	-2	-5	-10	-100	0	12	-117	129	140
1690	0	5	5	0	12	0	-1	-18	-110	-19	-222	-1	22	-371	393	416
1691	1	2	2	7	4	0	-2	-127	-55	-10	-67	0	16	-261	277	289
1692	0	8	21	0	6	0	-15	-84	-55	-36	-140	0	35	-330	365	386
1693	1	21	0	1	16	0	-5	-23	-26	-3	-16	0	39	-73	112	130
1694	2	10	15	1	14	0	-2	-129	-13	-6	-28	0	42	-178	220	233
1695	0	5	7	1	2	0	-18	-159	-90	-10	-259	-1	15	-537	552	587
1696	0	17	7	1	6	0	-2	-50	-38	-67	-381	-8	31	-546	577	609
1697	0	6	10	0	19	0	-2	-19	-478	-25	-532	-1	35	-1057	1092	1142
1698	3	70	7	6	9	0	-13	-1377	-164	-49	-529	-7	95	-2139	2234	2347
1699	5	5	8	0	19	1	-54	-259	-242	-53	-317	0	38	-925	963	1003
1700	2	18	5	1	7	0	-30	-1506	-158	-53	-574	-1	33	-2322	2355	2423
1701	1	0	7	0	18	0	-59	-507	-389	-69	-523	-8	26	-1555	1581	1643
1702	0	18	2	9	38	0	-3	-165	-86	-13	-212	-1	67	-480	547	575
1703	1	3	24	6	41	0	-1	-21	-27	-6	-117	0	75	-172	247	265
1704	0	76	44	3	544	0	-2	-10	-14	-4	-109	0	667	-139	806	853
1705	10	597	66	60	9	1	-3	-231	-64	-44	-225	-1	743	-568	1311	1369
1706	6	12	25	22	10	0	-5	-69	-31	-18	-74	-1	75	-198	273	290
1707	4	971	33	2	46	0	-10	-252	-66	-14	-96	-1	1056	-439	1495	1568
1708	22	75	10	4	2	0	-37	-1080	-216	-15	-65	-5	113	-1418	1531	1569
1709	13	11	5	3	10	0	-2	-38	-6	-2	-10	0	42	-58	100	113
1710	1	72	4	0	19	0	-3	-7	0	-1	-12	0	96	-23	119	132
1711	3	2	1	3	9	0	0	-2	-2	0	-18	0	18	-22	40	51
1712	0	0	6	1	2	0	-5	-84	-105	-36	-50	0	9	-280	289	402
1713	0	7	0	0	0	0	-37	-1550	-104	-23	-149	-7	7	-1870	1877	1931
1714	0	11	0	0	25	0	-11	-81	-31	-11	-51	0	36	-185	221	238
1715	1	27	6	0	9	0	-16	-1218	-21	-7	-218	0	43	-1480	1523	1557
1716	0	1	0	0	6	0	0	-16	0	-1	-6	-1	7	-24	31	34
1717	1	2	0	0	7	0	0	0	0	0	-2	0	10	-2	12	13
1718	0	0	1	0	0	0	0	-1	0	0	-2	0	1	-3	4	4
1719	0	0	0	0	0	0	0	0	0	0	-1	0	0	-1	1	1
1720	0	0	0	0	0	0	0	0	-1	0	-2	0	0	-3	3	3
1721	0	1	0	0	0	0	0	0	-2	-1	-4	0	1	-7	8	17
1722	0	0	0	0	0	0	0	0	0	0	-1	0	0	-1	1	1
1723	0	0	0	0	177	0	-1	-7	-7	-15	-45	0	177	-75	252	259
1724	0	0	0	21	1	0	0	-13	-5	0	-5	0	22	-23	45	52
1725	0	6	41	0	3	0	-2	-7	-108	-8	-35	0	50	-160	210	218
1726	1	5	1	2	3	0	0	-10	-2	-1	-3	0	12	-16	28	32
1727	11	6	0	0	0	0	-8	-44	-23	-18	-29	-1	17	-123	140	145
1728	0	3	1	0	1	0	-15	-253	-86	-22	-120	0	5	-496	501	521
1729	1	2	0	0	2	0	-1	-86	-4	-3	-17	0	5	-111	116	126
1730	0	0	1	0	7	1	-12	-282	-58	-5	-15	0	9	-372	381	392
1731	0	0	0	1	30	0	0	-7	0	-1	-1	0	31	-9	40	41
1732	0	1	34	11	5	0	0	-1	0	0	0	0	51	-1	52	53
1733	3	30	34	0	16	0	0	0	0	0	-1	0	83	-1	84	88
1734	2	22	1	2	5	0	0	0	-1	0	-1	0	32	-2	34	38
1735	8	44	31	9	28	1	0	-2	-1	-2	-89	0	121	-94	215	253
1736	6	126	56	15	57	0	-14	-228	-217	-30	-215	0	260	-704	964	999
1737	3	13	9	22	52	0	0	-2	-5	0	-9	0	99	-16	115	128
1738	2	152	296	4	33	1	-2	-13	-246	-3	-77	0	488	-341	829	862
1739	11	102	7	9	27	0	0	-8	-1	0	-2	0	156	-11	167	182
1740	13	85	73	19	444	0	-15	-47	-9	-14	-56	0	634	-141	775	819
1741	3	4	34	36	59	3	0	-8	-4	-11	-29	0	139	-52	191	207
1742	2	101	362	14	244	0	-7	-70	-218	-11	-29	0	723	-335	1058	1101
1743	22	436	8	105	244	0	0	-5	-3	0	0	0	815	-8	823	852
1744	40	66	270	22	3	0	-1	-13	-1	0	0	0	401	-15	416	448
1745	4	41	8	0	0	0	0	0	0	0	0	0	53	0	53	57
1746	7	24	1	0	0	0	0	0	0	0	0	0	32	0	32	36
1747	1	8	0	0	1	1	0	0	0	0	0	0	11	0	11	14
1748	2	0	0	0	33	0	0	0	-1	0	-1	0	35	-2	37	43
1749	0	53	0	29	7	0	0	-1	-1	0	0	0	89	-2	91	97
1750	2	2	14	1	0	0	0	-1	0	-2	-2	-1	19	-6	25	30
1751	1	19	1	0	24	0	-3	-6	-2	0	-2	0	45	-13	58	69
1752	1	25	1	35	2	0	0	0	0	-1	-9	0	64	-10	74	83
1753	1	6	59	1	171	1	-1	-5	-9	-4	-8	-1	239	-28	267	281
1754	0	163	7	23	226	1	0	-11	-1	-1	-10	0	420	-23	443	490
1755	7	6	191	5	27	0	0	-1	-5	-2	-6	0	236	-14	250	268
1756	0	13	35	1	19	0	0	-3	0	0	-4	0	68	-7	75	100
1757	12	1	10	1	17	1	-1	-2	-1	-2	-2	0	42	-8	50	61
1758	3	68	3	4	34	1	-4	0	-3	0	-2	0	113	-9	122	152
1759	4	42	28	4	46	0	0	-2	0	-1	-6	0	124	-9	133	174
1760	9	871	159	14	7	2	0	-2	0	0	-8	0	1062	-10	1072	1146
1761	0	1	4	0	307	0	0	0	-3	-7	-23	0	312	-33	345	368
1762	0	12	1	29	57	0	0	0	-14	-7	-39	0	99	-60	159	176
1763	0	6	250	5	22	0	0	-21	-20	-4	-71	0	283	-116	399	443
1764	1	918	33	0	28	0	-2	-30	-29	-10	-35	0	980	-106	1086	1180
1765	23	45	6	2	49	0	-2	-58	-8	-4	-2	0	125	-74	199	223
1766	0	17	25	3	34	0	-9	-34	-5	0	0	0	79	-48	127	146
1767	0	6	11	8	174	0	-24	-35	-9	-13	-43	-4	199	-128	327	356
1768	0	0	0	35	31	1	0	0	0	0	-2	0	67	-2	69	88
1769	10	56	115	2	133	0	-1	-1	-1	-2	-17	0	316	-22	338	366
1770	1	184	10	31	17	0	0	-6	0	0	-3	0	243	-9	252	270
1771	6	1	4	0	3	0	-2	-4	-2	0	-2	0	14	-10	24	29
1772	0	22	0	0	0	0	0	-6	-1	-1	-1	0	22	-9	31	40
1773	0	2	0	0	1	0	-1	-5	0	0	0	0	3	-6	9	9
1774	0	3	0	0	2	0	-1	-7	-1	-4	-3	0	5	-16	21	25
1775	0	0	0	0	0	0	-1	-12	-46	-8	-49	0	0	-116	116	126
1776	0	2	0	0	0	0	-7	-16	-8	-6	-6	0	2	-43	45	53
1777	3	4	13	15	122	2	-5	-407	-93	-2	-40	0	159	-547	706	776
1778	1	5	27	38	129	2	-11	-45	-32	-6	-48	0	202	-142	344	375
1779	6	101	18	12	21	0	-5	-69	-68	-9	-2	0	158	-153	311	344
1780	20	190	29	7	105	0	-1	-26	-46	-1	-52	0	351	-126	477	513
1781	14	41	37	20	29	4	0	-17	-2	-1	-3	0	145	-23	168	187
1782	4	1	8	0	49	0	-2	-12	-5	0	-11	0	62	-30	92	102
1783	3	5	9	13	32	0	-2	-13	-1	-1	-8	0	62	-25	87	99
1784	4	17	12	15	25	0	-4	-26	-5	0	-21	-1	73	-57	130	146
1785	14	162	33	15	54	3	-2	-20	-1	-2	-70	-1	281	-96	377	405
1786	16	77	8	5	190	6	-1	-11	-30	-7	-7	0	302	-56	358	375
1787	12	19	12	24	913	0	-1	-41	-25	-2	-73	0	980	-142	1122	1182
1788	5	38	73	38	29	0	-5	-42	-7	-3	-46	0	183	-103	286	301
1789	2	52	84	0	18	0	-4	-26	-7	-16	-50	-4	156	-107	263	299
1790	6	1136	26	10	29	1	-6	-23	-141	-3	-417	0	1208	-590	1798	1863
1791	56	145	56	3	26	3	-12	-144	-39	-190	-6	0	289	-391	680	793
1792	4	70	14	18	493	0	-17	-133	-524	-2	0	0	599	-676	1275	1323
1793	2	76	5	17	7	0	-74	-1291	-47	-9	-141	-5	107	-1567	1674	1748
1794	12	25	50	20	3	0	-1	-6	-1	-1	-2	0	110	-11	121	144
1795	50	1376	47	54	18	2	-2	-83	-2	0	-6	0	1547	-93	1640	1751
1796	50	1060	156	18	826	14	0	0	-2	0	-5	0	2124	-7	2131	2263
1797	34	111	39	45	839	2	0	-6	0	0	-4	0	1070	-10	1080	1127
1798	42	132	137	148	103	0	0	-11	-2	0	-2	0	562	-15	577	617
1799	5	113	203	17	80	0	-1	-10	-6	0	-10	0	418	-27	445	472
1800	0	113	21	13	478	0	-1	-11	-4	-4	-223	0	625	-243	868	895
1801	19	133	14	94	35	0	0	-3	-1	-21	-41	0	295	-66	361	382
1802	3	127	193	7	16	1	0	0	-49	-1	-1	0	347	-51	398	424
1803	7	87	18	13	8	0	0	-53	-7	-2	-5	0	133	-67	200	237
1804	31	233	355	27	81	0	-6	-141	-4	-1	-1	0	727	-153	880	936
1805	10	422	176	17	288	1	0	-28	-3	0	-2	0	914	-33	947	988
1806	22	274	81	37	158	0	0	-18	0	-1	-1	-1	572	-21	593	616
1807	9	45	18	3	12	1	-3	-50	-12	-1	-8	0	88	-74	162	176
1808	0	10	1	1	4	0	-2	-29	0	-1	-6	0	16	-38	54	78
1809	0	12	1	1	3	0	0	0	-2	0	-3	0	17	-5	22	29
1810	0	2	0	0	2	0	-2	-10	-6	-5	-23	0	4	-46	50	56
1811	1	1	3	1	3	0	0	-1	-2	-1	0	0	9	-4	13	16
1812	2	52	28	9	10	0	-23	-220	-180	-24	-371	-3	101	-821	922	968
1813	0	0	0	2	1	0	0	-3	-2	-1	-7	0	3	-13	16	37
1814	1	7	1	0	4	0	-2	-104	-176	-10	-72	0	13	-364	377	405
1815	2	14	4	0	34	0	-3	-75	-28	-1	-24	0	54	-131	185	187
1816	1	1	1	4	4	0	-2	-35	-4	0	-6	0	11	-47	58	77
1817	2	8	13	0	2	0	-30	-34	-14	-18	-95	0	25	-191	216	229
1818	0	28	4	0	1	0	-1	-11	-13	-11	-8	0	33	-44	77	83
1819	9	20	2	1	119	1	-2	-26	-85	-33	-34	0	152	-180	332	350
1820	0	17	19	12	81	2	-15	-570	-155	-22	-17	0	131	-779	910	948
1821	0	49	67	7	4	0	-26	-112	-161	-57	-481	0	127	-837	964	992
1822	1	119	15	2	9	0	-2	0	0	-1	-5	0	146	-8	154	164
1823	4	110	3	7	8	0	-1	-9	-13	-7	-5	0	132	-35	167	185
1824	7	17	8	1	9	0	-1	-16	-9	-4	-2	0	42	-32	74	91
1825	3	77	31	4	22	0	-1	-139	-101	-4	-50	0	137	-295	432	458
1826	2	29	4	3	7	0	-23	-1099	-46	-18	-249	-2	45	-1437	1482	1542
1827	0	8	6	1	47	0	-50	-911	-266	-52	-452	-3	62	-1734	1796	1837
1828	3	8	3	3	38	0	0	-17	-12	-2	-127	0	55	-158	213	230
1829	1	6	4	6	14	0	-3	-281	-26	-10	-566	-4	31	-890	921	946
1830	2	1	11	6	8	0	-1	-11	-38	-13	-326	-1	28	-390	418	432
1831	2	42	13	4	31	2	-1	-16	-6	0	-16	0	94	-39	133	142
1832	0	81	16	1	75	1	0	-15	-3	-5	-1	0	174	-24	198	211
1833	1	22	23	9	135	0	0	-25	-34	-15	-39	0	190	-113	303	317
1834	0	11	21	25	243	1	-4	-56	-11	-13	-13	-2	301	-99	400	416
1835	0	129	106	106	469	0	-6	-56	-31	-3	-385	0	810	-481	1291	1329
1836	12	680	180	19	295	2	-6	-208	-11	-30	-31	0	1188	-286	1474	1525
1837	39	675	84	46	469	4	-2	-4	-410	-1	-20	0	1317	-437	1754	1859
1838	61	1075	143	36	636	0	0	-206	0	-3	-1	0	1951	-210	2161	2343
1839	36	380	242	68	749	0	-32	-39	-8	-4	-22	0	1475	-105	1580	1676
1840	9	76	127	31	26	2	-2	-36	-3	-3	-11	0	271	-55	326	379
1841	31	588	96	18	231	0	-3	-38	-118	-3	-20	0	964	-182	1146	1195
1842	34	886	17	12	7	0	-2	-73	0	-1	0	0	956	-76	1032	1285
1843	63	54	74	0	0	0	-1	-1	-2	0	0	0	191	-4	195	217
1844	9	79	1	0	0	0	0	-10	0	0	-1	0	89	-11	100	106
1845	13	1	4	0	0	0	0	-1	-1	0	-1	0	18	-3	21	26
1846	0	6	0	0	1	0	0	-2	-1	0	-12	0	7	-15	22	27
1847	1	2	0	1	6	0	-2	-16	-11	-45	-190	-3	10	-267	277	290
1848	0	0	3	1	8	0	-1	-13	-34	-13	-88	0	12	-149	161	183
1849	1	130	167	13	67	0	-11	-436	-58	-38	-124	0	378	-667	1045	1094
1850	2	33	2	7	9	1	-14	-84	-21	-5	-26	0	54	-150	204	219
1851	1	7	13	0	11	0	-8	-199	-39	-5	-58	0	32	-309	341	367
1852	0	12	0	0	30	0	-6	-130	-24	-21	-93	0	42	-274	316	341
1853	0	1	4	5	22	0	-5	-2	-47	-3	-40	0	32	-97	129	138
1854	0	3	9	50	100	0	0	0	-2	-1	-4	0	162	-7	169	183
1855	0	502	162	2	10	0	-1	-3	-3	0	-99	-1	676	-107	783	839
1856	21	183	4	2	5	0	-4	-100	-40	-44	-28	0	215	-216	431	481
1857	5	7	7	3	5	0	-5	-18	-23	0	-12	-1	27	-59	86	103
1858	1	12	5	0	13	0	-1	-28	-2	-1	-24	-1	31	-57	88	91
1859	2	8	9	3	46	1	-39	-168	-66	-9	-78	0	69	-360	429	454
1860	3	2	8	0	47	0	-1	-70	-40	-15	-177	0	60	-303	363	374
1861	1	64	25	19	40	0	-1	-74	-25	-1	-37	0	149	-138	287	327
1862	6	55	60	35	19	0	-2	-11	-7	-1	-34	0	175	-55	230	255
1863	13	155	52	5	167	0	-2	-16	-7	-7	-58	0	392	-90	482	515
1864	25	605	35	86	298	1	-4	-3	-12	-8	-18	0	1050	-45	1095	1246
1865	62	427	1076	78	1933	6	-2	-493	-136	-20	-119	-3	3582	-773	4355	4535
1866	9	373	110	270	1596	1	-17	-210	-46	-20	-81	0	2359	-374	2733	2857
1867	24	170	611	191	80	1	-8	-434	-230	-156	-99	0	1077	-927	2004	2121
1868	12	510	10	0	1	0	-2	-83	-8	-3	-11	0	533	-107	640	714
1869	27	666	201	4	4	0	-25	-1830	-53	-4	-9	-1	902	-1922	2824	2917
1870	14	763	199	22	19	0	-6	-58	-4	-2	-25	-1	1017	-96	1113	1169
1871	16	58	2	0	1	0	-1	-32	-16	-8	-130	-1	77	-188	265	288
1872	4	1	0	2	1	0	0	0	0	0	-2	0	8	-2	10	16
1873	0	0	0	0	1	0	0	0	0	0	-14	0	1	-14	15	20
1874	0	0	0	0	0	0	0	0	0	0	-13	0	0	-13	13	18
1875	0	0	0	0	1	0	0	-4	-14	-26	-54	0	1	-98	99	106
1876	0	0	0	0	25	0	0	-56	-54	-10	-58	0	25	-178	203	223
1877	0	0	0	4	3	0	0	-235	-99	-30	-52	0	7	-416	423	466
1878	0	7	9	3	1	0	-80	-881	-245	-26	-43	0	20	-1275	1295	1358
1879	19	545	551	45	90	0	-49	-274	-197	-41	-122	-1	1250	-684	1934	2099
1880	31	506	294	65	59	0	-63	-853	-103	-10	-202	-2	955	-1233	2188	2307
1881	45	2677	408	16	41	0	-80	-5027	-514	-21	-42	-2	3187	-5686	8873	9129
1882	53	218	20	4	103	0	-24	-164	-21	-6	-19	0	398	-234	632	688
1883	22	120	11	6	58	7	-12	-34	-11	-3	-22	0	224	-82	306	333
1884	5	10	5	1	112	0	-38	-8	-3	-5	-62	-2	133	-118	251	277
1885	1	236	100	13	213	0	-3	-9	-9	-1	-10	0	563	-32	595	634
1886	5	164	63	5	205	0	-4	-33	-7	-3	-6	0	442	-53	495	526
1887	4	24	22	18	61	2	-9	-13	-3	-7	-283	0	131	-315	446	473
1888	0	30	51	8	14	0	0	-4	-1	0	-2	0	103	-7	110	130
1889	2	636	37	13	55	0	-23	-114	-112	-38	-547	-2	743	-836	1579	1644
1890	66	225	36	17	18	0	0	-3	-2	-1	-4	0	362	-10	372	404
1891	28	286	126	14	214	2	-2	-18	-7	0	-12	-1	670	-40	710	747
1892	10	74	20	36	73	6	-19	-691	-363	-75	-430	-1	219	-1579	1798	1891
1893	6	29	23	3	16	0	-18	-201	-35	-7	-60	0	77	-321	398	445
1894	4	36	3	6	6	0	-1	-29	0	-7	0	-1	55	-38	93	127
1895	14	235	72	108	232	11	-1	-57	-13	-3	-24	0	672	-98	770	882
1896	35	141	623	26	2907	3	0	-5	-31	0	-30	0	3735	-66	3801	3969
1897	25	628	210	171	255	0	-5	-22	-12	-2	-19	0	1289	-60	1349	1435
1898	31	31	66	8	8	0	-1	-10	-4	-2	-10	0	144	-27	171	194
1899	4	278	47	1	163	0	-1	-31	-14	0	-2	0	493	-48	541	583
1900	24	242	3	12	236	0	-2	-59	-10	-4	-20	0	517	-95	612	658
1901	18	11	36	31	14	0	0	-7	-3	-2	-11	0	110	-23	133	156
1902	2	178	182	13	66	0	0	-33	-41	0	-11	-1	441	-86	527	609
1903	20	98	1	33	106	2	-1	-10	-1	0	-8	0	260	-20	280	335
1904	23	10	5	59	34	0	0	-2	-1	-3	-1	0	131	-7	138	149
1905	0	1	170	3	10	6	-1	-4	-3	-1	-13	0	190	-22	212	228
1906	3	275	3	3	887	1	0	-11	-2	-1	-5	0	1172	-19	1191	1239
1907	11	47	33	15	14	0	-5	-211	-49	-14	-73	0	120	-352	472	492
1908	2	3	28	4	18	0	-1	0	-1	0	-6	0	55	-8	63	75
1909	9	247	86	22	121	0	0	-9	-7	-4	-5	0	485	-25	510	560
1910	19	317	89	37	62	1	-1	-30	-4	-5	-5	0	525	-45	570	615
1911	7	255	99	17	58	0	-1	-11	0	-2	-11	0	436	-25	461	495
1912	5	122	95	17	41	0	-5	-12	-3	-13	-20	0	280	-53	333	349
1913	34	273	15	12	27	0	-1	-5	-5	-3	-9	0	361	-23	384	407
1914	6	16	11	5	35	1	0	-6	-5	-1	-8	0	74	-20	94	99
1915	2	16	3	6	9	0	-3	-65	-12	-2	-6	0	36	-88	124	132
1916	4	13	16	8	23	1	0	-15	-8	0	-8	0	65	-31	96	101
1917	6	17	1	6	124	0	-2	-37	-10	-2	-12	0	154	-63	217	227
1918	6	15	28	24	392	0	-3	-12	-5	-2	-23	0	465	-45	510	543
1919	1	13	22	9	22	3	-1	-13	-8	-5	-16	0	70	-43	113	126
1920	0	24	49	5	653	3	-2	-40	-12	-1	-14	0	734	-69	803	832
1921	1	18	3	17	67	0	-3	-10	-2	0	-6	-1	106	-22	128	156
1922	0	28	165	6	967	0	-10	-16	-117	-12	-29	-3	1166	-187	1353	1385
1923	0	1561	5	79	277	1	-1	-43	-8	-2	-6	-1	1923	-61	1984	2075
1924	22	248	552	29	52	0	-12	-20	-118	-2	-20	-1	903	-173	1076	1158
1925	1	305	41	3	232	1	-4	-200	-17	-9	-22	0	583	-252	835	895
1926	45	116	3	53	106	0	-13	-128	-19	-6	-129	0	323	-295	618	668
1927	5	6	51	2	11	0	-3	-10	-4	-6	-21	0	75	-44	119	134
1928	3	126	8	2	15	3	-5	-8	-139	-12	-38	0	157	-202	359	389
1929	14	733	3	2	24	2	-1	-76	-10	-2	-8	0	778	-97	875	903
1930	23	17	47	13	600	0	-8	-35	-2	0	-3	0	700	-48	748	796
1931	2	10	57	254	9	0	-1	-3	-1	0	-2	0	332	-7	339	377
1932	0	21	34	0	60	0	0	-8	-1	-1	-6	0	115	-16	131	139
1933	1	90	1	1	183	1	0	-3	-5	-1	-24	0	277	-33	310	324
1934	1	6	16	20	9	0	-1	-2	-12	-17	-34	0	52	-66	118	129
1935	3	99	225	4	32	0	-4	-11	-209	-7	-29	0	363	-260	623	658
1936	3	1292	38	3	95	0	-2	-347	-21	-3	-18	0	1431	-391	1822	1890
1937	43	183	130	6	38	1	-13	-337	-9	-5	-107	-6	401	-477	878	978
1938	9	64	8	2	35	0	-8	-32	-76	-22	-1338	0	118	-1476	1594	1656
1939	52	25	22	76	38	0	-7	-51	-21	-44	-140	-1	213	-264	477	539
1940	1	24	75	1	6	0	-18	-288	-144	-18	-91	0	107	-559	666	743
1941	0	0	0	0	66	2	-3	-184	-149	-14	-67	0	68	-417	485	560
1942	2	0	0	7	166	4	-10	-86	-4	-13	-60	0	179	-173	352	374
1943	0	2	60	29	1911	3	-26	-110	-151	-61	-200	-4	2005	-552	2557	2646
1944	4	81	61	253	198	2	-3	-54	-28	-8	-26	-2	599	-121	720	779
1945	5	98	569	137	1024	1	-3	-18	-23	-8	-86	0	1834	-138	1972	2035
1946	49	1008	494	140	213	2	-35	-335	-152	-73	-218	-3	1906	-816	2722	2819
1947	201	573	332	25	28	1	-2	-9	-8	-1	0	0	1160	-20	1180	1252
1948	97	2186	118	29	46	0	-2	-262	-5	-2	-13	0	2476	-284	2760	2872
1949	30	45	19	2	8	0	-6	-8	-21	0	-3	-1	104	-39	143	159
1950	10	172	12	7	9	2	-2	-2	-7	-1	-2	-1	212	-15	227	270
1951	16	14	24	1	311	1	0	-1	-5	-7	-209	0	367	-222	589	655
1952	1	368	26	44	28	18	-2	-2	-2	-7	-42	0	485	-55	540	576
1953	4	38	59	4	966	3	-4	-135	-130	-27	-86	0	1074	-382	1456	1514
1954	3	119	8	114	262	0	-4	-479	-323	-16	-202	-1	506	-1025	1531	1600
1955	29	46	194	12	40	0	-17	-263	-30	-1	-252	0	321	-563	884	955
1956	2	116	287	5	6	0	-19	-41	-57	-2	-13	0	416	-132	548	569
1957	47	196	93	9	26	2	-32	-258	-187	-16	-48	0	373	-541	914	970
1958	12	80	14	2	141	0	-12	-47	-7	-3	-16	0	249	-85	334	354
1959	14	196	120	59	441	0	-7	-14	-2	-1	-19	-1	830	-44	874	919
1960	6	32	358	78	21	1	-9	-14	-5	-28	-58	-1	496	-115	611	662
1961	3	490	107	5	398	2	-1	-18	-10	-13	-62	-1	1005	-105	1110	1163
1962	55	239	7	10	364	0	-3	-22	-67	-20	-107	-1	675	-220	895	942
1963	46	26	81	255	47	0	0	-65	-26	-11	-37	-1	455	-140	595	709
1964	1	23	189	10	81	5	-6	-15	-18	-1	-35	0	309	-75	384	404
1965	3	769	23	4	270	6	-2	-85	-25	-4	-38	0	1075	-154	1229	1298
1966	29	59	3	3	1188	0	-2	-72	-13	-2	-31	-1	1282	-121	1403	1448
1967	17	123	123	77	1269	31	-18	-216	-85	-57	-72	-5	1640	-453	2093	2174
1968	0	443	531	122	1861	0	-26	-69	-45	-21	-63	0	2957	-224	3181	3269
1969	30	5599	668	98	7	0	-50	-475	-547	-73	-365	-23	6402	-1533	7935	8174
1970	98	555	231	6	9	0	-27	-32	-13	-12	-74	-2	899	-160	1059	1131
1971	41	400	71	2	104	0	-30	-1258	-93	-28	-162	-1	618	-1572	2190	2271
1972	22	31	21	17	111	0	-28	-128	-141	-11	-29	0	202	-337	539	592
1973	13	95	222	9	11	0	-4	-41	-3	0	0	0	350	-48	398	454
1974	14	101	21	1	65	3	-17	-433	-1	0	0	0	205	-451	656	702
1975	11	89	16	12	361	0	-12	0	-1	-1	-3	0	489	-17	506	590
1976	15	34	29	117	31	0	-1	-9	0	-5	-6	0	226	-21	247	273
1977	12	350	601	46	383	8	-1	-25	-15	-14	-42	-2	1400	-99	1499	1558
1978	13	686	71	32	367	5	-2	-17	-188	-18	-156	0	1174	-381	1555	1654
1979	223	308	447	66	871	1	-5	-180	-86	-28	-232	0	1916	-531	2447	2565
1980	17	295	115	36	73	0	-4	-73	-65	-3	-54	0	536	-199	735	793
1981	10	1037	1256	15	107	3	-3	-81	-4	-12	-35	-2	2428	-137	2565	2686
1982	67	2639	55	11	785	1	-11	-18	-49	-25	-153	-1	3558	-257	3815	3957
1983	172	112	29	170	149	0	-9	-73	-22	-23	-20	0	632	-147	779	841
1984	35	394	2145	11	100	0	-10	-450	-22	-1	-3	-1	2685	-487	3172	3355
1985	5	473	82	44	17	0	-30	-48	-5	-2	-3	0	621	-88	709	737
1986	31	149	54	1	19	0	-23	-27	-16	-1	-13	-1	254	-81	335	351
1987	114	18	5	12	30	0	-57	-214	-88	-27	-157	-1	179	-544	723	751
1988	7	69	10	12	89	0	-18	-361	-121	-118	-675	-2	187	-1295	1482	1567
1989	10	417	20	4	66	1	-27	-323	-289	-71	-531	-2	518	-1243	1761	1814
1990	12	90	49	8	36	0	-19	-446	-103	-21	-179	-1	195	-769	964	1010
1991	4	40	21	1	5	0	-15	-392	-119	-55	-290	-3	71	-874	945	1022
1992	5	27	15	8	39	0	-38	-74	-20	-26	-232	-4	94	-394	488	560
1993	6	59	17	4	33	0	-14	-76	-352	-19	-136	-1	119	-598	717	759
1994	5	54	8	3	42	7	-13	-987	-78	-28	-96	-3	119	-1205	1324	1400
1995	5	9	10	5	670	1	-44	-195	-223	-23	-47	0	700	-532	1232	1297
1996	1	58	53	84	41	1	-11	-318	-33	-6	-22	0	238	-390	628	668
1997	3	347	2921	29	89	0	-65	-245	-86	-9	-59	-3	3389	-467	3856	4073
1998	8	947	29	18	60	0	-15	-138	-9	0	-2	0	1062	-164	1226	1309
1999	94	105	22	3	2	0	-23	-61	-32	-30	-59	-4	226	-209	435	460
[truncated: 513 more rows]

## Sheet: ORMV BPO38
position	X20	X21	X22	X23	X24	X25	X20_rev	X21_rev	X22_rev	X23_rev	X24_rev	X25_rev	total_forward	total_reverse	total reads	total with up to 2 mismatches
1	182	287	2	2	0	0	0	-2	-2	0	0	0	473	-4	477	537
2	0	0	0	0	2	1	-40	-14	0	0	-2	0	3	-56	59	63
3	0	0	0	4	1	0	-224	-27	0	-1	0	0	5	-252	257	264
4	1	0	2	0	0	1	-27	-2	0	0	0	0	4	-29	33	35
5	0	1	0	0	0	0	-18	-6	0	0	-1	0	1	-25	26	29
6	1	0	1	2	1	0	0	-2	-2	-2	0	0	5	-6	11	11
7	1	4	7	9	0	0	-2	-1	0	0	0	0	21	-3	24	27
8	1	2	2	3	0	0	-41	-11	0	-1	0	0	8	-53	61	65
9	0	2	1	0	1	0	-21	-10	0	0	-1	0	4	-32	36	41
10	1	0	1	2	5	1	-3	-1	-1	0	-2	0	10	-7	17	18
11	0	0	0	0	0	0	-81	-188	-1	-14	-2	-2	0	-288	288	312
12	2	0	2	0	0	1	-23	-13	-9	-1	0	0	5	-46	51	106
13	0	7	1	0	0	0	-17	-27	0	0	0	0	8	-44	52	57
14	7	1	0	1	1	0	-41	-65	-1	0	-1	0	10	-108	118	123
15	0	0	0	0	0	1	-3	-12	-5	-1	0	0	1	-21	22	30
16	0	1	0	0	0	1	-2	-11	0	0	0	0	2	-13	15	22
17	1	1	0	0	0	0	-36	-129	-15	-5	-1	0	2	-186	188	212
18	0	1	0	0	0	0	-2	-92	-22	-1	-2	0	1	-119	120	136
19	5	8	0	0	0	0	0	-96	-1	0	0	0	13	-97	110	137
20	36	0	4	2	0	0	-284	-2663	-31	-2	-4	0	42	-2984	3026	3132
21	1	24	1	0	0	0	-11	-25	-20	-2	-2	0	26	-60	86	112
22	69	53	1	0	0	0	0	-14	-1	0	0	0	123	-15	138	162
23	10	2	1	2	0	0	-87	-684	-206	-4	-3	0	15	-984	999	1051
24	0	11	0	0	1	0	-4	-44	-5	-1	0	0	12	-54	66	73
25	3	56	0	0	0	0	-1	-6	0	-1	0	0	59	-8	67	76
26	6	6	0	0	0	0	-27	-157	-18	-3	-1	0	12	-206	218	234
27	4	2	2	0	1	0	0	-44	-17	-1	0	0	9	-62	71	77
28	19	23	0	0	0	1	-1	-70	0	0	0	0	43	-71	114	122
29	1	2	0	0	0	0	-75	-175	-8	-3	-1	-1	3	-263	266	271
30	10	13	0	0	0	0	-17	-304	-38	-14	-2	-2	23	-377	400	417
31	7	15	0	0	1	0	-1	-104	-33	0	-2	0	23	-140	163	174
32	8	4	1	0	0	0	0	-39	0	0	0	0	13	-39	52	57
33	0	11	0	0	0	0	-404	-55	-10	-3	0	0	11	-472	483	504
34	16	5	0	0	1	0	-6	-139	-3	0	-2	0	22	-150	172	182
35	1	1	0	0	0	1	0	-9	0	0	0	0	3	-9	12	17
36	1	4	0	0	0	1	-27	-53	-22	-5	-1	0	6	-108	114	137
37	2	2	0	0	0	0	0	-39	-4	0	0	0	4	-43	47	53
38	1	1	2	0	0	0	-2	-26	0	0	0	0	4	-28	32	41
39	0	2	1	0	0	0	-156	-98	-57	-3	0	-1	3	-315	318	341
40	2	1	0	2	0	0	-7	-316	-43	0	0	-1	5	-367	372	383
41	2	2	5	0	0	0	-1	-145	0	0	0	0	9	-146	155	170
42	5	25	0	0	0	1	-854	-67	-21	-1	0	-1	31	-944	975	1007
43	41	38	1	0	0	2	-1	-121	-29	0	0	0	82	-151	233	237
44	1	2	3	0	0	0	0	-29	-3	0	0	0	6	-32	38	42
45	0	1	0	0	1	0	-28	-101	-32	-9	0	0	2	-170	172	180
46	1	24	1	1	0	0	-4	-25	-12	0	0	0	27	-41	68	71
47	8	6	14	0	0	0	0	-151	-8	0	-1	0	28	-160	188	199
48	0	11	0	0	0	2	-2	-24	-8	-4	0	0	13	-38	51	57
49	12	30	0	2	3	0	0	-11	0	0	0	0	47	-11	58	63
50	2	1	2	2	0	2	-45	-224	-5	-2	0	0	9	-276	285	293
51	0	19	6	3	4	0	-14	-248	-42	0	-1	0	32	-305	337	363
52	6	149	8	5	0	0	-4	-98	-6	-3	0	0	168	-111	279	283
53	3	68	7	0	1	1	-46	-450	-45	-3	-2	0	80	-546	626	652
54	18	91	1	1	0	0	-10	-191	-18	-3	0	0	111	-222	333	353
55	28	57	2	0	0	0	-1	-32	-2	0	0	0	87	-35	122	135
56	2	4	1	0	0	0	-49	-220	-6	-8	-3	0	7	-286	293	302
57	1	19	1	1	1	0	-13	-200	-72	-5	-5	-3	23	-298	321	349
58	0	2	1	0	1	0	0	-268	-24	-1	-2	0	4	-295	299	307
59	0	7	2	0	2	2	-1	-60	0	-5	-2	0	13	-68	81	102
60	0	5	0	0	0	0	-175	-118	-115	-13	0	-3	5	-424	429	454
61	0	20	0	0	0	0	0	-300	-131	0	-5	-2	20	-438	458	481
62	7	7	0	1	0	1	-2	-1065	-1	-1	-2	-1	16	-1072	1088	1140
63	15	33	6	0	0	1	-483	-47	-5	-6	0	0	55	-541	596	653
64	5	286	0	4	6	1	-1	-34	-3	0	-1	0	302	-39	341	372
65	7	25	0	3	0	1	-6	-41	0	0	-3	-1	36	-51	87	92
66	13	31	0	1	1	0	-14	-22	-45	0	-1	0	46	-82	128	145
67	36	40	6	1	0	2	0	-35	-26	0	0	-2	85	-63	148	160
68	15	222	3	0	2	5	-1	-47	-6	-1	-1	0	247	-56	303	314
69	31	27	3	2	0	0	-2	-15	-1	0	0	0	63	-18	81	91
70	11	47	7	15	1	2	0	-29	0	0	-1	0	83	-30	113	135
71	1	8	0	0	0	1	-13	-98	-20	-1	0	0	10	-132	142	169
72	4	132	1	0	0	0	-9	-152	-4	-4	-6	0	137	-175	312	436
73	476	19	1	5	2	1	-1	-121	-68	0	0	0	504	-190	694	749
74	22	43	1	0	0	0	-2	-942	-10	-1	0	0	66	-955	1021	1056
75	1	51	1	0	0	1	-4	-115	0	0	0	0	54	-119	173	186
76	42	6	1	0	0	1	-652	-2055	-289	-20	-4	-1	50	-3021	3071	3144
77	2	24	0	8	1	1	-11	-722	-76	-3	-3	0	36	-815	851	879
78	2	4	3	0	0	0	-4	-8	0	0	0	0	9	-12	21	29
79	0	20	0	0	1	2	-612	-656	-4	-1	-3	0	23	-1276	1299	1363
80	4	30	0	1	0	2	-185	-736	-8	-5	-5	-1	37	-940	977	1013
81	9	10	0	2	0	1	-32	-9	0	-1	0	0	22	-42	64	120
82	6	4	5	1	0	0	-57	-1130	-91	-2	-4	0	16	-1284	1300	1346
83	0	10	0	1	0	0	-18	-1082	-45	-2	-3	0	11	-1150	1161	1216
84	82	13	5	2	0	0	-1	-40	0	0	0	-1	102	-42	144	155
85	1	92	3	1	5	1	-12	-67	-11	0	0	0	103	-90	193	202
86	1	21	0	0	0	1	-6	-142	-20	0	0	-1	23	-169	192	198
87	1	4	2	1	1	1	-1	-65	0	0	-2	0	10	-68	78	118
88	0	62	0	1	5	1	0	-8	-2	0	0	0	69	-10	79	85
89	6	9	0	7	6	4	0	-22	-52	-1	0	0	32	-75	107	123
90	1	11	53	31	65	7	0	-4	0	0	0	0	168	-4	172	189
91	0	83	13	20	0	0	0	0	0	0	0	0	116	0	116	117
92	1	7	21	0	0	0	-3	0	0	0	0	0	29	-3	32	34
93	0	175	0	0	0	0	0	0	-2	0	0	0	175	-2	177	178
94	7	0	2	0	0	0	0	-1	0	0	0	0	9	-1	10	10
95	0	3	5	1	0	1	0	0	0	0	0	0	10	0	10	10
96	0	4	0	1	0	8	0	0	0	0	0	0	13	0	13	15
97	0	50	3	0	3	1	0	-8	0	0	0	0	57	-8	65	69
98	1	3	0	10	2	1	-2	-38	-4	-1	0	0	17	-45	62	69
99	0	38	7	8	2	0	0	-2	0	-1	0	-1	55	-4	59	64
100	0	76	22	1	0	0	-5	-48	-8	0	0	0	99	-61	160	165
101	16	222	29	0	1	0	0	-68	-15	0	0	0	268	-83	351	357
102	18	99	0	0	0	1	-2	-37	0	0	0	0	118	-39	157	171
103	17	0	2	0	0	0	0	-3	-7	-1	0	0	19	-11	30	42
104	0	3	0	0	0	0	-2	-131	-2	0	0	0	3	-135	138	157
105	2	1	0	0	1	0	-1	-2	0	0	0	0	4	-3	7	13
106	0	50	1	0	0	0	-2	-1	-1	0	0	0	51	-4	55	59
107	1	24	0	2	0	0	0	-11	-2	0	0	0	27	-13	40	48
108	0	1	0	0	0	0	0	-4	-1	0	0	0	1	-5	6	6
109	0	2	1	0	0	0	0	-3	0	0	0	0	3	-3	6	9
110	0	2	1	0	0	0	0	-5	0	0	0	0	3	-5	8	9
111	1	2	0	1	0	3	0	-1	0	0	0	0	7	-1	8	8
112	0	1	2	0	1	0	0	0	0	0	0	0	4	0	4	6
113	0	0	0	3	0	0	-10	-258	0	0	0	0	3	-268	271	287
114	0	4	23	2	0	2	-3	-10	-1	0	0	0	31	-14	45	58
115	2	25	3	0	1	0	-5	-264	-1	0	0	0	31	-270	301	316
116	1	12	0	0	0	0	-9	-47	-10	0	0	0	13	-66	79	92
117	1	8	1	0	0	0	0	-41	-1	-1	0	0	10	-43	53	60
118	1	26	3	0	1	13	-3	-33	-2	0	0	0	44	-38	82	89
119	1	8	0	0	17	2	0	-13	0	-1	0	0	28	-14	42	47
120	2	10	1	41	4	2	-3	-40	-5	0	0	0	60	-48	108	125
121	0	0	11	0	0	0	-6	-218	-28	0	0	-1	11	-253	264	297
122	3	67	4	3	3	3	-11	-67	-1	0	0	0	83	-79	162	177
123	22	42	43	7	2	0	0	-151	-9	0	-2	0	116	-162	278	302
124	2	33	5	0	0	0	-1	-45	-5	-2	-1	0	40	-54	94	116
125	6	29	5	2	2	1	-4	-221	-4	-1	0	0	45	-230	275	303
126	29	4	1	2	4	1	-275	-371	-74	-1	-1	0	41	-722	763	797
127	89	550	96	2	1	1	-1	-22	-4	-1	0	0	739	-28	767	800
128	6	105	2	0	0	2	0	-15	-1	0	0	0	115	-16	131	136
129	3	30	1	0	0	0	-7	-82	-3	-3	0	-1	34	-96	130	148
130	0	1	0	2	0	0	-3	-47	-82	0	0	0	3	-132	135	150
131	1	12	5	2	0	6	-4	-349	-6	-2	0	0	26	-361	387	409
132	2	16	1	0	10	4	-1	-1	-1	0	0	0	33	-3	36	36
133	1	2	0	14	4	4	0	-15	0	0	0	0	25	-15	40	44
134	0	4	49	1	2	2	0	-11	-9	0	0	0	58	-20	78	100
135	2	320	90	9	5	12	0	-1	-6	0	0	0	438	-7	445	509
136	23	383	13	13	18	10	0	-184	0	0	0	-1	460	-185	645	679
137	9	24	13	10	11	41	-368	-24	0	-2	0	0	108	-394	502	570
138	12	202	40	73	27	54	-1	-44	-122	0	-2	0	408	-169	577	597
139	10	66	41	25	30	5	0	-266	-4	0	-1	0	177	-271	448	459
140	27	189	462	173	3	23	-20	-56	-5	-1	0	0	877	-82	959	994
141	15	636	102	0	24	10	-58	-147	-30	-3	-1	0	787	-239	1026	1060
142	12	88	5	6	5	5	-6	-189	-196	-10	-6	0	121	-407	528	546
143	20	13	8	4	8	4	-1	-142	-1	0	0	0	57	-144	201	212
144	2	14	9	8	2	21	-16	-14	0	0	-1	0	56	-31	87	103
145	3	183	9	2	17	1	-89	-108	0	0	0	0	215	-197	412	479
146	52	60	31	37	1	0	-68	-2421	-621	-5	-2	0	181	-3117	3298	3497
147	21	158	37	1	1	2	-15	-1085	-38	-4	-6	0	220	-1148	1368	1441
148	2469	1853	17	10	0	1	-20	-167	-12	-2	0	0	4350	-201	4551	4639
149	1827	381	36	6	1	10	-57	-170	-9	-1	0	0	2261	-237	2498	2541
150	8	234	38	4	10	1	-3	-308	-1	0	-1	0	295	-313	608	628
151	12	8	0	3	0	0	-197	-128	-6	-1	-1	0	23	-333	356	370
152	2	62	19	0	0	0	-6	-38	-7	0	0	0	83	-51	134	143
153	1	28	0	0	0	0	0	-18	0	0	0	0	29	-18	47	49
154	0	0	0	0	0	4	-3	-5	0	0	0	0	4	-8	12	16
155	0	0	0	0	3	4	0	-19	-3	0	0	0	7	-22	29	32
156	0	2	0	3	17	2	0	-4	-1	0	0	0	24	-5	29	32
157	1	8	3	3	10	6	-1	-26	-2	-1	0	0	31	-30	61	64
158	8	461	37	1	21	0	0	0	0	0	0	0	528	0	528	543
159	37	971	41	31	19	1	-1	-9	-3	0	0	0	1100	-13	1113	1137
160	118	453	113	20	11	11	-1	-14	-1	0	0	-1	726	-17	743	760
[truncated: 6,143 more rows]

## Sheet: ORMV BPO44
position	X20	X21	X22	X23	X24	X25	X20_rev	X21_rev	X22_rev	X23_rev	X24_rev	X25_rev	total_forward	total_reverse	total reads	total with up to 2 mismatches
[truncated: 6,303 more rows]

[truncated: 5 more sheets: GVGV BPO105, GYSVd1red BPO105, GYSVd1green BPO104, HSVd BPO105, HSVd BPO104]
