# Supplementary material for: De Novo Reconstruction of Consensus Master Genomes of Plant RNA and DNA Viruses from siRNAs
Source: PLoS One. 2014 Feb 11;9(2):e88513. doi: 10.1371/journal.pone.0088513 (PMC3921208; doi:10.1371/journal.pone.0088513)
Supplement: Dataset S3 — SNPs in viral and viroid quasispecies. Table S3A: SNPs at positions of the mismatches between the reconstructed wild-type ORMV genome and the original ORMV genome clone as well as SNPs in the wild type ORMV viral quasispecies; Table S3B: SNPs in CaMV; Table S3C: SNPs in CaLCuV DNA-A; Table S3D: SNPs in CaLCuV DNA-B; Table S3E: SNPs at the positions of the mismatches between the GVGV-Oregon and the GVGV-New York genomes as well as other SNPs in the GVGV-Oregon quasispecies; Table S3F: SNPs in the GYSVd-1 (red) and green) quasispecies; Table S3G: SNPs in the GYSVd-1 (green) quasispecies; Table S3H: SNPs in the HSVd quasispecies. (XLSX) [file pone.0088513.s003.xlsx]

## Sheet: Legend
Dataset S3. SNPs in viral and viroid quasispecies. Table S3A: SNPs at positions of the mismatches between the reconstructed wild-type ORMV genome and the original ORMV genome clone as well as SNPs in the wild type ORMV viral quasispecies; Table S3B: SNPs in CaMV; Table S3C: SNPs in CaLCuV DNA-A; Table S3D: SNPs in CaLCuV DNA-B; Table S3E: SNPs at the positions of the mismatches between the GVGV-O…

## Sheet: Table S3A ORMV
ORMV position A12 (=G12 in the non-infectious clone)
sRNA library	A (No. of reads)	C (No. of reads)	G (No. of reads)	T (No. of reads)	Total No. of 20-25 nt reads	%A	%C	%G	%T
BPO-38 (14 dpi) redundant	1455	0	1	52	1508	96.4854	0	0.066313	3.44828
BPO-38 (14 dpi) non-redundant	137	0	1	5	143	95.8042	0	0.699301	3.4965
BPO-44 (22 dpi) redundant	1772	2	0	40	1814	97.6847	0.110254	0	2.20507
BPO-44 (22 dpi) non-redundant	149	2	0	3	154	96.7532	1.2987	0	1.94805
ORMV position T231 (=A231 in the non-infectious clone)
sRNA library	A (No. of reads)	C (No. of reads)	G (No. of reads)	T (No. of reads)	Total No. of reads	%A	%C	%G	%T
BPO-38 (14 dpi) redundant	8	3	0	14497	14508	0.055142	0.0206782	0	99.9242
BPO-38 (14 dpi) non-redundant	5	3	0	610	618	0.809061	0.485437	0	98.7055
BPO-44 (22 dpi) redundant	65	6	4	14510	14585	0.445663	0.0411382	0.0274254	99.4858
BPO-44 (22 dpi) non-redundant	12	6	3	679	700	1.71429	0.857143	0.428571	97
ORMV position T5612 (=G5612 in the non-infectious clone)
sRNA library	A (No. of reads)	C (No. of reads)	G (No. of reads)	T (No. of reads)	Total No. of reads	%A	%C	%G	%T
BPO-38 (14 dpi) redundant	13	718	1	5699	6431	0.202146	11.1647	0.0155497	88.6176
BPO-38 (14 dpi) non-redundant	10	109	1	341	461	2.1692	23.6443	0.21692	73.9696
BPO-44 (22 dpi) redundant	27	289	5	4848	5169	0.522345	5.59102	0.0967305	93.7899
BPO-44 (22 dpi) non-redundant	8	72	4	481	565	1.41593	12.7434	0.707965	85.1327
Other SNPs in the wild type ORMV quasispecies
ORMV position C201
sRNA library	A (No. of reads)	C (No. of reads)	G (No. of reads)	T (No. of reads)	Total No. of 20-25 nt reads	%A	%C	%G	%T
BPO-38 (14 dpi) redundant	41	8387	2	140	8570	0.478413	97.8646	0.0233372	1.63361
BPO-38 (14 dpi) non-redundant	15	418	2	49	484	3.09917	86.3636	0.413223	10.124
BPO-44 (22 dpi) redundant	119	8937	1	145	9202	1.2932	97.1202	0.0108672	1.57574
BPO-44 (22 dpi) non-redundant	28	474	1	46	549	5.10018	86.3388	0.182149	8.37887
ORMV position C244
sRNA library	A (No. of reads)	C (No. of reads)	G (No. of reads)	T (No. of reads)	Total No. of 20-25 nt reads	%A	%C	%G	%T
BPO-38 (14 dpi) redundant	10	15993	3	208	16214	0.0616751	98.637	0.0185025	1.28284
BPO-38 (14 dpi) non-redundant	9	396	3	46	454	1.98238	87.2247	0.660793	10.1322
BPO-44 (22 dpi) redundant	25	18007	1	170	18203	0.13734	98.9233	0.0054936	0.933912
BPO-44 (22 dpi) non-redundant	19	466	1	41	527	3.60531	88.425	0.189753	7.77989
ORMV position A452
sRNA library	A (No. of reads)	C (No. of reads)	G (No. of reads)	T (No. of reads)	Total No. of 20-25 nt reads	%A	%C	%G	%T
BPO-38 (14 dpi) redundant	4317	2	545	6	4870	88.6448	0.0410678	11.191	0.123203
BPO-38 (14 dpi) non-redundant	294	2	112	4	412	71.3592	0.485437	27.1845	0.970874
BPO-44 (22 dpi) redundant	4878	1	365	15	5259	92.7553	0.019015	6.94048	0.285225
BPO-44 (22 dpi) non-redundant	365	1	92	3	461	79.1757	0.21692	19.9566	0.650759
ORMV position C635
sRNA library	A (No. of reads)	C (No. of reads)	G (No. of reads)	T (No. of reads)	Total No. of 20-25 nt reads	%A	%C	%G	%T
BPO-38 (14 dpi) redundant	3	1412	0	27	1442	0.208044	97.9196	0	1.8724
BPO-38 (14 dpi) non-redundant	3	149	0	15	167	1.79641	89.2216	0	8.98204
BPO-44 (22 dpi) redundant	15	1601	2	32	1650	0.909091	97.0303	0.121212	1.93939
BPO-44 (22 dpi) non-redundant	7	179	2	22	210	3.33333	85.2381	0.952381	10.4762
ORMV position T683
sRNA library	A (No. of reads)	C (No. of reads)	G (No. of reads)	T (No. of reads)	Total No. of 20-25 nt reads	%A	%C	%G	%T
BPO-38 (14 dpi) redundant	13	417	3	2070	2503	0.519377	16.66	0.119856	82.7008
BPO-38 (14 dpi) non-redundant	6	79	2	178	265	2.26415	29.8113	0.754717	67.1698
BPO-44 (22 dpi) redundant	43	240	6	2444	2733	1.57336	8.78156	0.219539	89.4255
BPO-44 (22 dpi) non-redundant	9	64	2	217	292	3.08219	21.9178	0.684932	74.3151
ORMV position C812
sRNA library	A (No. of reads)	C (No. of reads)	G (No. of reads)	T (No. of reads)	Total No. of 20-25 nt reads	%A	%C	%G	%T
BPO-38 (14 dpi) redundant	3	1412	0	27	1442	0.208044	97.9196	0	1.8724
BPO-38 (14 dpi) non-redundant	5	216	1	33	255	1.96078	84.7059	0.392157	12.9412
BPO-44 (22 dpi) redundant	16	2443	0	85	2544	0.628931	96.0299	0	3.34119
BPO-44 (22 dpi) non-redundant	6	263	0	24	293	2.04778	89.7611	0	8.19113
ORMV position G1029
sRNA library	A (No. of reads)	C (No. of reads)	G (No. of reads)	T (No. of reads)	Total No. of 20-25 nt reads	%A	%C	%G	%T
BPO-38 (14 dpi) redundant	264	0	6238	13	6515	4.05219	0	95.7483	0.19954
BPO-38 (14 dpi) non-redundant	55	0	314	10	379	14.5119	0	82.8496	2.63852
BPO-44 (22 dpi) redundant	132	3	6727	24	6886	1.91693	0.0435667	97.691	0.348533
BPO-44 (22 dpi) non-redundant	45	3	351	9	408	11.0294	0.735294	86.0294	2.20588
ORMV position A1647
sRNA library	A (No. of reads)	C (No. of reads)	G (No. of reads)	T (No. of reads)	Total No. of 20-25 nt reads	%A	%C	%G	%T
BPO-38 (14 dpi) redundant	5067	1	3	103	5174	97.932	0.0193274	0.0579822	1.99072
BPO-38 (14 dpi) non-redundant	335	1	3	49	388	86.3402	0.257732	0.773196	12.6289
BPO-44 (22 dpi) redundant	4572	2	5	2	4581	99.8035	0.0436586	0.109146	0.0436586
BPO-44 (22 dpi) non-redundant	331	2	5	2	340	97.3529	0.588235	1.47059	0.588235
ORMV position G3071
sRNA library	A (No. of reads)	C (No. of reads)	G (No. of reads)	T (No. of reads)	Total No. of 20-25 nt reads	%A	%C	%G	%T
BPO-38 (14 dpi) redundant	202	0	2890	0	3092	6.53299	0	93.467	0
BPO-38 (14 dpi) non-redundant	45	0	171	0	216	20.8333	0	79.1667	0
BPO-44 (22 dpi) redundant	3	1	2317	1	2322	0.129199	0.0430663	99.7847	0.0430663
BPO-44 (22 dpi) non-redundant	3	1	179	1	184	1.63043	0.543478	97.2826	0.543478
ORMV position T3704
sRNA library	A (No. of reads)	C (No. of reads)	G (No. of reads)	T (No. of reads)	Total No. of 20-25 nt reads	%A	%C	%G	%T
BPO-38 (14 dpi) redundant	0	29	1	3457	3487	0	0.83166	0.0286779	99.1397
BPO-38 (14 dpi) non-redundant	0	19	1	232	252	0	7.53968	0.396825	92.0635
BPO-44 (22 dpi) redundant	3	729	0	1960	2692	0.111441	27.0802	0	72.8083
BPO-44 (22 dpi) non-redundant	3	133	0	204	340	0.882353	39.1176	0	60
ORMV position T3914
sRNA library	A (No. of reads)	C (No. of reads)	G (No. of reads)	T (No. of reads)	Total No. of 20-25 nt reads	%A	%C	%G	%T
BPO-38 (14 dpi) redundant	1	255	2	1927	2185	0.0457666	11.6705	0.0915332	88.1922
BPO-38 (14 dpi) non-redundant	1	95	2	207	305	0.327869	31.1475	0.655738	67.8689
BPO-44 (22 dpi) redundant	3	341	1	1338	1683	0.178253	20.2614	0.0594177	79.5009
BPO-44 (22 dpi) non-redundant	2	107	1	196	306	0.653595	34.9673	0.326797	64.0523
ORMV position T4007
sRNA library	A (No. of reads)	C (No. of reads)	G (No. of reads)	T (No. of reads)	Total No. of 20-25 nt reads	%A	%C	%G	%T
BPO-38 (14 dpi) redundant	4	403	0	4812	5219	0.076643	7.72179	0	92.2016
BPO-38 (14 dpi) non-redundant	4	90	0	281	375	1.06667	24	0	74.9333
BPO-44 (22 dpi) redundant	5	152	1	3346	3504	0.142694	4.3379	0.0285388	95.4909
BPO-44 (22 dpi) non-redundant	2	50	1	270	323	0.619195	15.4799	0.309598	83.5913
ORMV position C4863
sRNA library	A (No. of reads)	C (No. of reads)	G (No. of reads)	T (No. of reads)	Total No. of 20-25 nt reads	%A	%C	%G	%T
BPO-38 (14 dpi) redundant	2	11185	1	109	11297	0.0177038	99.0086	0.00885191	0.964858
BPO-38 (14 dpi) non-redundant	2	471	1	56	530	0.377358	88.8679	0.188679	10.566
BPO-44 (22 dpi) redundant	5	6703	0	164	6872	0.072759	97.5407	0	2.3865
BPO-44 (22 dpi) non-redundant	4	444	0	68	516	0.775194	86.0465	0	13.1783
ORMV position T5612
sRNA library	A (No. of reads)	C (No. of reads)	G (No. of reads)	T (No. of reads)	Total No. of 20-25 nt reads	%A	%C	%G	%T
BPO-38 (14 dpi) redundant	13	718	1	5699	6431	0.202146	11.1647	0.0155497	88.6176
BPO-38 (14 dpi) non-redundant	10	109	1	341	461	2.1692	23.6443	0.21692	73.9696
BPO-44 (22 dpi) redundant	27	289	5	4848	5169	0.522345	5.59102	0.0967305	93.7899
BPO-44 (22 dpi) non-redundant	8	72	4	481	565	1.41593	12.7434	0.707965	85.1327
ORMV position A6295
sRNA library	A (No. of reads)	C (No. of reads)	G (No. of reads)	T (No. of reads)	Total No. of 20-25 nt reads	%A	%C	%G	%T
BPO-38 (14 dpi) redundant	570	0	1	2	573	99.4764	0	0.17452	0.34904
BPO-38 (14 dpi) non-redundant	64	0	1	2	67	95.5224	0	1.49254	2.98507
BPO-44 (22 dpi) redundant	447	0	0	8	455	98.2418	0	0	1.75824
BPO-44 (22 dpi) non-redundant	60	0	0	7	67	89.5522	0	0	10.4478
ORMV position A6303
sRNA library	A (No. of reads)	C (No. of reads)	G (No. of reads)	T (No. of reads)	Total No. of 20-25 nt reads	%A	%C	%G	%T
BPO-38 (14 dpi) redundant	24	1	1	2	28	85.7143	3.57143	3.57143	7.14286
BPO-38 (14 dpi) non-redundant	9	1	1	2	13	69.2308	7.69231	7.69231	15.3846
BPO-44 (22 dpi) redundant	21	3	0	1	25	84	12	0	4
BPO-44 (22 dpi) non-redundant	9	2	0	1	12	75	16.6667	0	8.33333

## Sheet: Table S3B CaMV
CaMV position T7
sRNA library	A (No. of reads)	C (No. of reads)	G (No. of reads)	T (No. of reads)	Total No. of 20-25 nt reads	%A	%C	%G	%T
BPO-20 Col-0 (redundant)	4	0	14	2424	2442	0.1638	0	0.573301	99.2629
BPO-20 Col-0 (non-redundant)	1	0	4	68	73	1.36986	0	5.47945	93.1507
BPO-22 ago3 (redundant)	1	1	13	692	707	0.141443	0.141443	1.83876	97.8784
BPO-22 ago3 (non-redundant)	1	1	7	48	57	1.75439	1.75439	12.2807	84.2105
CaMV position A335
sRNA library	A (No. of reads)	C (No. of reads)	G (No. of reads)	T (No. of reads)	Total No. of 20-25 nt reads	%A	%C	%G	%T
BPO-20 Col-0 (redundant)	1980	10	0	386	2376	83.3333	0.420875	0	16.2458
BPO-20 Col-0 (non-redundant)	174	1	0	12	187	93.0481	0.534759	0	6.41711
BPO-22 ago3 (redundant)	3052	67	1	1078	4198	72.7013	1.596	0.0238209	25.6789
BPO-22 ago3 (non-redundant)	303	4	1	30	338	89.645	1.18343	0.295858	8.87574
CaMV position T1073
sRNA library	A (No. of reads)	C (No. of reads)	G (No. of reads)	T (No. of reads)	Total No. of 20-25 nt reads	%A	%C	%G	%T
BPO-20 Col-0 (redundant)	216	0	70	1296	1582	13.6536	0	4.42478	81.9216
BPO-20 Col-0 (non-redundant)	10	0	2	117	129	7.75194	0	1.55039	90.6977
BPO-22 ago3 (redundant)	291	1	24	4837	5153	5.6472	0.0194062	0.465748	93.8676
BPO-22 ago3 (non-redundant)	13	1	3	329	346	3.75723	0.289017	0.867052	95.0867
CaMV position G1461
sRNA library	A (No. of reads)	C (No. of reads)	G (No. of reads)	T (No. of reads)	Total No. of 20-25 nt reads	%A	%C	%G	%T
BPO-20 Col-0 (redundant)	34	0	978	2	1014	3.35306	0	96.4497	0.197239
BPO-20 Col-0 (non-redundant)	10	0	90	1	101	9.90099	0	89.1089	0.990099
BPO-22 ago3 (redundant)	15	2	1620	2	1639	0.915192	0.122026	98.8408	0.122026
BPO-22 ago3 (non-redundant)	9	1	200	2	212	4.24528	0.471698	94.3396	0.943396
CaMV position C1590
sRNA library	A (No. of reads)	C (No. of reads)	G (No. of reads)	T (No. of reads)	Total No. of 20-25 nt reads	%A	%C	%G	%T
BPO-20 Col-0 (redundant)	64	4548	2	12	4626	1.38348	98.3139	0.0432339	0.259403
BPO-20 Col-0 (non-redundant)	24	188	1	4	217	11.0599	86.6359	0.460829	1.84332
BPO-22 ago3 (redundant)	16	4094	1	16	4127	0.387691	99.2004	0.0242307	0.387691
BPO-22 ago3 (non-redundant)	12	279	1	10	302	3.97351	92.3841	0.331126	3.31126
CaMV position G1708
sRNA library	A (No. of reads)	C (No. of reads)	G (No. of reads)	T (No. of reads)	Total No. of 20-25 nt reads	%A	%C	%G	%T
BPO-20 Col-0 (redundant)	26	0	1224	4	1254	2.07337	0	97.6077	0.318979
BPO-20 Col-0 (non-redundant)	12	0	66	2	80	15	0	82.5	2.5
BPO-22 ago3 (redundant)	18	1	1724	9	1752	1.0274	0.0570776	98.4018	0.513699
BPO-22 ago3 (non-redundant)	13	1	205	1	220	5.90909	0.454545	93.1818	0.454545
CaMV position A1913
sRNA library	A (No. of reads)	C (No. of reads)	G (No. of reads)	T (No. of reads)	Total No. of 20-25 nt reads	%A	%C	%G	%T
BPO-20 Col-0 (redundant)	2170	8	50	140	2368	91.6385	0.337838	2.11149	5.91216
BPO-20 Col-0 (non-redundant)	107	4	3	13	127	84.252	3.14961	2.3622	10.2362
BPO-22 ago3 (redundant)	2155	3	8	29	2195	98.1777	0.136674	0.364465	1.32118
BPO-22 ago3 (non-redundant)	208	3	4	8	223	93.2735	1.34529	1.79372	3.58744
CaMV position C1915
sRNA library	A (No. of reads)	C (No. of reads)	G (No. of reads)	T (No. of reads)	Total No. of 20-25 nt reads	%A	%C	%G	%T
BPO-20 Col-0 (redundant)	8	1098	2	198	1306	0.612557	84.0735	0.153139	15.1608
BPO-20 Col-0 (non-redundant)	3	87	1	11	102	2.94118	85.2941	0.980392	10.7843
BPO-22 ago3 (redundant)	7	1473	1	64	1545	0.453074	95.3398	0.0647249	4.14239
BPO-22 ago3 (non-redundant)	7	179	1	10	197	3.5533	90.8629	0.507614	5.07614
CaMV position T3352
sRNA library	A (No. of reads)	C (No. of reads)	G (No. of reads)	T (No. of reads)	Total No. of 20-25 nt reads	%A	%C	%G	%T
BPO-20 Col-0 (redundant)	26	0	14	936	976	2.66393	0	1.43443	95.9016
BPO-20 Col-0 (non-redundant)	8	0	4	119	131	6.10687	0	3.05344	90.8397
BPO-22 ago3 (redundant)	46	1	8	2292	2347	1.95995	0.0426076	0.340861	97.6566
BPO-22 ago3 (non-redundant)	23	1	7	279	310	7.41935	0.322581	2.25806	90
CaMV position T3678
sRNA library	A (No. of reads)	C (No. of reads)	G (No. of reads)	T (No. of reads)	Total No. of 20-25 nt reads	%A	%C	%G	%T
BPO-20 Col-0 (redundant)	124	0	16	3314	3454	3.59004	0	0.463231	95.9467
BPO-20 Col-0 (non-redundant)	20	0	5	180	205	9.7561	0	2.43902	87.8049
BPO-22 ago3 (redundant)	12	3	5	3797	3817	0.314383	0.0785958	0.130993	99.476
BPO-22 ago3 (non-redundant)	7	3	3	285	298	2.34899	1.00671	1.00671	95.6376
CaMV position T4802
sRNA library	A (No. of reads)	C (No. of reads)	G (No. of reads)	T (No. of reads)	Total No. of 20-25 nt reads	%A	%C	%G	%T
BPO-20 Col-0 (redundant)	778	4	34	6854	7670	10.1434	0.0521512	0.443286	89.3611
BPO-20 Col-0 (non-redundant)	29	2	12	211	254	11.4173	0.787402	4.72441	83.0709
BPO-22 ago3 (redundant)	44	2	3	1910	1959	2.24604	0.102093	0.153139	97.4987
BPO-22 ago3 (non-redundant)	12	2	3	235	252	4.7619	0.793651	1.19048	93.254
CaMV position T5665
sRNA library	A (No. of reads)	C (No. of reads)	G (No. of reads)	T (No. of reads)	Total No. of 20-25 nt reads	%A	%C	%G	%T
BPO-20 Col-0 (redundant)	102	4	18	2596	2720	3.75	0.147059	0.661765	95.4412
BPO-20 Col-0 (non-redundant)	16	2	7	127	152	10.5263	1.31579	4.60526	83.5526
BPO-22 ago3 (redundant)	9	1	7	1808	1825	0.493151	0.0547945	0.383562	99.0685
BPO-22 ago3 (non-redundant)	6	1	5	235	247	2.42915	0.404858	2.02429	95.1417
CaMV position G5721
sRNA library	A (No. of reads)	C (No. of reads)	G (No. of reads)	T (No. of reads)	Total No. of 20-25 nt reads	%A	%C	%G	%T
BPO-20 Col-0 (redundant)	34	0	1778	4	1816	1.87225	0	97.9075	0.220264
BPO-20 Col-0 (non-redundant)	13	0	121	2	136	9.55882	0	88.9706	1.47059
BPO-22 ago3 (redundant)	23	1	2393	8	2425	0.948454	0.0412371	98.6804	0.329897
BPO-22 ago3 (non-redundant)	19	1	264	7	291	6.52921	0.343643	90.7216	2.4055
CaMV position T5849
sRNA library	A (No. of reads)	C (No. of reads)	G (No. of reads)	T (No. of reads)	Total No. of 20-25 nt reads	%A	%C	%G	%T
BPO-20 Col-0 (redundant)	76	4	0	1662	1742	4.3628	0.229621	0	95.4076
BPO-20 Col-0 (non-redundant)	12	2	0	100	114	10.5263	1.75439	0	87.7193
BPO-22 ago3 (redundant)	208	20	1	3544	3773	5.51285	0.530082	0.0265041	93.9306
BPO-22 ago3 (non-redundant)	27	7	1	301	336	8.03571	2.08333	0.297619	89.5833
CaMV position G7224
sRNA library	A (No. of reads)	C (No. of reads)	G (No. of reads)	T (No. of reads)	Total No. of 20-25 nt reads	%A	%C	%G	%T
BPO-20 Col-0 (redundant)	38	2	1968	8	2016	1.88492	0.0992063	97.619	0.396825
BPO-20 Col-0 (non-redundant)	17	1	145	4	167	10.1796	0.598802	86.8263	2.39521
BPO-22 ago3 (redundant)	117	2	4303	71	4493	2.60405	0.0445137	95.7712	1.58024
BPO-22 ago3 (non-redundant)	45	2	378	10	435	10.3448	0.45977	86.8966	2.29885
CaMV position C7436
sRNA library	A (No. of reads)	C (No. of reads)	G (No. of reads)	T (No. of reads)	Total No. of 20-25 nt reads	%A	%C	%G	%T
BPO-20 Col-0 (redundant)	56	7108	552	42	7758	0.721836	91.6216	7.11524	0.541377
BPO-20 Col-0 (non-redundant)	18	418	45	10	491	3.66599	85.1324	9.16497	2.03666
BPO-22 ago3 (redundant)	37	6320	433	61	6851	0.540067	92.2493	6.32025	0.890381
BPO-22 ago3 (non-redundant)	20	792	112	38	962	2.079	82.3285	11.6424	3.9501
CaMV position A7480
sRNA library	A (No. of reads)	C (No. of reads)	G (No. of reads)	T (No. of reads)	Total No. of 20-25 nt reads	%A	%C	%G	%T
BPO-20 Col-0 (redundant)	219638	248	74	3074	223034	98.4774	0.111194	0.0331788	1.37827
BPO-20 Col-0 (non-redundant)	1188	51	20	133	1392	85.3448	3.66379	1.43678	9.5546
BPO-22 ago3 (redundant)	114400	425	30	3310	118165	96.8138	0.359667	0.0253882	2.80117
BPO-22 ago3 (non-redundant)	1606	76	16	186	1884	85.2442	4.03397	0.849257	9.87261
CaMV position G7673
sRNA library	A (No. of reads)	C (No. of reads)	G (No. of reads)	T (No. of reads)	Total No. of 20-25 nt reads	%A	%C	%G	%T
BPO-20 Col-0 (redundant)	29528	14	399066	126	428734	6.88725	0.00326543	93.0801	0.0293889
BPO-20 Col-0 (non-redundant)	431	4	2296	31	2762	15.6046	0.144823	83.1282	1.12238
BPO-22 ago3 (redundant)	9559	7	133468	90	143124	6.67882	0.00489086	93.2534	0.0628825
BPO-22 ago3 (non-redundant)	426	6	2285	34	2751	15.4853	0.218103	83.0607	1.23591

## Sheet: Table S3C CaLCuV-A
CaLCuV-A position C289
sRNA library	A (No. of reads)	C (No. of reads)	G (No. of reads)	T (No. of reads)	Total No. of 20-25 nt reads	%A	%C	%G	%T
BPO-57 Col-0 (redundant)	1	1087	0	2	1090	0.0917431	99.7248	0	0.183486
BPO-57 Col-0 (non-redundant)	1	193	0	2	196	0.510204	98.4694	0	1.02041
BPO-58 rdr1/2/6 (redundunt)	1	1186	0	53	1240	0.0806452	95.6452	0	4.27419
BPO-58 rdr1/2/6 (non-redundant)	1	188	0	34	223	0.44843	84.3049	0	15.2466
CaLCuV-A position G505
sRNA library	A (No. of reads)	C (No. of reads)	G (No. of reads)	T (No. of reads)	Total No. of 20-25 nt reads	%A	%C	%G	%T
BPO-57 Col-0 (redundant)	733	72	9863	27	10695	6.85367	0.673212	92.2207	0.252454
BPO-57 Col-0 (non-redundant)	117	11	506	16	650	18	1.69231	77.8462	2.46154
BPO-58 rdr1/2/6 (redundunt)	1148	104	12231	20	13503	8.50181	0.770199	90.5799	0.148115
BPO-58 rdr1/2/6 (non-redundant)	147	19	525	15	706	20.8215	2.69122	74.3626	2.12465
CaLCuV-A position G513
sRNA library	A (No. of reads)	C (No. of reads)	G (No. of reads)	T (No. of reads)	Total No. of 20-25 nt reads	%A	%C	%G	%T
BPO-57 Col-0 (redundant)	144	4	8037	193	8378	1.71879	0.0477441	95.9298	2.30365
BPO-57 Col-0 (non-redundant)	75	4	561	34	674	11.1276	0.593472	83.2344	5.04451
BPO-58 rdr1/2/6 (redundunt)	9	1	9165	295	9470	0.095037	0.0105597	96.7793	3.1151
BPO-58 rdr1/2/6 (non-redundant)	8	1	549	38	596	1.34228	0.167785	92.1141	6.37584
CaLCuV-A position G920
sRNA library	A (No. of reads)	C (No. of reads)	G (No. of reads)	T (No. of reads)	Total No. of 20-25 nt reads	%A	%C	%G	%T
BPO-57 Col-0 (redundant)	6	1	5388	7	5402	0.11107	0.0185117	99.7408	0.129582
BPO-57 Col-0 (non-redundant)	6	1	422	7	436	1.37615	0.229358	96.789	1.6055
BPO-58 rdr1/2/6 (redundunt)	3	1	980	4192	5176	0.0579598	0.0193199	18.9335	80.9892
BPO-58 rdr1/2/6 (non-redundant)	3	1	162	286	452	0.663717	0.221239	35.8407	63.2743
CaLCuV-A position A940
sRNA library	A (No. of reads)	C (No. of reads)	G (No. of reads)	T (No. of reads)	Total No. of 20-25 nt reads	%A	%C	%G	%T
BPO-57 Col-0 (redundant)	5387	119	1	9	5516	97.6613	2.15736	0.0181291	0.163162
BPO-57 Col-0 (non-redundant)	441	66	1	6	514	85.7977	12.8405	0.194553	1.16732
BPO-58 rdr1/2/6 (redundunt)	6648	1	1	4	6654	99.9098	0.0150286	0.0150286	0.0601142
BPO-58 rdr1/2/6 (non-redundant)	431	1	1	4	437	98.627	0.228833	0.228833	0.915332
CaLCuV-A position T1108
sRNA library	A (No. of reads)	C (No. of reads)	G (No. of reads)	T (No. of reads)	Total No. of 20-25 nt reads	%A	%C	%G	%T
BPO-57 Col-0 (redundant)	17	1	0	275	293	5.80205	0.341297	0	93.8567
BPO-57 Col-0 (non-redundant)	9	1	0	76	86	10.4651	1.16279	0	88.3721
BPO-58 rdr1/2/6 (redundunt)	3	0	0	358	361	0.831025	0	0	99.169
BPO-58 rdr1/2/6 (non-redundant)	3	0	0	77	80	3.75	0	0	96.25
CaLCuV-A position C1150
sRNA library	A (No. of reads)	C (No. of reads)	G (No. of reads)	T (No. of reads)	Total No. of 20-25 nt reads	%A	%C	%G	%T
BPO-57 Col-0 (redundant)	0	3104	0	76	3180	0	97.6101	0	2.38994
BPO-57 Col-0 (non-redundant)	0	348	0	26	374	0	93.0481	0	6.95187
BPO-58 rdr1/2/6 (redundunt)	2	1968	0	99	2069	0.0966651	95.1184	0	4.78492
BPO-58 rdr1/2/6 (non-redundant)	2	266	0	34	302	0.662252	88.0795	0	11.2583
CaLCuV-A position C1207
sRNA library	A (No. of reads)	C (No. of reads)	G (No. of reads)	T (No. of reads)	Total No. of 20-25 nt reads	%A	%C	%G	%T
BPO-57 Col-0 (redundant)	2	724	117	1	844	0.236967	85.782	13.8626	0.118483
BPO-57 Col-0 (non-redundant)	2	138	41	1	182	1.0989	75.8242	22.5275	0.549451
BPO-58 rdr1/2/6 (redundunt)	0	441	0	0	441	0	100	0	0
BPO-58 rdr1/2/6 (non-redundant)	0	109	0	0	109	0	100	0	0
CaLCuV-A position C1263
sRNA library	A (No. of reads)	C (No. of reads)	G (No. of reads)	T (No. of reads)	Total No. of 20-25 nt reads	%A	%C	%G	%T
BPO-57 Col-0 (redundant)	87	4514	3	8	4612	1.88638	97.8751	0.0650477	0.173461
BPO-57 Col-0 (non-redundant)	51	436	2	8	497	10.2616	87.7264	0.402414	1.60966
BPO-58 rdr1/2/6 (redundunt)	1	1974	1	0	1976	0.0506073	99.8988	0.0506073	0
BPO-58 rdr1/2/6 (non-redundant)	1	277	1	0	279	0.358423	99.2832	0.358423	0
CaLCuV-A position C1496
sRNA library	A (No. of reads)	C (No. of reads)	G (No. of reads)	T (No. of reads)	Total No. of 20-25 nt reads	%A	%C	%G	%T
BPO-57 Col-0 (redundant)	447	4600	6	10	5063	8.82876	90.8552	0.118507	0.197511
BPO-57 Col-0 (non-redundant)	114	319	6	9	448	25.4464	71.2054	1.33929	2.00893
BPO-58 rdr1/2/6 (redundunt)	6	2848	1	0	2855	0.210158	99.7548	0.0350263	0
BPO-58 rdr1/2/6 (non-redundant)	6	263	1	0	270	2.22222	97.4074	0.37037	0
CaLCuV-A position G1647
sRNA library	A (No. of reads)	C (No. of reads)	G (No. of reads)	T (No. of reads)	Total No. of 20-25 nt reads	%A	%C	%G	%T
BPO-57 Col-0 (redundant)	3	1	1574	0	1578	0.190114	0.0633714	99.7465	0
BPO-57 Col-0 (non-redundant)	2	1	230	0	233	0.858369	0.429185	98.7124	0
BPO-58 rdr1/2/6 (redundunt)	0	1	950	39	990	0	0.10101	95.9596	3.93939
BPO-58 rdr1/2/6 (non-redundant)	0	1	154	26	181	0	0.552486	85.0829	14.3646
CaLCuV-A position C1693
sRNA library	A (No. of reads)	C (No. of reads)	G (No. of reads)	T (No. of reads)	Total No. of 20-25 nt reads	%A	%C	%G	%T
BPO-57 Col-0 (redundant)	1	828	2	6	837	0.119474	98.9247	0.238949	0.716846
BPO-57 Col-0 (non-redundant)	1	173	2	5	181	0.552486	95.5801	1.10497	2.76243
BPO-58 rdr1/2/6 (redundunt)	1	550	0	17	568	0.176056	96.831	0	2.99296
BPO-58 rdr1/2/6 (non-redundant)	1	124	0	15	140	0.714286	88.5714	0	10.7143
CaLCuV-A position G2263
sRNA library	A (No. of reads)	C (No. of reads)	G (No. of reads)	T (No. of reads)	Total No. of 20-25 nt reads	%A	%C	%G	%T
BPO-57 Col-0 (redundant)	409	0	3075	8	3492	11.7125	0	88.0584	0.229095
BPO-57 Col-0 (non-redundant)	128	0	326	5	459	27.8867	0	71.024	1.08932
BPO-58 rdr1/2/6 (redundunt)	2	0	2740	6	2748	0.0727802	0	99.7089	0.218341
BPO-58 rdr1/2/6 (non-redundant)	2	0	298	4	304	0.657895	0	98.0263	1.31579
CaLCuV-A position T2485
sRNA library	A (No. of reads)	C (No. of reads)	G (No. of reads)	T (No. of reads)	Total No. of 20-25 nt reads	%A	%C	%G	%T
BPO-57 Col-0 (redundant)	10	583	2	6523	7118	0.140489	8.1905	0.0280978	91.6409
BPO-57 Col-0 (non-redundant)	7	140	2	444	593	1.18044	23.6088	0.337268	74.8735
BPO-58 rdr1/2/6 (redundunt)	13	2	1	6627	6643	0.195695	0.0301069	0.0150534	99.7591
BPO-58 rdr1/2/6 (non-redundant)	4	2	1	420	427	0.936768	0.468384	0.234192	98.3607
CaLCuV-A position C2532
sRNA library	A (No. of reads)	C (No. of reads)	G (No. of reads)	T (No. of reads)	Total No. of 20-25 nt reads	%A	%C	%G	%T
BPO-57 Col-0 (redundant)	2	1781	0	6	1789	0.111794	99.5528	0	0.335383
BPO-57 Col-0 (non-redundant)	2	211	0	6	219	0.913242	96.347	0	2.73973
BPO-58 rdr1/2/6 (redundunt)	1774	228	0	24	2026	87.5617	11.2537	0	1.1846
BPO-58 rdr1/2/6 (non-redundant)	188	85	0	17	290	64.8276	29.3103	0	5.86207

## Sheet: Table S3D CaLCuV-B
CaLCuV position C8
sRNA library	A (No. of reads)	C (No. of reads)	G (No. of reads)	T (No. of reads)	Total No. of 20-25 nt reads	%A	%C	%G	%T
BPO-57 Col-0 (redundant)	7	304	0	1	312	2.24359	97.4359	0	0.320513
BPO-57 Col-0 (non-redundant)	5	35	0	1	41	12.1951	85.3659	0	2.43902
BPO-58 rdr1/2/6 (redundunt)	19	943	0	2	964	1.97095	97.8216	0	0.207469
BPO-58 rdr1/2/6 (non-redundant)	3	51	0	2	56	5.35714	91.0714	0	3.57143
CaLCuV position C202
sRNA library	A (No. of reads)	C (No. of reads)	G (No. of reads)	T (No. of reads)	Total No. of 20-25 nt reads	%A	%C	%G	%T
BPO-57 Col-0 (redundant)	16	5373	8	20	5417	0.295366	99.1877	0.147683	0.369208
BPO-57 Col-0 (non-redundant)	10	476	8	14	508	1.9685	93.7008	1.5748	2.75591
BPO-58 rdr1/2/6 (redundunt)	35	8517	1	401	8954	0.390887	95.1195	0.0111682	4.47845
BPO-58 rdr1/2/6 (non-redundant)	15	672	1	136	824	1.82039	81.5534	0.121359	16.5049
CaLCuV position G414
sRNA library	A (No. of reads)	C (No. of reads)	G (No. of reads)	T (No. of reads)	Total No. of 20-25 nt reads	%A	%C	%G	%T
BPO-57 Col-0 (redundant)	31	3	8204	184	8422	0.368084	0.035621	97.4115	2.18475
BPO-57 Col-0 (non-redundant)	28	3	534	63	628	4.4586	0.477707	85.0318	10.0318
BPO-58 rdr1/2/6 (redundunt)	72	4	15213	39	15328	0.469729	0.026096	99.2497	0.254436
BPO-58 rdr1/2/6 (non-redundant)	44	4	728	18	794	5.54156	0.503778	91.6877	2.267
CaLCuV position C716
sRNA library	A (No. of reads)	C (No. of reads)	G (No. of reads)	T (No. of reads)	Total No. of 20-25 nt reads	%A	%C	%G	%T
BPO-57 Col-0 (redundant)	9	7108	1	135	7253	0.124087	98.0008	0.0137874	1.8613
BPO-57 Col-0 (non-redundant)	8	501	1	66	576	1.38889	86.9792	0.173611	11.4583
BPO-58 rdr1/2/6 (redundunt)	7	12416	3	52	12478	0.0560987	99.5031	0.0240423	0.416733
BPO-58 rdr1/2/6 (non-redundant)	7	680	3	27	717	0.97629	94.8396	0.41841	3.76569
CaLCuV position T739
sRNA library	A (No. of reads)	C (No. of reads)	G (No. of reads)	T (No. of reads)	Total No. of 20-25 nt reads	%A	%C	%G	%T
BPO-57 Col-0 (redundant)	219	10	15	11479	11723	1.86812	0.0853024	0.127954	97.9186
BPO-57 Col-0 (non-redundant)	82	9	10	676	777	10.5534	1.1583	1.287	87.0013
BPO-58 rdr1/2/6 (redundunt)	16	13	11	17073	17113	0.0934962	0.0759656	0.0642786	99.7663
BPO-58 rdr1/2/6 (non-redundant)	12	12	10	831	865	1.38728	1.38728	1.15607	96.0694
CaLCuV position T747
sRNA library	A (No. of reads)	C (No. of reads)	G (No. of reads)	T (No. of reads)	Total No. of 20-25 nt reads	%A	%C	%G	%T
BPO-57 Col-0 (redundant)	17	5	7	9953	9982	0.170307	0.0500902	0.0701262	99.7095
BPO-57 Col-0 (non-redundant)	13	4	6	670	693	1.8759	0.577201	0.865801	96.6811
BPO-58 rdr1/2/6 (redundunt)	1452	8	12	13535	15007	9.67548	0.0533085	0.0799627	90.1912
BPO-58 rdr1/2/6 (non-redundant)	87	6	9	706	808	10.7673	0.742574	1.11386	87.3762
CaLCuV position T855
sRNA library	A (No. of reads)	C (No. of reads)	G (No. of reads)	T (No. of reads)	Total No. of 20-25 nt reads	%A	%C	%G	%T
BPO-57 Col-0 (redundant)	214	44	3	7519	7780	2.75064	0.565553	0.0385604	96.6452
BPO-57 Col-0 (non-redundant)	91	25	3	414	533	17.0732	4.69043	0.562852	77.6735
BPO-58 rdr1/2/6 (redundunt)	12	2	7	9918	9939	0.120736	0.0201227	0.0704296	99.7887
BPO-58 rdr1/2/6 (non-redundant)	10	2	7	508	527	1.89753	0.379507	1.32827	96.3947
CaLCuV position G870
sRNA library	A (No. of reads)	C (No. of reads)	G (No. of reads)	T (No. of reads)	Total No. of 20-25 nt reads	%A	%C	%G	%T
BPO-57 Col-0 (redundant)	12	223	11624	4	11863	0.101155	1.87979	97.9853	0.0337183
BPO-57 Col-0 (non-redundant)	10	78	651	4	743	1.3459	10.498	87.6178	0.538358
BPO-58 rdr1/2/6 (redundunt)	13	4	11961	10	11988	0.108442	0.0333667	99.7748	0.0834168
BPO-58 rdr1/2/6 (non-redundant)	11	3	633	8	655	1.67939	0.458015	96.6412	1.22137
CaLCuV position T2225
sRNA library	A (No. of reads)	C (No. of reads)	G (No. of reads)	T (No. of reads)	Total No. of 20-25 nt reads	%A	%C	%G	%T
BPO-57 Col-0 (redundant)	60	408	9	15401	15878	0.377881	2.56959	0.0566822	96.9958
BPO-57 Col-0 (non-redundant)	24	112	9	684	829	2.89505	13.5103	1.08565	82.509
BPO-58 rdr1/2/6 (redundunt)	65	15	16	30507	30603	0.212397	0.0490148	0.0522825	99.6863
BPO-58 rdr1/2/6 (non-redundant)	26	12	14	977	1029	2.52672	1.16618	1.36054	94.9466

## Sheet: Table S3E GVGV
GVGV-Oregon position C164 (= T164 in GVGV-New York)
sRNA library	A (No. of reads)	C (No. of reads)	G (No. of reads)	T (No. of reads)	Total No. of 20-25 nt reads	%A	%C	%G	%T
BPO-80 redundant	0	5	0	0	5	0	100	0	0
BPO-80 non-redundant	0	5	0	0	5	0	100	0	0
BPO-105_deeper redundant	6	102	0	1	109	5.50459	93.578	0	0.917431
BPO-105_deeper non-redundant	5	66	0	1	72	6.94444	91.6667	0	1.38889
BPO-106_deeper redundant	0	1	0	0	1	0	100	0	0
BPO-106_deeper non-redundant	0	1	0	0	1	0	100	0	0
GVGV-Oregon position T260 (= C260 in GVGV-New York)
sRNA library	A (No. of reads)	C (No. of reads)	G (No. of reads)	T (No. of reads)	Total No. of reads	%A	%C	%G	%T
BPO-80 redundant	0	0	0	55	55	0	0	0	100
BPO-80 non-redundant	0	0	0	37	37	0	0	0	100
BPO-105_deeper redundant	1	0	0	799	800	0.125	0	0	99.875
BPO-105_deeper non-redundant	1	0	0	237	238	0.420168	0	0	99.5798
BPO-106_deeper redundant	0	0	0	37	37	0	0	0	100
BPO-106_deeper non-redundant	0	0	0	28	28	0	0	0	100
GVGV-Oregon position A537 (= G537 in GVGV-New York)
sRNA library	A (No. of reads)	C (No. of reads)	G (No. of reads)	T (No. of reads)	Total No. of reads	%A	%C	%G	%T
BPO-80 redundant	16	0	0	0	16	100	0	0	0
BPO-80 non-redundant	12	0	0	0	12	100	0	0	0
BPO-105_deeper redundant	271	0	1	3	275	98.5455	0	0.363636	1.09091
BPO-105_deeper non-redundant	64	0	1	3	68	94.1176	0	1.47059	4.41176
BPO-106_deeper redundant	10	0	0	0	10	100	0	0	0
BPO-106_deeper non-redundant	8	0	0	0	8	100	0	0	0
GVGV-Oregon position A787 (= G787 in GVGV-New York)
sRNA library	A (No. of reads)	C (No. of reads)	G (No. of reads)	T (No. of reads)	Total No. of reads	%A	%C	%G	%T
BPO-80 redundant	14	0	0	1	15	93.3333	0	0	6.66667
BPO-80 non-redundant	13	0	0	1	14	92.8571	0	0	7.14286
BPO-105_deeper redundant	156	1	0	0	157	99.3631	0.636943	0	0
BPO-105_deeper non-redundant	89	1	0	0	90	98.8889	1.11111	0	0
BPO-106_deeper redundant	9	0	0	0	9	100	0	0	0
BPO-106_deeper non-redundant	7	0	0	0	7	100	0	0	0
GVGV-Oregon position A967 (= C967 in GVGV-New York)
sRNA library	A (No. of reads)	C (No. of reads)	G (No. of reads)	T (No. of reads)	Total No. of reads	%A	%C	%G	%T
BPO-80 redundant	60	0	0	0	60	100	0	0	0
BPO-80 non-redundant	35	0	0	0	35	100	0	0	0
BPO-105_deeper redundant	526	5	4	1	536	98.1343	0.932836	0.746269	0.186567
BPO-105_deeper non-redundant	198	3	2	1	204	97.0588	1.47059	0.980392	0.490196
BPO-106_deeper redundant	28	0	0	0	28	100	0	0	0
BPO-106_deeper non-redundant	18	0	0	0	18	100	0	0	0
GVGV-Oregon position T2213 (= C2213 in GVGV-New York)
sRNA library	A (No. of reads)	C (No. of reads)	G (No. of reads)	T (No. of reads)	Total No. of reads	%A	%C	%G	%T
BPO-80 redundant	0	0	0	7	7	0	0	0	100
BPO-80 non-redundant	0	0	0	7	7	0	0	0	100
BPO-105_deeper redundant	11	1	2	154	168	6.54762	0.595238	1.19048	91.6667
BPO-105_deeper non-redundant	6	1	2	75	84	7.14286	1.19048	2.38095	89.2857
BPO-106_deeper redundant	0	0	0	5	5	0	0	0	100
BPO-106_deeper non-redundant	0	0	0	5	5	0	0	0	100
GVGV-Oregon position C2373 (= T2373 in GVGV-New York)
sRNA library	A (No. of reads)	C (No. of reads)	G (No. of reads)	T (No. of reads)	Total No. of reads	%A	%C	%G	%T
BPO-80 redundant	1	17	0	1	19	5.26316	89.4737	0	5.26316
BPO-80 non-redundant	1	16	0	1	18	5.55556	88.8889	0	5.55556
BPO-105_deeper redundant	8	251	1	2	262	3.05344	95.8015	0.381679	0.763359
BPO-105_deeper non-redundant	7	109	1	2	119	5.88235	91.5966	0.840336	1.68067
BPO-106_deeper redundant	1	19	0	1	21	4.7619	90.4762	0	4.7619
BPO-106_deeper non-redundant	1	15	0	1	17	5.88235	88.2353	0	5.88235
GVGV-Oregon position G2557 (= A2557 in GVGV-New York)
sRNA library	A (No. of reads)	C (No. of reads)	G (No. of reads)	T (No. of reads)	Total No. of reads	%A	%C	%G	%T
BPO-80 redundant	5	0	123	0	128	3.90625	0	96.0938	0
BPO-80 non-redundant	4	0	59	0	63	6.34921	0	93.6508	0
BPO-105_deeper redundant	8	0	1071	1	1080	0.740741	0	99.1667	0.0925926
BPO-105_deeper non-redundant	3	0	242	1	246	1.21951	0	98.374	0.406504
BPO-106_deeper redundant	0	0	53	0	53	0	0	100	0
BPO-106_deeper non-redundant	0	0	37	0	37	0	0	100	0
GVGV-Oregon position A2586 (= G2586 in GVGV-New York)
sRNA library	A (No. of reads)	C (No. of reads)	G (No. of reads)	T (No. of reads)	Total No. of reads	%A	%C	%G	%T
BPO-80 redundant	27	0	0	0	27	100	0	0	0
BPO-80 non-redundant	21	0	0	0	21	100	0	0	0
BPO-105_deeper redundant	307	0	0	0	307	100	0	0	0
BPO-105_deeper non-redundant	139	0	0	0	139	100	0	0	0
BPO-106_deeper redundant	16	0	0	0	16	100	0	0	0
BPO-106_deeper non-redundant	16	0	0	0	16	100	0	0	0
GVGV-Oregon position T2934 (= G2934 in GVGV-New York)
sRNA library	A (No. of reads)	C (No. of reads)	G (No. of reads)	T (No. of reads)	Total No. of reads	%A	%C	%G	%T
BPO-80 redundant	0	0	0	13	13	0	0	0	100
BPO-80 non-redundant	0	0	0	13	13	0	0	0	100
BPO-105_deeper redundant	1	1	0	264	266	0.37594	0.37594	0	99.2481
BPO-105_deeper non-redundant	1	1	0	134	136	0.735294	0.735294	0	98.5294
BPO-106_deeper redundant	0	0	0	16	16	0	0	0	100
BPO-106_deeper non-redundant	0	0	0	14	14	0	0	0	100
GVGV-Oregon position T3133 (= C3133 in GVGV-New York)
sRNA library	A (No. of reads)	C (No. of reads)	G (No. of reads)	T (No. of reads)	Total No. of reads	%A	%C	%G	%T
BPO-80 redundant	0	0	0	27	27	0	0	0	100
BPO-80 non-redundant	0	0	0	14	14	0	0	0	100
BPO-105_deeper redundant	0	0	1	301	302	0	0	0.331126	99.6689
BPO-105_deeper non-redundant	0	0	1	84	85	0	0	1.17647	98.8235
BPO-106_deeper redundant	0	0	0	18	18	0	0	0	100
BPO-106_deeper non-redundant	0	0	0	11	11	0	0	0	100
Other SNPs in the GVGV-Oregon quasispecies
GVGV position T30
sRNA library	A (No. of reads)	C (No. of reads)	G (No. of reads)	T (No. of reads)	Total No. of 20-25 nt reads	%A	%C	%G	%T
BPO-80 redundant	2	0	0	10	12	16.6667	0	0	83.3333
BPO-80 non-redundant	2	0	0	9	11	18.1818	0	0	81.8182
BPO-105_deeper redundant	0	0	0	99	99	0	0	0	100
BPO-105_deeper non-redundant	0	0	0	48	48	0	0	0	100
BPO-106_deeper redundant	0	0	0	8	8	0	0	0	100
BPO-106_deeper non-redundant	0	0	0	5	5	0	0	0	100
GVGV position G32
sRNA library	A (No. of reads)	C (No. of reads)	G (No. of reads)	T (No. of reads)	Total No. of 20-25 nt reads	%A	%C	%G	%T
BPO-80 redundant	3	0	10	0	13	23.0769	0	76.9231	0
BPO-80 non-redundant	2	0	10	0	12	16.6667	0	83.3333	0
BPO-105_deeper redundant	5	1	90	0	96	5.20833	1.04167	93.75	0
BPO-105_deeper non-redundant	2	1	42	0	45	4.44444	2.22222	93.3333	0
BPO-106_deeper redundant	1	0	5	0	6	16.6667	0	83.3333	0
BPO-106_deeper non-redundant	1	0	5	0	6	16.6667	0	83.3333	0
GVGV position C33
sRNA library	A (No. of reads)	C (No. of reads)	G (No. of reads)	T (No. of reads)	Total No. of 20-25 nt reads	%A	%C	%G	%T
BPO-80 redundant	2	9	0	0	11	18.1818	81.8182	0	0
BPO-80 non-redundant	2	9	0	0	11	18.1818	81.8182	0	0
BPO-105_deeper redundant	2	79	0	0	81	2.46914	97.5309	0	0
BPO-105_deeper non-redundant	2	40	0	0	42	4.7619	95.2381	0	0
BPO-106_deeper redundant	1	5	0	0	6	16.6667	83.3333	0	0
BPO-106_deeper non-redundant	1	5	0	0	6	16.6667	83.3333	0	0
GVGV position G76
sRNA library	A (No. of reads)	C (No. of reads)	G (No. of reads)	T (No. of reads)	Total No. of 20-25 nt reads	%A	%C	%G	%T
BPO-80 redundant	0	0	27	0	27	0	0	100	0
BPO-80 non-redundant	0	0	22	0	22	0	0	100	0
BPO-105_deeper redundant	3	0	256	4	263	1.14068	0	97.3384	1.52091
BPO-105_deeper non-redundant	3	0	138	2	143	2.0979	0	96.5035	1.3986
BPO-106_deeper redundant	0	0	15	4	19	0	0	78.9474	21.0526
BPO-106_deeper non-redundant	0	0	11	3	14	0	0	78.5714	21.4286
GVGV position G78
sRNA library	A (No. of reads)	C (No. of reads)	G (No. of reads)	T (No. of reads)	Total No. of 20-25 nt reads	%A	%C	%G	%T
BPO-80 redundant	5	0	21	0	26	19.2308	0	80.7692	0
BPO-80 non-redundant	4	0	17	0	21	19.0476	0	80.9524	0
BPO-105_deeper redundant	23	1	197	6	227	10.1322	0.440529	86.7841	2.64317
BPO-105_deeper non-redundant	12	1	111	5	129	9.30233	0.775194	86.0465	3.87597
BPO-106_deeper redundant	4	0	13	0	17	23.5294	0	76.4706	0
BPO-106_deeper non-redundant	3	0	9	0	12	25	0	75	0
GVGV position T79
sRNA library	A (No. of reads)	C (No. of reads)	G (No. of reads)	T (No. of reads)	Total No. of 20-25 nt reads	%A	%C	%G	%T
BPO-80 redundant	4	0	1	21	26	15.3846	0	3.84615	80.7692
BPO-80 non-redundant	3	0	1	17	21	14.2857	0	4.7619	80.9524
BPO-105_deeper redundant	13	3	2	196	214	6.07477	1.40187	0.934579	91.5888
BPO-105_deeper non-redundant	6	2	2	108	118	5.08475	1.69492	1.69492	91.5254
BPO-106_deeper redundant	3	0	1	13	17	17.6471	0	5.88235	76.4706
BPO-106_deeper non-redundant	2	0	1	9	12	16.6667	0	8.33333	75
GVGV position G80
sRNA library	A (No. of reads)	C (No. of reads)	G (No. of reads)	T (No. of reads)	Total No. of 20-25 nt reads	%A	%C	%G	%T
BPO-80 redundant	2	0	16	2	20	10	0	80	10
BPO-80 non-redundant	2	0	13	2	17	11.7647	0	76.4706	11.7647
BPO-105_deeper redundant	9	0	175	3	187	4.81283	0	93.5829	1.60428
BPO-105_deeper non-redundant	8	0	95	2	105	7.61905	0	90.4762	1.90476
BPO-106_deeper redundant	3	0	10	0	13	23.0769	0	76.9231	0
BPO-106_deeper non-redundant	1	0	8	0	9	11.1111	0	88.8889	0
GVGV position G81
sRNA library	A (No. of reads)	C (No. of reads)	G (No. of reads)	T (No. of reads)	Total No. of 20-25 nt reads	%A	%C	%G	%T
BPO-80 redundant	0	0	17	0	17	0	0	100	0
BPO-80 non-redundant	0	0	14	0	14	0	0	100	0
BPO-105_deeper redundant	8	0	159	5	172	4.65116	0	92.4419	2.90698
BPO-105_deeper non-redundant	7	0	85	4	96	7.29167	0	88.5417	4.16667
BPO-106_deeper redundant	0	0	10	0	10	0	0	100	0
BPO-106_deeper non-redundant	0	0	8	0	8	0	0	100	0
GVGV position T85
sRNA library	A (No. of reads)	C (No. of reads)	G (No. of reads)	T (No. of reads)	Total No. of 20-25 nt reads	%A	%C	%G	%T
BPO-80 redundant	2	0	0	15	17	11.7647	0	0	88.2353
BPO-80 non-redundant	2	0	0	12	14	14.2857	0	0	85.7143
BPO-105_deeper redundant	4	0	0	189	193	2.07254	0	0	97.9275
BPO-105_deeper non-redundant	4	0	0	78	82	4.87805	0	0	95.122
BPO-106_deeper redundant	0	0	0	12	12	0	0	0	100
BPO-106_deeper non-redundant	0	0	0	9	9	0	0	0	100
GVGV position T86
sRNA library	A (No. of reads)	C (No. of reads)	G (No. of reads)	T (No. of reads)	Total No. of 20-25 nt reads	%A	%C	%G	%T
BPO-80 redundant	4	1	0	13	18	22.2222	5.55556	0	72.2222
BPO-80 non-redundant	3	1	0	10	14	21.4286	7.14286	0	71.4286
BPO-105_deeper redundant	16	3	0	184	203	7.88177	1.47783	0	90.6404
BPO-105_deeper non-redundant	11	2	0	69	82	13.4146	2.43902	0	84.1463
BPO-106_deeper redundant	1	0	3	9	13	7.69231	0	23.0769	69.2308
BPO-106_deeper non-redundant	1	0	2	7	10	10	0	20	70
GVGV position T88
sRNA library	A (No. of reads)	C (No. of reads)	G (No. of reads)	T (No. of reads)	Total No. of 20-25 nt reads	%A	%C	%G	%T
BPO-80 redundant	2	0	0	15	17	11.7647	0	0	88.2353
BPO-80 non-redundant	1	0	0	12	13	7.69231	0	0	92.3077
BPO-105_deeper redundant	13	1	1	198	213	6.10329	0.469484	0.469484	92.9577
BPO-105_deeper non-redundant	8	1	1	73	83	9.63855	1.20482	1.20482	87.9518
BPO-106_deeper redundant	1	0	0	11	12	8.33333	0	0	91.6667
BPO-106_deeper non-redundant	1	0	0	9	10	10	0	0	90
GVGV position C90
sRNA library	A (No. of reads)	C (No. of reads)	G (No. of reads)	T (No. of reads)	Total No. of 20-25 nt reads	%A	%C	%G	%T
BPO-80 redundant	2	13	0	0	15	13.3333	86.6667	0	0
BPO-80 non-redundant	1	11	0	0	12	8.33333	91.6667	0	0
BPO-105_deeper redundant	3	204	0	0	207	1.44928	98.5507	0	0
BPO-105_deeper non-redundant	3	78	0	0	81	3.7037	96.2963	0	0
BPO-106_deeper redundant	0	15	0	0	15	0	100	0	0
BPO-106_deeper non-redundant	0	12	0	0	12	0	100	0	0
GVGV position C95
sRNA library	A (No. of reads)	C (No. of reads)	G (No. of reads)	T (No. of reads)	Total No. of 20-25 nt reads	%A	%C	%G	%T
BPO-80 redundant	0	19	0	1	20	0	95	0	5
BPO-80 non-redundant	0	17	0	1	18	0	94.4444	0	5.55556
BPO-105_deeper redundant	0	239	0	5	244	0	97.9508	0	2.04918
BPO-105_deeper non-redundant	0	99	0	5	104	0	95.1923	0	4.80769
BPO-106_deeper redundant	0	18	1	2	21	0	85.7143	4.7619	9.52381
BPO-106_deeper non-redundant	0	14	1	1	16	0	87.5	6.25	6.25
GVGV position C106
sRNA library	A (No. of reads)	C (No. of reads)	G (No. of reads)	T (No. of reads)	Total No. of 20-25 nt reads	%A	%C	%G	%T
BPO-80 redundant	0	20	0	3	23	0	86.9565	0	13.0435
BPO-80 non-redundant	0	19	0	3	22	0	86.3636	0	13.6364
BPO-105_deeper redundant	2	209	0	10	221	0.904977	94.5701	0	4.52489
BPO-105_deeper non-redundant	2	105	0	5	112	1.78571	93.75	0	4.46429
BPO-106_deeper redundant	0	12	0	4	16	0	75	0	25
BPO-106_deeper non-redundant	0	11	0	2	13	0	84.6154	0	15.3846
GVGV position T114
sRNA library	A (No. of reads)	C (No. of reads)	G (No. of reads)	T (No. of reads)	Total No. of 20-25 nt reads	%A	%C	%G	%T
BPO-80 redundant	1	0	0	8	9	11.1111	0	0	88.8889
BPO-80 non-redundant	1	0	0	8	9	11.1111	0	0	88.8889
BPO-105_deeper redundant	11	2	0	84	97	11.3402	2.06186	0	86.5979
BPO-105_deeper non-redundant	6	4	0	38	48	12.5	8.33333	0	79.1667
BPO-106_deeper redundant	3	0	0	2	5	60	0	0	40
BPO-106_deeper non-redundant	2	0	0	2	4	50	0	0	50
GVGV position G116
sRNA library	A (No. of reads)	C (No. of reads)	G (No. of reads)	T (No. of reads)	Total No. of 20-25 nt reads	%A	%C	%G	%T
BPO-80 redundant	1	0	5	0	6	16.6667	0	83.3333	0
BPO-80 non-redundant	1	0	5	0	6	16.6667	0	83.3333	0
BPO-105_deeper redundant	4	2	71	0	77	5.19481	2.5974	92.2078	0
BPO-105_deeper non-redundant	4	1	26	0	31	12.9032	3.22581	83.871	0
BPO-106_deeper redundant	0	0	2	0	2	0	0	100	0
BPO-106_deeper non-redundant	0	0	2	0	2	0	0	100	0
GVGV position T119
sRNA library	A (No. of reads)	C (No. of reads)	G (No. of reads)	T (No. of reads)	Total No. of 20-25 nt reads	%A	%C	%G	%T
BPO-80 redundant	0	0	0	2	2	0	0	0	100
BPO-80 non-redundant	0	0	0	2	2	0	0	0	100
BPO-105_deeper redundant	2	0	0	13	15	13.3333	0	0	86.6667
BPO-105_deeper non-redundant	1	0	0	9	10	10	0	0	90
BPO-106_deeper redundant	0	0	0	1	1	0	0	0	100
BPO-106_deeper non-redundant	0	0	0	1	1	0	0	0	100
GVGV position T120
sRNA library	A (No. of reads)	C (No. of reads)	G (No. of reads)	T (No. of reads)	Total No. of 20-25 nt reads	%A	%C	%G	%T
BPO-80 redundant	0	0	0	2	2	0	0	0	100
BPO-80 non-redundant	0	0	0	2	2	0	0	0	100
BPO-105_deeper redundant	3	0	0	16	19	15.7895	0	0	84.2105
BPO-105_deeper non-redundant	2	0	0	11	13	15.3846	0	0	84.6154
BPO-106_deeper redundant	0	0	0	1	1	0	0	0	100
BPO-106_deeper non-redundant	0	0	0	1	1	0	0	0	100
GVGV position G162
sRNA library	A (No. of reads)	C (No. of reads)	G (No. of reads)	T (No. of reads)	Total No. of 20-25 nt reads	%A	%C	%G	%T
BPO-80 redundant	2	0	4	0	6	33.3333	0	66.6667	0
BPO-80 non-redundant	1	0	4	0	5	20	0	80	0
BPO-105_deeper redundant	0	0	125	0	125	0	0	100	0
BPO-105_deeper non-redundant	0	0	76	0	76	0	0	100	0
BPO-106_deeper redundant	0	0	1	0	1	0	0	100	0
BPO-106_deeper non-redundant	0	0	1	0	1	0	0	100	0
GVGV position G189
sRNA library	A (No. of reads)	C (No. of reads)	G (No. of reads)	T (No. of reads)	Total No. of 20-25 nt reads	%A	%C	%G	%T
BPO-80 redundant	2	0	8	0	10	20	0	80	0
BPO-80 non-redundant	1	0	8	0	9	11.1111	0	88.8889	0
BPO-105_deeper redundant	5	0	180	1	186	2.68817	0	96.7742	0.537634
BPO-105_deeper non-redundant	5	0	94	1	100	5	0	94	1
BPO-106_deeper redundant	0	0	17	1	18	0	0	94.4444	5.55556
BPO-106_deeper non-redundant	0	0	16	1	17	0	0	94.1176	5.88235
GVGV position G193
sRNA library	A (No. of reads)	C (No. of reads)	G (No. of reads)	T (No. of reads)	Total No. of 20-25 nt reads	%A	%C	%G	%T
BPO-80 redundant	0	0	16	0	16	0	0	100	0
BPO-80 non-redundant	0	0	12	0	12	0	0	100	0
BPO-105_deeper redundant	1	0	312	4	317	0.315457	0	98.4227	1.26183
BPO-105_deeper non-redundant	1	0	108	2	111	0.900901	0	97.2973	1.8018
BPO-106_deeper redundant	1	0	18	2	21	4.7619	0	85.7143	9.52381
BPO-106_deeper non-redundant	1	0	14	2	17	5.88235	0	82.3529	11.7647
GVGV position T258
sRNA library	A (No. of reads)	C (No. of reads)	G (No. of reads)	T (No. of reads)	Total No. of 20-25 nt reads	%A	%C	%G	%T
BPO-80 redundant	1	0	0	51	52	1.92308	0	0	98.0769
BPO-80 non-redundant	1	0	0	34	35	2.85714	0	0	97.1429
BPO-105_deeper redundant	32	5	6	812	855	3.74269	0.584795	0.701754	94.9708
BPO-105_deeper non-redundant	13	3	5	237	258	5.03876	1.16279	1.93798	91.8605
BPO-106_deeper redundant	4	0	0	37	41	9.7561	0	0	90.2439
BPO-106_deeper non-redundant	4	0	0	28	32	12.5	0	0	87.5
GVGV position C270
sRNA library	A (No. of reads)	C (No. of reads)	G (No. of reads)	T (No. of reads)	Total No. of 20-25 nt reads	%A	%C	%G	%T
BPO-80 redundant	0	60	0	2	62	0	96.7742	0	3.22581
BPO-80 non-redundant	0	40	0	1	41	0	97.561	0	2.43902
BPO-105_deeper redundant	23	901	0	18	942	2.44161	95.6476	0	1.91083
BPO-105_deeper non-redundant	11	240	0	9	260	4.23077	92.3077	0	3.46154
BPO-106_deeper redundant	4	36	1	0	41	9.7561	87.8049	2.43902	0
BPO-106_deeper non-redundant	4	26	1	0	31	12.9032	83.871	3.22581	0
GVGV position C316
sRNA library	A (No. of reads)	C (No. of reads)	G (No. of reads)	T (No. of reads)	Total No. of 20-25 nt reads	%A	%C	%G	%T
BPO-80 redundant	0	28	0	3	31	0	90.3226	0	9.67742
BPO-80 non-redundant	0	17	0	3	20	0	85	0	15
BPO-105_deeper redundant	2	417	0	5	424	0.471698	98.3491	0	1.17925
BPO-105_deeper non-redundant	2	155	0	5	162	1.23457	95.679	0	3.08642
BPO-106_deeper redundant	0	16	0	0	16	0	100	0	0
BPO-106_deeper non-redundant	0	11	0	0	11	0	100	0	0
GVGV position C318
sRNA library	A (No. of reads)	C (No. of reads)	G (No. of reads)	T (No. of reads)	Total No. of 20-25 nt reads	%A	%C	%G	%T
BPO-80 redundant	5	28	0	1	34	14.7059	82.3529	0	2.94118
BPO-80 non-redundant	5	18	0	1	24	20.8333	75	0	4.16667
BPO-105_deeper redundant	3	373	0	3	379	0.791557	98.4169	0	0.791557
BPO-105_deeper non-redundant	3	149	0	3	155	1.93548	96.129	0	1.93548
BPO-106_deeper redundant	1	11	0	0	12	8.33333	91.6667	0	0
BPO-106_deeper non-redundant	1	9	0	0	10	10	90	0	0
GVGV position T384
sRNA library	A (No. of reads)	C (No. of reads)	G (No. of reads)	T (No. of reads)	Total No. of 20-25 nt reads	%A	%C	%G	%T
BPO-80 redundant	1	0	0	16	17	5.88235	0	0	94.1176
BPO-80 non-redundant	1	0	0	14	15	6.66667	0	0	93.3333
BPO-105_deeper redundant	7	0	0	290	297	2.3569	0	0	97.6431
BPO-105_deeper non-redundant	4	0	0	134	138	2.89855	0	0	97.1014
BPO-106_deeper redundant	2	0	0	19	21	9.52381	0	0	90.4762
BPO-106_deeper non-redundant	2	0	0	17	19	10.5263	0	0	89.4737
GVGV position G385
sRNA library	A (No. of reads)	C (No. of reads)	G (No. of reads)	T (No. of reads)	Total No. of 20-25 nt reads	%A	%C	%G	%T
BPO-80 redundant	2	0	16	0	18	11.1111	0	88.8889	0
BPO-80 non-redundant	2	0	14	0	16	12.5	0	87.5	0
BPO-105_deeper redundant	15	0	272	2	289	5.19031	0	94.1176	0.692042
BPO-105_deeper non-redundant	10	0	122	2	134	7.46269	0	91.0448	1.49254
BPO-106_deeper redundant	2	0	16	0	18	11.1111	0	88.8889	0
BPO-106_deeper non-redundant	2	0	14	0	16	12.5	0	87.5	0
GVGV position T393
sRNA library	A (No. of reads)	C (No. of reads)	G (No. of reads)	T (No. of reads)	Total No. of 20-25 nt reads	%A	%C	%G	%T
BPO-80 redundant	2	0	0	9	11	18.1818	0	0	81.8182
BPO-80 non-redundant	2	0	0	9	11	18.1818	0	0	81.8182
BPO-105_deeper redundant	7	2	1	189	199	3.51759	1.00503	0.502513	94.9749
BPO-105_deeper non-redundant	4	1	1	101	107	3.73832	0.934579	0.934579	94.3925
BPO-106_deeper redundant	0	0	0	11	11	0	0	0	100
BPO-106_deeper non-redundant	0	0	0	9	9	0	0	0	100
GVGV position G394
sRNA library	A (No. of reads)	C (No. of reads)	G (No. of reads)	T (No. of reads)	Total No. of 20-25 nt reads	%A	%C	%G	%T
BPO-80 redundant	2	0	8	0	10	20	0	80	0
BPO-80 non-redundant	2	0	8	0	10	20	0	80	0
BPO-105_deeper redundant	3	1	186	0	190	1.57895	0.526316	97.8947	0
BPO-105_deeper non-redundant	3	1	98	0	102	2.94118	0.980392	96.0784	0
BPO-106_deeper redundant	0	0	10	0	10	0	0	100	0
BPO-106_deeper non-redundant	0	0	8	0	8	0	0	100	0
GVGV position G402
sRNA library	A (No. of reads)	C (No. of reads)	G (No. of reads)	T (No. of reads)	Total No. of 20-25 nt reads	%A	%C	%G	%T
BPO-80 redundant	1	0	10	0	11	9.09091	0	90.9091	0
BPO-80 non-redundant	1	0	9	0	10	10	0	90	0
BPO-105_deeper redundant	2	1	140	2	145	1.37931	0.689655	96.5517	1.37931
BPO-105_deeper non-redundant	1	1	69	2	73	1.36986	1.36986	94.5205	2.73973
BPO-106_deeper redundant	0	0	6	2	8	0	0	75	25
BPO-106_deeper non-redundant	0	0	5	1	6	0	0	83.3333	16.6667
GVGV position G418
sRNA library	A (No. of reads)	C (No. of reads)	G (No. of reads)	T (No. of reads)	Total No. of 20-25 nt reads	%A	%C	%G	%T
BPO-80 redundant	4	0	24	0	28	14.2857	0	85.7143	0
BPO-80 non-redundant	3	0	21	0	24	12.5	0	87.5	0
BPO-105_deeper redundant	7	1	273	3	284	2.46479	0.352113	96.1268	1.05634
BPO-105_deeper non-redundant	4	1	115	3	123	3.25203	0.813008	93.4959	2.43902
BPO-106_deeper redundant	14	0	16	0	30	46.6667	0	53.3333	0
BPO-106_deeper non-redundant	5	0	11	0	16	31.25	0	68.75	0
GVGV position T477
sRNA library	A (No. of reads)	C (No. of reads)	G (No. of reads)	T (No. of reads)	Total No. of 20-25 nt reads	%A	%C	%G	%T
BPO-80 redundant	10	0	1	40	51	19.6078	0	1.96078	78.4314
BPO-80 non-redundant	4	0	1	31	36	11.1111	0	2.77778	86.1111
BPO-105_deeper redundant	60	1	1	435	497	12.0724	0.201207	0.201207	87.5252
BPO-105_deeper non-redundant	9	1	1	167	178	5.05618	0.561798	0.561798	93.8202
BPO-106_deeper redundant	6	0	0	15	21	28.5714	0	0	71.4286
BPO-106_deeper non-redundant	2	0	0	11	13	15.3846	0	0	84.6154
GVGV position T478
sRNA library	A (No. of reads)	C (No. of reads)	G (No. of reads)	T (No. of reads)	Total No. of 20-25 nt reads	%A	%C	%G	%T
BPO-80 redundant	10	0	1	42	53	18.8679	0	1.88679	79.2453
BPO-80 non-redundant	4	0	1	31	36	11.1111	0	2.77778	86.1111
BPO-105_deeper redundant	64	2	6	478	550	11.6364	0.363636	1.09091	86.9091
BPO-105_deeper non-redundant	9	2	5	176	192	4.6875	1.04167	2.60417	91.6667
BPO-106_deeper redundant	6	1	0	20	27	22.2222	3.7037	0	74.0741
BPO-106_deeper non-redundant	2	1	0	14	17	11.7647	5.88235	0	82.3529
GVGV position T502
sRNA library	A (No. of reads)	C (No. of reads)	G (No. of reads)	T (No. of reads)	Total No. of 20-25 nt reads	%A	%C	%G	%T
BPO-80 redundant	5	1	0	26	32	15.625	3.125	0	81.25
BPO-80 non-redundant	4	1	0	23	28	14.2857	3.57143	0	82.1429
BPO-105_deeper redundant	17	0	0	376	393	4.3257	0	0	95.6743
BPO-105_deeper non-redundant	10	0	0	131	141	7.0922	0	0	92.9078
BPO-106_deeper redundant	0	0	0	24	24	0	0	0	100
BPO-106_deeper non-redundant	0	0	0	19	19	0	0	0	100
GVGV position C524
sRNA library	A (No. of reads)	C (No. of reads)	G (No. of reads)	T (No. of reads)	Total No. of 20-25 nt reads	%A	%C	%G	%T
BPO-80 redundant	0	32	0	3	35	0	91.4286	0	8.57143
BPO-80 non-redundant	0	22	0	3	25	0	88	0	12
BPO-105_deeper redundant	1	428	0	4	433	0.230947	98.8453	0	0.923788
BPO-105_deeper non-redundant	1	114	0	2	117	0.854701	97.4359	0	1.7094
BPO-106_deeper redundant	0	27	0	1	28	0	96.4286	0	3.57143
BPO-106_deeper non-redundant	0	16	0	1	17	0	94.1176	0	5.88235
GVGV position T529
sRNA library	A (No. of reads)	C (No. of reads)	G (No. of reads)	T (No. of reads)	Total No. of 20-25 nt reads	%A	%C	%G	%T
BPO-80 redundant	2	0	0	22	24	8.33333	0	0	91.6667
BPO-80 non-redundant	2	0	0	18	20	10	0	0	90
BPO-105_deeper redundant	17	1	0	325	343	4.95627	0.291545	0	94.7522
BPO-105_deeper non-redundant	7	1	0	84	92	7.6087	1.08696	0	91.3043
BPO-106_deeper redundant	1	0	0	13	14	7.14286	0	0	92.8571
BPO-106_deeper non-redundant	1	0	0	10	11	9.09091	0	0	90.9091
GVGV position T614
sRNA library	A (No. of reads)	C (No. of reads)	G (No. of reads)	T (No. of reads)	Total No. of 20-25 nt reads	%A	%C	%G	%T
BPO-80 redundant	12	0	3	115	130	9.23077	0	2.30769	88.4615
BPO-80 non-redundant	8	0	2	47	57	14.0351	0	3.50877	82.4561
BPO-105_deeper redundant	39	2	1	1410	1452	2.68595	0.137741	0.0688705	97.1074
BPO-105_deeper non-redundant	21	2	1	274	298	7.04698	0.671141	0.33557	91.9463
BPO-106_deeper redundant	2	0	1	69	72	2.77778	0	1.38889	95.8333
BPO-106_deeper non-redundant	2	0	1	35	38	5.26316	0	2.63158	92.1053
GVGV position A623
sRNA library	A (No. of reads)	C (No. of reads)	G (No. of reads)	T (No. of reads)	Total No. of 20-25 nt reads	%A	%C	%G	%T
BPO-80 redundant	62	0	0	1	63	98.4127	0	0	1.5873
BPO-80 non-redundant	29	0	0	1	30	96.6667	0	0	3.33333
BPO-105_deeper redundant	662	6	5	42	715	92.5874	0.839161	0.699301	5.87413
BPO-105_deeper non-redundant	149	4	2	12	167	89.2216	2.39521	1.1976	7.18563
BPO-106_deeper redundant	32	0	0	5	37	86.4865	0	0	13.5135
BPO-106_deeper non-redundant	21	0	0	3	24	87.5	0	0	12.5
GVGV position G624
sRNA library	A (No. of reads)	C (No. of reads)	G (No. of reads)	T (No. of reads)	Total No. of 20-25 nt reads	%A	%C	%G	%T
BPO-80 redundant	4	0	39	2	45	8.88889	0	86.6667	4.44444
BPO-80 non-redundant	2	0	22	2	26	7.69231	0	84.6154	7.69231
BPO-105_deeper redundant	30	2	337	22	391	7.67263	0.511509	86.1893	5.6266
BPO-105_deeper non-redundant	16	1	118	10	145	11.0345	0.689655	81.3793	6.89655
BPO-106_deeper redundant	1	0	19	1	21	4.7619	0	90.4762	4.7619
BPO-106_deeper non-redundant	1	0	16	1	18	5.55556	0	88.8889	5.55556
GVGV position G644
sRNA library	A (No. of reads)	C (No. of reads)	G (No. of reads)	T (No. of reads)	Total No. of 20-25 nt reads	%A	%C	%G	%T
BPO-80 redundant	0	0	36	0	36	0	0	100	0
BPO-80 non-redundant	0	0	27	0	27	0	0	100	0
BPO-105_deeper redundant	4	3	447	5	459	0.87146	0.653595	97.3856	1.08932
BPO-105_deeper non-redundant	3	1	164	5	173	1.7341	0.578035	94.7977	2.89017
BPO-106_deeper redundant	0	0	27	3	30	0	0	90	10
BPO-106_deeper non-redundant	0	0	20	3	23	0	0	86.9565	13.0435
GVGV position C666
sRNA library	A (No. of reads)	C (No. of reads)	G (No. of reads)	T (No. of reads)	Total No. of 20-25 nt reads	%A	%C	%G	%T
BPO-80 redundant	0	22	0	0	22	0	100	0	0
BPO-80 non-redundant	0	21	0	0	21	0	100	0	0
BPO-105_deeper redundant	0	149	0	0	149	0	100	0	0
BPO-105_deeper non-redundant	0	83	0	0	83	0	100	0	0
BPO-106_deeper redundant	2	10	0	0	12	16.6667	83.3333	0	0
BPO-106_deeper non-redundant	1	7	0	0	8	12.5	87.5	0	0
GVGV position A667
sRNA library	A (No. of reads)	C (No. of reads)	G (No. of reads)	T (No. of reads)	Total No. of 20-25 nt reads	%A	%C	%G	%T
BPO-80 redundant	21	0	0	0	21	100	0	0	0
BPO-80 non-redundant	20	0	0	0	20	100	0	0	0
BPO-105_deeper redundant	149	0	0	0	149	100	0	0	0
BPO-105_deeper non-redundant	85	0	0	0	85	100	0	0	0
BPO-106_deeper redundant	9	0	0	3	12	75	0	0	25
BPO-106_deeper non-redundant	7	0	0	1	8	87.5	0	0	12.5
GVGV position A668
sRNA library	A (No. of reads)	C (No. of reads)	G (No. of reads)	T (No. of reads)	Total No. of 20-25 nt reads	%A	%C	%G	%T
BPO-80 redundant	20	0	0	0	20	100	0	0	0
BPO-80 non-redundant	19	0	0	0	19	100	0	0	0
BPO-105_deeper redundant	144	0	0	1	145	99.3103	0	0	0.689655
BPO-105_deeper non-redundant	85	0	0	1	86	98.8372	0	0	1.16279
BPO-106_deeper redundant	10	0	0	2	12	83.3333	0	0	16.6667
BPO-106_deeper non-redundant	7	0	0	1	8	87.5	0	0	12.5
GVGV position G681
sRNA library	A (No. of reads)	C (No. of reads)	G (No. of reads)	T (No. of reads)	Total No. of 20-25 nt reads	%A	%C	%G	%T
BPO-80 redundant	0	0	15	2	17	0	0	88.2353	11.7647
BPO-80 non-redundant	0	0	14	2	16	0	0	87.5	12.5
BPO-105_deeper redundant	4	0	206	8	218	1.83486	0	94.4954	3.66972
BPO-105_deeper non-redundant	2	0	104	7	113	1.76991	0	92.0354	6.19469
BPO-106_deeper redundant	0	0	9	0	9	0	0	100	0
BPO-106_deeper non-redundant	0	0	5	0	5	0	0	100	0
GVGV position T701
sRNA library	A (No. of reads)	C (No. of reads)	G (No. of reads)	T (No. of reads)	Total No. of 20-25 nt reads	%A	%C	%G	%T
BPO-80 redundant	4	0	0	33	37	10.8108	0	0	89.1892
BPO-80 non-redundant	4	0	0	25	29	13.7931	0	0	86.2069
BPO-105_deeper redundant	13	0	2	586	601	2.16306	0	0.332779	97.5042
BPO-105_deeper non-redundant	9	0	1	175	185	4.86486	0	0.540541	94.5946
BPO-106_deeper redundant	0	0	0	33	33	0	0	0	100
BPO-106_deeper non-redundant	0	0	0	25	25	0	0	0	100
GVGV position A703
sRNA library	A (No. of reads)	C (No. of reads)	G (No. of reads)	T (No. of reads)	Total No. of 20-25 nt reads	%A	%C	%G	%T
BPO-80 redundant	25	0	0	0	25	100	0	0	0
BPO-80 non-redundant	19	0	0	0	19	100	0	0	0
BPO-105_deeper redundant	439	4	3	9	455	96.4835	0.879121	0.659341	1.97802
BPO-105_deeper non-redundant	142	3	3	7	155	91.6129	1.93548	1.93548	4.51613
BPO-106_deeper redundant	29	0	1	4	34	85.2941	0	2.94118	11.7647
BPO-106_deeper non-redundant	20	0	1	4	25	80	0	4	16
GVGV position C731
sRNA library	A (No. of reads)	C (No. of reads)	G (No. of reads)	T (No. of reads)	Total No. of 20-25 nt reads	%A	%C	%G	%T
BPO-80 redundant	0	11	0	2	13	0	84.6154	0	15.3846
BPO-80 non-redundant	0	10	0	2	12	0	83.3333	0	16.6667
BPO-105_deeper redundant	0	123	0	2	125	0	98.4	0	1.6
BPO-105_deeper non-redundant	0	67	0	1	68	0	98.5294	0	1.47059
BPO-106_deeper redundant	0	9	0	1	10	0	90	0	10
BPO-106_deeper non-redundant	0	7	0	1	8	0	87.5	0	12.5
GVGV position C734
sRNA library	A (No. of reads)	C (No. of reads)	G (No. of reads)	T (No. of reads)	Total No. of 20-25 nt reads	%A	%C	%G	%T
BPO-80 redundant	0	18	0	2	20	0	90	0	10
BPO-80 non-redundant	0	15	0	2	17	0	88.2353	0	11.7647
BPO-105_deeper redundant	0	195	0	0	195	0	100	0	0
BPO-105_deeper non-redundant	0	96	0	0	96	0	100	0	0
BPO-106_deeper redundant	0	15	0	0	15	0	100	0	0
BPO-106_deeper non-redundant	0	11	0	0	11	0	100	0	0
GVGV position G742
sRNA library	A (No. of reads)	C (No. of reads)	G (No. of reads)	T (No. of reads)	Total No. of 20-25 nt reads	%A	%C	%G	%T
BPO-80 redundant	0	0	21	0	21	0	0	100	0
BPO-80 non-redundant	0	0	18	0	18	0	0	100	0
BPO-105_deeper redundant	1	1	220	4	226	0.442478	0.442478	97.3451	1.76991
BPO-105_deeper non-redundant	1	1	103	2	107	0.934579	0.934579	96.2617	1.86916
BPO-106_deeper redundant	0	0	12	2	14	0	0	85.7143	14.2857
BPO-106_deeper non-redundant	0	0	10	1	11	0	0	90.9091	9.09091
GVGV position A748
sRNA library	A (No. of reads)	C (No. of reads)	G (No. of reads)	T (No. of reads)	Total No. of 20-25 nt reads	%A	%C	%G	%T
BPO-80 redundant	22	0	0	0	22	100	0	0	0
BPO-80 non-redundant	19	0	0	0	19	100	0	0	0
BPO-105_deeper redundant	272	0	0	2	274	99.2701	0	0	0.729927
BPO-105_deeper non-redundant	120	0	0	1	121	99.1736	0	0	0.826446
BPO-106_deeper redundant	14	0	0	2	16	87.5	0	0	12.5
BPO-106_deeper non-redundant	11	0	0	1	12	91.6667	0	0	8.33333
GVGV position G750
sRNA library	A (No. of reads)	C (No. of reads)	G (No. of reads)	T (No. of reads)	Total No. of 20-25 nt reads	%A	%C	%G	%T
BPO-80 redundant	2	0	16	0	18	11.1111	0	88.8889	0
BPO-80 non-redundant	2	0	13	0	15	13.3333	0	86.6667	0
BPO-105_deeper redundant	1	0	272	1	274	0.364964	0	99.2701	0.364964
BPO-105_deeper non-redundant	1	0	118	1	120	0.833333	0	98.3333	0.833333
BPO-106_deeper redundant	1	0	13	0	14	7.14286	0	92.8571	0
BPO-106_deeper non-redundant	1	0	9	0	10	10	0	90	0
GVGV position C791
sRNA library	A (No. of reads)	C (No. of reads)	G (No. of reads)	T (No. of reads)	Total No. of 20-25 nt reads	%A	%C	%G	%T
BPO-80 redundant	0	10	0	2	12	0	83.3333	0	16.6667
BPO-80 non-redundant	0	10	0	2	12	0	83.3333	0	16.6667
BPO-105_deeper redundant	3	118	0	5	126	2.38095	93.6508	0	3.96825
BPO-105_deeper non-redundant	3	70	0	5	78	3.84615	89.7436	0	6.41026
BPO-106_deeper redundant	0	7	0	0	7	0	100	0	0
BPO-106_deeper non-redundant	0	5	0	0	5	0	100	0	0
GVGV position G804
sRNA library	A (No. of reads)	C (No. of reads)	G (No. of reads)	T (No. of reads)	Total No. of 20-25 nt reads	%A	%C	%G	%T
BPO-80 redundant	0	0	14	0	14	0	0	100	0
BPO-80 non-redundant	0	0	14	0	14	0	0	100	0
BPO-105_deeper redundant	0	0	115	2	117	0	0	98.2906	1.7094
BPO-105_deeper non-redundant	0	0	72	2	74	0	0	97.2973	2.7027
BPO-106_deeper redundant	2	0	7	0	9	22.2222	0	77.7778	0
BPO-106_deeper non-redundant	1	0	5	0	6	16.6667	0	83.3333	0
GVGV position A851
sRNA library	A (No. of reads)	C (No. of reads)	G (No. of reads)	T (No. of reads)	Total No. of 20-25 nt reads	%A	%C	%G	%T
BPO-80 redundant	6	0	0	0	6	100	0	0	0
BPO-80 non-redundant	4	0	0	0	4	100	0	0	0
BPO-105_deeper redundant	76	0	0	60	136	55.8824	0	0	44.1176
BPO-105_deeper non-redundant	30	0	0	8	38	78.9474	0	0	21.0526
BPO-106_deeper redundant	10	1	0	2	13	76.9231	7.69231	0	15.3846
BPO-106_deeper non-redundant	4	1	0	2	7	57.1429	14.2857	0	28.5714
GVGV position T857
sRNA library	A (No. of reads)	C (No. of reads)	G (No. of reads)	T (No. of reads)	Total No. of 20-25 nt reads	%A	%C	%G	%T
BPO-80 redundant	0	2	0	14	16	0	12.5	0	87.5
BPO-80 non-redundant	0	2	0	8	10	0	20	0	80
BPO-105_deeper redundant	0	12	1	189	202	0	5.94059	0.49505	93.5644
BPO-105_deeper non-redundant	0	7	1	48	56	0	12.5	1.78571	85.7143
BPO-106_deeper redundant	0	0	0	5	5	0	0	0	100
BPO-106_deeper non-redundant	0	0	0	3	3	0	0	0	100
GVGV position C860
sRNA library	A (No. of reads)	C (No. of reads)	G (No. of reads)	T (No. of reads)	Total No. of 20-25 nt reads	%A	%C	%G	%T
BPO-80 redundant	0	16	0	2	18	0	88.8889	0	11.1111
BPO-80 non-redundant	0	10	0	2	12	0	83.3333	0	16.6667
BPO-105_deeper redundant	1	256	0	19	276	0.362319	92.7536	0	6.88406
BPO-105_deeper non-redundant	1	70	0	14	85	1.17647	82.3529	0	16.4706
BPO-106_deeper redundant	1	11	0	0	12	8.33333	91.6667	0	0
BPO-106_deeper non-redundant	1	8	0	0	9	11.1111	88.8889	0	0
GVGV position T970
sRNA library	A (No. of reads)	C (No. of reads)	G (No. of reads)	T (No. of reads)	Total No. of 20-25 nt reads	%A	%C	%G	%T
BPO-80 redundant	4	0	0	33	37	10.8108	0	0	89.1892
BPO-80 non-redundant	4	0	0	20	24	16.6667	0	0	83.3333
BPO-105_deeper redundant	8	0	0	350	358	2.23464	0	0	97.7654
BPO-105_deeper non-redundant	7	0	0	154	161	4.34783	0	0	95.6522
BPO-106_deeper redundant	2	0	0	11	13	15.3846	0	0	84.6154
BPO-106_deeper non-redundant	1	0	0	8	9	11.1111	0	0	88.8889
GVGV position T1010
sRNA library	A (No. of reads)	C (No. of reads)	G (No. of reads)	T (No. of reads)	Total No. of 20-25 nt reads	%A	%C	%G	%T
BPO-80 redundant	0	0	5	22	27	0	0	18.5185	81.4815
BPO-80 non-redundant	0	0	1	20	21	0	0	4.7619	95.2381
BPO-105_deeper redundant	0	1	15	461	477	0	0.209644	3.14465	96.6457
BPO-105_deeper non-redundant	0	1	3	146	150	0	0.666667	2	97.3333
BPO-106_deeper redundant	0	0	11	29	40	0	0	27.5	72.5
BPO-106_deeper non-redundant	0	0	2	23	25	0	0	8	92
GVGV position C1059
sRNA library	A (No. of reads)	C (No. of reads)	G (No. of reads)	T (No. of reads)	Total No. of 20-25 nt reads	%A	%C	%G	%T
BPO-80 redundant	5	32	0	3	40	12.5	80	0	7.5
BPO-80 non-redundant	2	18	0	3	23	8.69565	78.2609	0	13.0435
BPO-105_deeper redundant	40	376	0	8	424	9.43396	88.6792	0	1.88679
BPO-105_deeper non-redundant	13	114	0	6	133	9.77444	85.7143	0	4.51128
BPO-106_deeper redundant	5	16	0	2	23	21.7391	69.5652	0	8.69565
BPO-106_deeper non-redundant	3	11	0	2	16	18.75	68.75	0	12.5
GVGV position T1060
sRNA library	A (No. of reads)	C (No. of reads)	G (No. of reads)	T (No. of reads)	Total No. of 20-25 nt reads	%A	%C	%G	%T
BPO-80 redundant	5	0	0	30	35	14.2857	0	0	85.7143
BPO-80 non-redundant	2	0	0	18	20	10	0	0	90
BPO-105_deeper redundant	24	2	0	353	379	6.33245	0.527704	0	93.1398
BPO-105_deeper non-redundant	6	2	0	112	120	5	1.66667	0	93.3333
BPO-106_deeper redundant	0	0	0	19	19	0	0	0	100
BPO-106_deeper non-redundant	0	0	0	13	13	0	0	0	100
GVGV position G1065
sRNA library	A (No. of reads)	C (No. of reads)	G (No. of reads)	T (No. of reads)	Total No. of 20-25 nt reads	%A	%C	%G	%T
BPO-80 redundant	2	0	14	0	16	12.5	0	87.5	0
BPO-80 non-redundant	2	0	8	0	10	20	0	80	0
BPO-105_deeper redundant	2	0	234	0	236	0.847458	0	99.1525	0
BPO-105_deeper non-redundant	1	0	62	0	63	1.5873	0	98.4127	0
BPO-106_deeper redundant	1	0	19	1	21	4.7619	0	90.4762	4.7619
BPO-106_deeper non-redundant	1	0	14	1	16	6.25	0	87.5	6.25
GVGV position C1075
sRNA library	A (No. of reads)	C (No. of reads)	G (No. of reads)	T (No. of reads)	Total No. of 20-25 nt reads	%A	%C	%G	%T
BPO-80 redundant	2	11	0	0	13	15.3846	84.6154	0	0
BPO-80 non-redundant	2	8	0	0	10	20	80	0	0
BPO-105_deeper redundant	1	231	0	4	236	0.423729	97.8814	0	1.69492
BPO-105_deeper non-redundant	1	92	0	4	97	1.03093	94.8454	0	4.12371
BPO-106_deeper redundant	3	18	0	1	22	13.6364	81.8182	0	4.54545
BPO-106_deeper non-redundant	1	15	0	1	17	5.88235	88.2353	0	5.88235
GVGV position A1079
sRNA library	A (No. of reads)	C (No. of reads)	G (No. of reads)	T (No. of reads)	Total No. of 20-25 nt reads	%A	%C	%G	%T
BPO-80 redundant	16	0	0	0	16	100	0	0	0
BPO-80 non-redundant	13	0	0	0	13	100	0	0	0
BPO-105_deeper redundant	249	0	2	0	251	99.2032	0	0.796813	0
BPO-105_deeper non-redundant	103	0	2	0	105	98.0952	0	1.90476	0
BPO-106_deeper redundant	23	2	0	0	25	92	8	0	0
BPO-106_deeper non-redundant	17	2	0	0	19	89.4737	10.5263	0	0
GVGV position C1092
sRNA library	A (No. of reads)	C (No. of reads)	G (No. of reads)	T (No. of reads)	Total No. of 20-25 nt reads	%A	%C	%G	%T
BPO-80 redundant	3	19	0	0	22	13.6364	86.3636	0	0
BPO-80 non-redundant	2	16	0	0	18	11.1111	88.8889	0	0
BPO-105_deeper redundant	11	305	1	1	318	3.45912	95.9119	0.314465	0.314465
BPO-105_deeper non-redundant	6	134	1	1	142	4.22535	94.3662	0.704225	0.704225
BPO-106_deeper redundant	0	15	1	0	16	0	93.75	6.25	0
BPO-106_deeper non-redundant	0	12	1	0	13	0	92.3077	7.69231	0
GVGV position G1162
sRNA library	A (No. of reads)	C (No. of reads)	G (No. of reads)	T (No. of reads)	Total No. of 20-25 nt reads	%A	%C	%G	%T
BPO-80 redundant	0	0	16	0	16	0	0	100	0
BPO-80 non-redundant	0	0	7	0	7	0	0	100	0
BPO-105_deeper redundant	16	1	254	8	279	5.73477	0.358423	91.0394	2.86738
BPO-105_deeper non-redundant	12	1	95	5	113	10.6195	0.884956	84.0708	4.42478
BPO-106_deeper redundant	0	0	18	0	18	0	0	100	0
BPO-106_deeper non-redundant	0	0	10	0	10	0	0	100	0
GVGV position T1241
sRNA library	A (No. of reads)	C (No. of reads)	G (No. of reads)	T (No. of reads)	Total No. of 20-25 nt reads	%A	%C	%G	%T
BPO-80 redundant	1	0	4	24	29	3.44828	0	13.7931	82.7586
BPO-80 non-redundant	1	0	3	20	24	4.16667	0	12.5	83.3333
BPO-105_deeper redundant	10	0	6	421	437	2.28833	0	1.373	96.3387
BPO-105_deeper non-redundant	5	0	4	144	153	3.26797	0	2.61438	94.1176
BPO-106_deeper redundant	0	0	9	27	36	0	0	25	75
BPO-106_deeper non-redundant	0	0	3	16	19	0	0	15.7895	84.2105
GVGV position T1243
sRNA library	A (No. of reads)	C (No. of reads)	G (No. of reads)	T (No. of reads)	Total No. of 20-25 nt reads	%A	%C	%G	%T
BPO-80 redundant	2	0	0	27	29	6.89655	0	0	93.1034
BPO-80 non-redundant	2	0	0	23	25	8	0	0	92
BPO-105_deeper redundant	11	0	0	432	443	2.48307	0	0	97.5169
BPO-105_deeper non-redundant	7	0	0	144	151	4.63576	0	0	95.3642
BPO-106_deeper redundant	6	0	0	39	45	13.3333	0	0	86.6667
BPO-106_deeper non-redundant	2	0	0	19	21	9.52381	0	0	90.4762
GVGV position A1282
sRNA library	A (No. of reads)	C (No. of reads)	G (No. of reads)	T (No. of reads)	Total No. of 20-25 nt reads	%A	%C	%G	%T
BPO-80 redundant	23	0	0	0	23	100	0	0	0
BPO-80 non-redundant	16	0	0	0	16	100	0	0	0
BPO-105_deeper redundant	359	1	1	4	365	98.3562	0.273973	0.273973	1.09589
BPO-105_deeper non-redundant	126	1	1	2	130	96.9231	0.769231	0.769231	1.53846
BPO-106_deeper redundant	22	0	0	3	25	88	0	0	12
BPO-106_deeper non-redundant	16	0	0	2	18	88.8889	0	0	11.1111
GVGV position T1324
sRNA library	A (No. of reads)	C (No. of reads)	G (No. of reads)	T (No. of reads)	Total No. of 20-25 nt reads	%A	%C	%G	%T
BPO-80 redundant	2	0	0	22	24	8.33333	0	0	91.6667
BPO-80 non-redundant	2	0	0	18	20	10	0	0	90
BPO-105_deeper redundant	2	0	1	354	357	0.560224	0	0.280112	99.1597
BPO-105_deeper non-redundant	1	0	1	156	158	0.632911	0	0.632911	98.7342
BPO-106_deeper redundant	2	0	0	21	23	8.69565	0	0	91.3043
BPO-106_deeper non-redundant	2	0	0	15	17	11.7647	0	0	88.2353
GVGV position G1332
sRNA library	A (No. of reads)	C (No. of reads)	G (No. of reads)	T (No. of reads)	Total No. of 20-25 nt reads	%A	%C	%G	%T
BPO-80 redundant	2	0	12	0	14	14.2857	0	85.7143	0
BPO-80 non-redundant	1	0	10	0	11	9.09091	0	90.9091	0
BPO-105_deeper redundant	29	0	163	6	198	14.6465	0	82.3232	3.0303
BPO-105_deeper non-redundant	22	0	78	3	103	21.3592	0	75.7282	2.91262
BPO-106_deeper redundant	1	0	6	0	7	14.2857	0	85.7143	0
BPO-106_deeper non-redundant	1	0	6	0	7	14.2857	0	85.7143	0
GVGV position T1394
sRNA library	A (No. of reads)	C (No. of reads)	G (No. of reads)	T (No. of reads)	Total No. of 20-25 nt reads	%A	%C	%G	%T
BPO-80 redundant	2	0	0	11	13	15.3846	0	0	84.6154
BPO-80 non-redundant	2	0	0	10	12	16.6667	0	0	83.3333
BPO-105_deeper redundant	4	0	5	171	180	2.22222	0	2.77778	95
BPO-105_deeper non-redundant	3	0	3	62	68	4.41176	0	4.41176	91.1765
BPO-106_deeper redundant	0	0	0	10	10	0	0	0	100
BPO-106_deeper non-redundant	0	0	0	7	7	0	0	0	100
GVGV position T1439
sRNA library	A (No. of reads)	C (No. of reads)	G (No. of reads)	T (No. of reads)	Total No. of 20-25 nt reads	%A	%C	%G	%T
BPO-80 redundant	0	0	0	19	19	0	0	0	100
BPO-80 non-redundant	0	0	0	16	16	0	0	0	100
BPO-105_deeper redundant	14	0	0	372	386	3.62694	0	0	96.3731
BPO-105_deeper non-redundant	8	0	0	162	170	4.70588	0	0	95.2941
BPO-106_deeper redundant	3	0	0	22	25	12	0	0	88
BPO-106_deeper non-redundant	3	0	0	19	22	13.6364	0	0	86.3636
GVGV position G1440
sRNA library	A (No. of reads)	C (No. of reads)	G (No. of reads)	T (No. of reads)	Total No. of 20-25 nt reads	%A	%C	%G	%T
BPO-80 redundant	0	0	19	0	19	0	0	100	0
BPO-80 non-redundant	0	0	16	0	16	0	0	100	0
BPO-105_deeper redundant	15	0	363	2	380	3.94737	0	95.5263	0.526316
BPO-105_deeper non-redundant	9	0	155	1	165	5.45455	0	93.9394	0.606061
BPO-106_deeper redundant	4	0	19	2	25	16	0	76	8
BPO-106_deeper non-redundant	3	0	17	2	22	13.6364	0	77.2727	9.09091
GVGV position T1442
sRNA library	A (No. of reads)	C (No. of reads)	G (No. of reads)	T (No. of reads)	Total No. of 20-25 nt reads	%A	%C	%G	%T
BPO-80 redundant	2	0	0	16	18	11.1111	0	0	88.8889
BPO-80 non-redundant	2	0	0	13	15	13.3333	0	0	86.6667
BPO-105_deeper redundant	23	6	0	306	335	6.86567	1.79104	0	91.3433
BPO-105_deeper non-redundant	12	4	0	129	145	8.27586	2.75862	0	88.9655
BPO-106_deeper redundant	1	0	0	21	22	4.54545	0	0	95.4545
BPO-106_deeper non-redundant	1	0	0	18	19	5.26316	0	0	94.7368
GVGV position G1446
sRNA library	A (No. of reads)	C (No. of reads)	G (No. of reads)	T (No. of reads)	Total No. of 20-25 nt reads	%A	%C	%G	%T
BPO-80 redundant	0	0	11	0	11	0	0	100	0
BPO-80 non-redundant	0	0	10	0	10	0	0	100	0
BPO-105_deeper redundant	12	2	175	3	192	6.25	1.04167	91.1458	1.5625
BPO-105_deeper non-redundant	13	2	72	3	90	14.4444	2.22222	80	3.33333
BPO-106_deeper redundant	0	0	17	0	17	0	0	100	0
BPO-106_deeper non-redundant	0	0	14	0	14	0	0	100	0
GVGV position G1447
sRNA library	A (No. of reads)	C (No. of reads)	G (No. of reads)	T (No. of reads)	Total No. of 20-25 nt reads	%A	%C	%G	%T
BPO-80 redundant	0	0	11	0	11	0	0	100	0
BPO-80 non-redundant	0	0	10	0	10	0	0	100	0
BPO-105_deeper redundant	14	0	178	6	198	7.07071	0	89.899	3.0303
BPO-105_deeper non-redundant	8	0	75	2	85	9.41176	0	88.2353	2.35294
BPO-106_deeper redundant	1	0	16	0	17	5.88235	0	94.1176	0
BPO-106_deeper non-redundant	1	0	13	0	14	7.14286	0	92.8571	0
GVGV position G1449
sRNA library	A (No. of reads)	C (No. of reads)	G (No. of reads)	T (No. of reads)	Total No. of 20-25 nt reads	%A	%C	%G	%T
BPO-80 redundant	2	0	6	1	9	22.2222	0	66.6667	11.1111
BPO-80 non-redundant	2	0	5	1	8	25	0	62.5	12.5
BPO-105_deeper redundant	20	1	107	2	130	15.3846	0.769231	82.3077	1.53846
BPO-105_deeper non-redundant	11	1	52	2	66	16.6667	1.51515	78.7879	3.0303
BPO-106_deeper redundant	6	0	11	0	17	35.2941	0	64.7059	0
BPO-106_deeper non-redundant	5	0	9	0	14	35.7143	0	64.2857	0
GVGV position C1464
sRNA library	A (No. of reads)	C (No. of reads)	G (No. of reads)	T (No. of reads)	Total No. of 20-25 nt reads	%A	%C	%G	%T
BPO-80 redundant	0	10	0	0	10	0	100	0	0
BPO-80 non-redundant	0	6	0	0	6	0	100	0	0
BPO-105_deeper redundant	0	105	0	11	116	0	90.5172	0	9.48276
BPO-105_deeper non-redundant	0	30	0	4	34	0	88.2353	0	11.7647
BPO-106_deeper redundant	0	10	0	0	10	0	100	0	0
BPO-106_deeper non-redundant	0	5	0	0	5	0	100	0	0
GVGV position G1475
sRNA library	A (No. of reads)	C (No. of reads)	G (No. of reads)	T (No. of reads)	Total No. of 20-25 nt reads	%A	%C	%G	%T
BPO-80 redundant	0	0	15	0	15	0	0	100	0
BPO-80 non-redundant	0	0	13	0	13	0	0	100	0
BPO-105_deeper redundant	5	0	205	3	213	2.34742	0	96.2441	1.40845
BPO-105_deeper non-redundant	4	0	92	3	99	4.0404	0	92.9293	3.0303
BPO-106_deeper redundant	2	0	14	0	16	12.5	0	87.5	0
BPO-106_deeper non-redundant	2	0	11	0	13	15.3846	0	84.6154	0
GVGV position G1488
sRNA library	A (No. of reads)	C (No. of reads)	G (No. of reads)	T (No. of reads)	Total No. of 20-25 nt reads	%A	%C	%G	%T
BPO-80 redundant	1	0	18	0	19	5.26316	0	94.7368	0
BPO-80 non-redundant	1	0	15	0	16	6.25	0	93.75	0
BPO-105_deeper redundant	24	1	220	3	248	9.67742	0.403226	88.7097	1.20968
BPO-105_deeper non-redundant	16	1	101	2	120	13.3333	0.833333	84.1667	1.66667
BPO-106_deeper redundant	0	0	17	0	17	0	0	100	0
BPO-106_deeper non-redundant	0	0	14	0	14	0	0	100	0
GVGV position A1490
sRNA library	A (No. of reads)	C (No. of reads)	G (No. of reads)	T (No. of reads)	Total No. of 20-25 nt reads	%A	%C	%G	%T
BPO-80 redundant	19	0	0	2	21	90.4762	0	0	9.52381
BPO-80 non-redundant	14	0	0	2	16	87.5	0	0	12.5
BPO-105_deeper redundant	227	0	2	3	232	97.8448	0	0.862069	1.2931
BPO-105_deeper non-redundant	108	0	2	2	112	96.4286	0	1.78571	1.78571
BPO-106_deeper redundant	19	0	0	0	19	100	0	0	0
BPO-106_deeper non-redundant	16	0	0	0	16	100	0	0	0
GVGV position G1529
sRNA library	A (No. of reads)	C (No. of reads)	G (No. of reads)	T (No. of reads)	Total No. of 20-25 nt reads	%A	%C	%G	%T
BPO-80 redundant	6	0	23	0	29	20.6897	0	79.3103	0
BPO-80 non-redundant	4	0	17	0	21	19.0476	0	80.9524	0
BPO-105_deeper redundant	29	0	299	7	335	8.65672	0	89.2537	2.08955
BPO-105_deeper non-redundant	12	0	118	6	136	8.82353	0	86.7647	4.41176
BPO-106_deeper redundant	3	0	11	0	14	21.4286	0	78.5714	0
BPO-106_deeper non-redundant	2	0	9	0	11	18.1818	0	81.8182	0
GVGV position T1530
sRNA library	A (No. of reads)	C (No. of reads)	G (No. of reads)	T (No. of reads)	Total No. of 20-25 nt reads	%A	%C	%G	%T
BPO-80 redundant	9	1	0	22	32	28.125	3.125	0	68.75
BPO-80 non-redundant	5	1	0	18	24	20.8333	4.16667	0	75
BPO-105_deeper redundant	28	1	2	310	341	8.21114	0.293255	0.58651	90.9091
BPO-105_deeper non-redundant	8	1	1	125	135	5.92593	0.740741	0.740741	92.5926
BPO-106_deeper redundant	3	0	0	11	14	21.4286	0	0	78.5714
BPO-106_deeper non-redundant	2	0	0	9	11	18.1818	0	0	81.8182
GVGV position G1532
sRNA library	A (No. of reads)	C (No. of reads)	G (No. of reads)	T (No. of reads)	Total No. of 20-25 nt reads	%A	%C	%G	%T
BPO-80 redundant	2	0	20	0	22	9.09091	0	90.9091	0
BPO-80 non-redundant	2	0	18	0	20	10	0	90	0
BPO-105_deeper redundant	7	0	262	13	282	2.48227	0	92.9078	4.60993
BPO-105_deeper non-redundant	4	0	119	3	126	3.1746	0	94.4444	2.38095
BPO-106_deeper redundant	1	0	11	0	12	8.33333	0	91.6667	0
BPO-106_deeper non-redundant	1	0	9	0	10	10	0	90	0
GVGV position G1587
sRNA library	A (No. of reads)	C (No. of reads)	G (No. of reads)	T (No. of reads)	Total No. of 20-25 nt reads	%A	%C	%G	%T
BPO-80 redundant	0	0	27	0	27	0	0	100	0
BPO-80 non-redundant	0	0	19	0	19	0	0	100	0
BPO-105_deeper redundant	3	0	317	5	325	0.923077	0	97.5385	1.53846
BPO-105_deeper non-redundant	2	0	139	3	144	1.38889	0	96.5278	2.08333
BPO-106_deeper redundant	2	0	24	0	26	7.69231	0	92.3077	0
BPO-106_deeper non-redundant	2	0	14	0	16	12.5	0	87.5	0
GVGV position T1630
sRNA library	A (No. of reads)	C (No. of reads)	G (No. of reads)	T (No. of reads)	Total No. of 20-25 nt reads	%A	%C	%G	%T
BPO-80 redundant	2	0	0	25	27	7.40741	0	0	92.5926
BPO-80 non-redundant	2	0	0	16	18	11.1111	0	0	88.8889
BPO-105_deeper redundant	13	3	0	334	350	3.71429	0.857143	0	95.4286
BPO-105_deeper non-redundant	7	2	0	107	116	6.03448	1.72414	0	92.2414
BPO-106_deeper redundant	0	0	0	46	46	0	0	0	100
BPO-106_deeper non-redundant	0	0	0	22	22	0	0	0	100
GVGV position T1732
sRNA library	A (No. of reads)	C (No. of reads)	G (No. of reads)	T (No. of reads)	Total No. of 20-25 nt reads	%A	%C	%G	%T
BPO-80 redundant	2	0	0	16	18	11.1111	0	0	88.8889
BPO-80 non-redundant	2	0	0	15	17	11.7647	0	0	88.2353
BPO-105_deeper redundant	9	4	0	241	254	3.54331	1.5748	0	94.8819
BPO-105_deeper non-redundant	5	4	0	96	105	4.7619	3.80952	0	91.4286
BPO-106_deeper redundant	0	2	0	14	16	0	12.5	0	87.5
BPO-106_deeper non-redundant	0	1	0	9	10	0	10	0	90
GVGV position T1747
sRNA library	A (No. of reads)	C (No. of reads)	G (No. of reads)	T (No. of reads)	Total No. of 20-25 nt reads	%A	%C	%G	%T
BPO-80 redundant	0	0	0	13	13	0	0	0	100
BPO-80 non-redundant	0	0	0	12	12	0	0	0	100
BPO-105_deeper redundant	0	0	8	284	292	0	0	2.73973	97.2603
BPO-105_deeper non-redundant	0	0	3	99	102	0	0	2.94118	97.0588
BPO-106_deeper redundant	1	0	6	10	17	5.88235	0	35.2941	58.8235
BPO-106_deeper non-redundant	1	0	2	7	10	10	0	20	70
GVGV position A1923
sRNA library	A (No. of reads)	C (No. of reads)	G (No. of reads)	T (No. of reads)	Total No. of 20-25 nt reads	%A	%C	%G	%T
BPO-80 redundant	10	0	0	8	18	55.5556	0	0	44.4444
BPO-80 non-redundant	10	0	0	5	15	66.6667	0	0	33.3333
BPO-105_deeper redundant	305	1	1	94	401	76.0599	0.249377	0.249377	23.4414
BPO-105_deeper non-redundant	88	2	1	19	110	80	1.81818	0.909091	17.2727
BPO-106_deeper redundant	12	0	0	6	18	66.6667	0	0	33.3333
BPO-106_deeper non-redundant	9	0	0	5	14	64.2857	0	0	35.7143
GVGV position C1924
sRNA library	A (No. of reads)	C (No. of reads)	G (No. of reads)	T (No. of reads)	Total No. of 20-25 nt reads	%A	%C	%G	%T
BPO-80 redundant	0	8	0	2	10	0	80	0	20
BPO-80 non-redundant	0	8	0	2	10	0	80	0	20
BPO-105_deeper redundant	7	230	0	22	259	2.7027	88.8031	0	8.49421
BPO-105_deeper non-redundant	6	78	0	7	91	6.59341	85.7143	0	7.69231
BPO-106_deeper redundant	0	9	0	1	10	0	90	0	10
BPO-106_deeper non-redundant	0	7	0	1	8	0	87.5	0	12.5
GVGV position T2018
sRNA library	A (No. of reads)	C (No. of reads)	G (No. of reads)	T (No. of reads)	Total No. of 20-25 nt reads	%A	%C	%G	%T
BPO-80 redundant	0	0	0	20	20	0	0	0	100
BPO-80 non-redundant	0	0	0	15	15	0	0	0	100
BPO-105_deeper redundant	1	1	0	377	379	0.263852	0.263852	0	99.4723
BPO-105_deeper non-redundant	1	1	0	107	109	0.917431	0.917431	0	98.1651
BPO-106_deeper redundant	3	0	0	12	15	20	0	0	80
BPO-106_deeper non-redundant	3	0	0	11	14	21.4286	0	0	78.5714
GVGV position G2019
sRNA library	A (No. of reads)	C (No. of reads)	G (No. of reads)	T (No. of reads)	Total No. of 20-25 nt reads	%A	%C	%G	%T
BPO-80 redundant	0	0	12	1	13	0	0	92.3077	7.69231
BPO-80 non-redundant	0	0	11	1	12	0	0	91.6667	8.33333
BPO-105_deeper redundant	8	0	209	28	245	3.26531	0	85.3061	11.4286
BPO-105_deeper non-redundant	6	0	73	10	89	6.74157	0	82.0225	11.236
BPO-106_deeper redundant	1	1	7	1	10	10	10	70	10
BPO-106_deeper non-redundant	1	1	7	1	10	10	10	70	10
GVGV position G2022
sRNA library	A (No. of reads)	C (No. of reads)	G (No. of reads)	T (No. of reads)	Total No. of 20-25 nt reads	%A	%C	%G	%T
BPO-80 redundant	0	0	8	2	10	0	0	80	20
BPO-80 non-redundant	0	0	7	2	9	0	0	77.7778	22.2222
BPO-105_deeper redundant	4	0	171	7	182	2.1978	0	93.956	3.84615
BPO-105_deeper non-redundant	3	0	54	4	61	4.91803	0	88.5246	6.55738
BPO-106_deeper redundant	0	0	5	1	6	0	0	83.3333	16.6667
BPO-106_deeper non-redundant	0	0	5	1	6	0	0	83.3333	16.6667
GVGV position C2043
sRNA library	A (No. of reads)	C (No. of reads)	G (No. of reads)	T (No. of reads)	Total No. of 20-25 nt reads	%A	%C	%G	%T
BPO-80 redundant	1	8	0	2	11	9.09091	72.7273	0	18.1818
BPO-80 non-redundant	1	7	0	2	10	10	70	0	20
BPO-105_deeper redundant	1	198	0	25	224	0.446429	88.3929	0	11.1607
BPO-105_deeper non-redundant	1	84	0	16	101	0.990099	83.1683	0	15.8416
BPO-106_deeper redundant	0	10	0	2	12	0	83.3333	0	16.6667
BPO-106_deeper non-redundant	0	8	0	2	10	0	80	0	20
GVGV position T2142
sRNA library	A (No. of reads)	C (No. of reads)	G (No. of reads)	T (No. of reads)	Total No. of 20-25 nt reads	%A	%C	%G	%T
BPO-80 redundant	2	0	0	25	27	7.40741	0	0	92.5926
BPO-80 non-redundant	2	0	0	20	22	9.09091	0	0	90.9091
BPO-105_deeper redundant	39	2	1	368	410	9.5122	0.487805	0.243902	89.7561
BPO-105_deeper non-redundant	17	2	1	148	168	10.119	1.19048	0.595238	88.0952
BPO-106_deeper redundant	3	0	0	23	26	11.5385	0	0	88.4615
BPO-106_deeper non-redundant	2	0	0	17	19	10.5263	0	0	89.4737
GVGV position T2159
sRNA library	A (No. of reads)	C (No. of reads)	G (No. of reads)	T (No. of reads)	Total No. of 20-25 nt reads	%A	%C	%G	%T
BPO-80 redundant	0	0	0	25	25	0	0	0	100
BPO-80 non-redundant	0	0	0	20	20	0	0	0	100
BPO-105_deeper redundant	9	0	2	316	327	2.75229	0	0.611621	96.6361
BPO-105_deeper non-redundant	8	0	2	143	153	5.22876	0	1.30719	93.4641
BPO-106_deeper redundant	2	0	0	18	20	10	0	0	90
BPO-106_deeper non-redundant	2	0	0	14	16	12.5	0	0	87.5
GVGV position T2199
sRNA library	A (No. of reads)	C (No. of reads)	G (No. of reads)	T (No. of reads)	Total No. of 20-25 nt reads	%A	%C	%G	%T
BPO-80 redundant	4	0	0	8	12	33.3333	0	0	66.6667
BPO-80 non-redundant	2	0	0	7	9	22.2222	0	0	77.7778
BPO-105_deeper redundant	3	0	1	213	217	1.38249	0	0.460829	98.1567
BPO-105_deeper non-redundant	3	0	1	101	105	2.85714	0	0.952381	96.1905
BPO-106_deeper redundant	2	0	0	6	8	25	0	0	75
BPO-106_deeper non-redundant	2	0	0	6	8	25	0	0	75
GVGV position G2200
sRNA library	A (No. of reads)	C (No. of reads)	G (No. of reads)	T (No. of reads)	Total No. of 20-25 nt reads	%A	%C	%G	%T
BPO-80 redundant	7	0	5	0	12	58.3333	0	41.6667	0
BPO-80 non-redundant	4	0	5	0	9	44.4444	0	55.5556	0
BPO-105_deeper redundant	3	0	215	0	218	1.37615	0	98.6239	0
BPO-105_deeper non-redundant	3	0	103	0	106	2.83019	0	97.1698	0
BPO-106_deeper redundant	2	0	6	1	9	22.2222	0	66.6667	11.1111
BPO-106_deeper non-redundant	2	0	6	1	9	22.2222	0	66.6667	11.1111
GVGV position 2213
sRNA library	A (No. of reads)	C (No. of reads)	G (No. of reads)	T (No. of reads)	Total No. of 20-25 nt reads	%A	%C	%G	%T
BPO-80 redundant	0	0	0	7	7	0	0	0	100
BPO-80 non-redundant	0	0	0	7	7	0	0	0	100
BPO-105_deeper redundant	11	1	2	154	168	6.54762	0.595238	1.19048	91.6667
BPO-105_deeper non-redundant	6	1	2	75	84	7.14286	1.19048	2.38095	89.2857
BPO-106_deeper redundant	0	0	0	5	5	0	0	0	100
BPO-106_deeper non-redundant	0	0	0	5	5	0	0	0	100
GVGV position T2215
sRNA library	A (No. of reads)	C (No. of reads)	G (No. of reads)	T (No. of reads)	Total No. of 20-25 nt reads	%A	%C	%G	%T
BPO-80 redundant	0	1	0	7	8	0	12.5	0	87.5
BPO-80 non-redundant	0	1	0	7	8	0	12.5	0	87.5
BPO-105_deeper redundant	9	0	1	114	124	7.25806	0	0.806452	91.9355
BPO-105_deeper non-redundant	7	0	1	68	76	9.21053	0	1.31579	89.4737
BPO-106_deeper redundant	1	0	0	5	6	16.6667	0	0	83.3333
BPO-106_deeper non-redundant	1	0	0	4	5	20	0	0	80
GVGV position C2234
sRNA library	A (No. of reads)	C (No. of reads)	G (No. of reads)	T (No. of reads)	Total No. of 20-25 nt reads	%A	%C	%G	%T
BPO-80 redundant	0	30	0	3	33	0	90.9091	0	9.09091
BPO-80 non-redundant	0	27	0	3	30	0	90	0	10
BPO-105_deeper redundant	1	302	0	16	319	0.31348	94.6708	0	5.01567
BPO-105_deeper non-redundant	1	131	0	11	143	0.699301	91.6084	0	7.69231
BPO-106_deeper redundant	0	19	0	2	21	0	90.4762	0	9.52381
BPO-106_deeper non-redundant	0	13	0	2	15	0	86.6667	0	13.3333
GVGV position T2285
sRNA library	A (No. of reads)	C (No. of reads)	G (No. of reads)	T (No. of reads)	Total No. of 20-25 nt reads	%A	%C	%G	%T
BPO-80 redundant	4	0	0	14	18	22.2222	0	0	77.7778
BPO-80 non-redundant	3	0	0	11	14	21.4286	0	0	78.5714
BPO-105_deeper redundant	0	0	7	200	207	0	0	3.38164	96.6184
BPO-105_deeper non-redundant	0	0	3	104	107	0	0	2.80374	97.1963
BPO-106_deeper redundant	1	0	0	13	14	7.14286	0	0	92.8571
BPO-106_deeper non-redundant	1	0	0	9	10	10	0	0	90
GVGV position T2286
sRNA library	A (No. of reads)	C (No. of reads)	G (No. of reads)	T (No. of reads)	Total No. of 20-25 nt reads	%A	%C	%G	%T
BPO-80 redundant	5	0	0	14	19	26.3158	0	0	73.6842
BPO-80 non-redundant	3	0	0	11	14	21.4286	0	0	78.5714
BPO-105_deeper redundant	62	0	3	216	281	22.0641	0	1.06762	76.8683
BPO-105_deeper non-redundant	5	0	3	107	115	4.34783	0	2.6087	93.0435
BPO-106_deeper redundant	1	0	0	17	18	5.55556	0	0	94.4444
BPO-106_deeper non-redundant	1	0	0	11	12	8.33333	0	0	91.6667
GVGV position C2287
sRNA library	A (No. of reads)	C (No. of reads)	G (No. of reads)	T (No. of reads)	Total No. of 20-25 nt reads	%A	%C	%G	%T
BPO-80 redundant	2	20	1	1	24	8.33333	83.3333	4.16667	4.16667
BPO-80 non-redundant	1	13	1	1	16	6.25	81.25	6.25	6.25
BPO-105_deeper redundant	62	286	1	4	353	17.5637	81.0198	0.283286	1.13314
BPO-105_deeper non-redundant	5	122	1	3	131	3.81679	93.1298	0.763359	2.29008
BPO-106_deeper redundant	1	16	0	1	18	5.55556	88.8889	0	5.55556
BPO-106_deeper non-redundant	1	10	0	1	12	8.33333	83.3333	0	8.33333
GVGV position C2291
sRNA library	A (No. of reads)	C (No. of reads)	G (No. of reads)	T (No. of reads)	Total No. of 20-25 nt reads	%A	%C	%G	%T
BPO-80 redundant	3	35	0	0	38	7.89474	92.1053	0	0
BPO-80 non-redundant	3	25	0	0	28	10.7143	89.2857	0	0
BPO-105_deeper redundant	25	440	1	4	470	5.31915	93.617	0.212766	0.851064
BPO-105_deeper non-redundant	8	158	1	4	171	4.67836	92.3977	0.584795	2.33918
BPO-106_deeper redundant	0	19	0	0	19	0	100	0	0
BPO-106_deeper non-redundant	0	12	0	0	12	0	100	0	0
GVGV position T2294
sRNA library	A (No. of reads)	C (No. of reads)	G (No. of reads)	T (No. of reads)	Total No. of 20-25 nt reads	%A	%C	%G	%T
BPO-80 redundant	1	0	0	73	74	1.35135	0	0	98.6486
BPO-80 non-redundant	1	0	0	43	44	2.27273	0	0	97.7273
BPO-105_deeper redundant	11	1	9	848	869	1.26582	0.115075	1.03567	97.5834
BPO-105_deeper non-redundant	6	1	5	215	227	2.64317	0.440529	2.20264	94.7137
BPO-106_deeper redundant	3	0	1	40	44	6.81818	0	2.27273	90.9091
BPO-106_deeper non-redundant	2	0	1	18	21	9.52381	0	4.7619	85.7143
GVGV position T2317
sRNA library	A (No. of reads)	C (No. of reads)	G (No. of reads)	T (No. of reads)	Total No. of 20-25 nt reads	%A	%C	%G	%T
BPO-80 redundant	5	0	0	38	43	11.6279	0	0	88.3721
BPO-80 non-redundant	5	0	0	20	25	20	0	0	80
BPO-105_deeper redundant	27	0	1	420	448	6.02679	0	0.223214	93.75
BPO-105_deeper non-redundant	20	0	1	182	203	9.85222	0	0.492611	89.6552
BPO-106_deeper redundant	1	0	0	14	15	6.66667	0	0	93.3333
BPO-106_deeper non-redundant	1	0	0	12	13	7.69231	0	0	92.3077
GVGV position C2323
sRNA library	A (No. of reads)	C (No. of reads)	G (No. of reads)	T (No. of reads)	Total No. of 20-25 nt reads	%A	%C	%G	%T
BPO-80 redundant	0	15	0	1	16	0	93.75	0	6.25
BPO-80 non-redundant	0	13	0	1	14	0	92.8571	0	7.14286
BPO-105_deeper redundant	16	203	3	5	227	7.04846	89.4273	1.32159	2.20264
BPO-105_deeper non-redundant	13	96	2	3	114	11.4035	84.2105	1.75439	2.63158
BPO-106_deeper redundant	0	5	0	0	5	0	100	0	0
BPO-106_deeper non-redundant	0	5	0	0	5	0	100	0	0
GVGV position C2348
sRNA library	A (No. of reads)	C (No. of reads)	G (No. of reads)	T (No. of reads)	Total No. of 20-25 nt reads	%A	%C	%G	%T
BPO-80 redundant	0	37	0	3	40	0	92.5	0	7.5
BPO-80 non-redundant	0	26	0	3	29	0	89.6552	0	10.3448
BPO-105_deeper redundant	5	318	0	33	356	1.40449	89.3258	0	9.26966
BPO-105_deeper non-redundant	4	156	0	21	181	2.20994	86.1878	0	11.6022
BPO-106_deeper redundant	0	23	0	1	24	0	95.8333	0	4.16667
BPO-106_deeper non-redundant	0	17	0	1	18	0	94.4444	0	5.55556
GVGV position T2369
sRNA library	A (No. of reads)	C (No. of reads)	G (No. of reads)	T (No. of reads)	Total No. of 20-25 nt reads	%A	%C	%G	%T
BPO-80 redundant	2	0	4	21	27	7.40741	0	14.8148	77.7778
BPO-80 non-redundant	2	0	3	18	23	8.69565	0	13.0435	78.2609
BPO-105_deeper redundant	20	0	11	319	350	5.71429	0	3.14286	91.1429
BPO-105_deeper non-redundant	16	0	5	113	134	11.9403	0	3.73134	84.3284
BPO-106_deeper redundant	2	0	1	27	30	6.66667	0	3.33333	90
BPO-106_deeper non-redundant	1	0	1	19	21	4.7619	0	4.7619	90.4762
GVGV position T2371
sRNA library	A (No. of reads)	C (No. of reads)	G (No. of reads)	T (No. of reads)	Total No. of 20-25 nt reads	%A	%C	%G	%T
BPO-80 redundant	5	0	0	19	24	20.8333	0	0	79.1667
BPO-80 non-redundant	2	0	0	16	18	11.1111	0	0	88.8889
BPO-105_deeper redundant	4	0	0	315	319	1.25392	0	0	98.7461
BPO-105_deeper non-redundant	4	0	0	113	117	3.4188	0	0	96.5812
BPO-106_deeper redundant	0	0	0	27	27	0	0	0	100
BPO-106_deeper non-redundant	0	0	0	20	20	0	0	0	100
GVGV position G2372
sRNA library	A (No. of reads)	C (No. of reads)	G (No. of reads)	T (No. of reads)	Total No. of 20-25 nt reads	%A	%C	%G	%T
BPO-80 redundant	1	0	22	1	24	4.16667	0	91.6667	4.16667
BPO-80 non-redundant	1	0	19	1	21	4.7619	0	90.4762	4.7619
BPO-105_deeper redundant	6	0	336	2	344	1.74419	0	97.6744	0.581395
BPO-105_deeper non-redundant	6	0	117	2	125	4.8	0	93.6	1.6
BPO-106_deeper redundant	0	1	25	2	28	0	3.57143	89.2857	7.14286
BPO-106_deeper non-redundant	0	1	18	2	21	0	4.7619	85.7143	9.52381
GVGV position C2373
sRNA library	A (No. of reads)	C (No. of reads)	G (No. of reads)	T (No. of reads)	Total No. of 20-25 nt reads	%A	%C	%G	%T
BPO-80 redundant	1	17	0	1	19	5.26316	89.4737	0	5.26316
BPO-80 non-redundant	1	16	0	1	18	5.55556	88.8889	0	5.55556
BPO-105_deeper redundant	8	251	1	2	262	3.05344	95.8015	0.381679	0.763359
BPO-105_deeper non-redundant	7	109	1	2	119	5.88235	91.5966	0.840336	1.68067
BPO-106_deeper redundant	1	19	0	1	21	4.7619	90.4762	0	4.7619
BPO-106_deeper non-redundant	1	15	0	1	17	5.88235	88.2353	0	5.88235
GVGV position T2409
sRNA library	A (No. of reads)	C (No. of reads)	G (No. of reads)	T (No. of reads)	Total No. of 20-25 nt reads	%A	%C	%G	%T
BPO-80 redundant	2	0	0	12	14	14.2857	0	0	85.7143
BPO-80 non-redundant	2	0	0	12	14	14.2857	0	0	85.7143
BPO-105_deeper redundant	2	0	3	174	179	1.11732	0	1.67598	97.2067
BPO-105_deeper non-redundant	1	0	2	90	93	1.07527	0	2.15054	96.7742
BPO-106_deeper redundant	2	0	0	17	19	10.5263	0	0	89.4737
BPO-106_deeper non-redundant	2	0	0	13	15	13.3333	0	0	86.6667
GVGV position T2431
sRNA library	A (No. of reads)	C (No. of reads)	G (No. of reads)	T (No. of reads)	Total No. of 20-25 nt reads	%A	%C	%G	%T
BPO-80 redundant	6	0	6	90	102	5.88235	0	5.88235	88.2353
BPO-80 non-redundant	4	0	2	59	65	6.15385	0	3.07692	90.7692
BPO-105_deeper redundant	50	1	42	574	667	7.49625	0.149925	6.29685	86.057
BPO-105_deeper non-redundant	17	1	7	189	214	7.94393	0.46729	3.27103	88.3178
BPO-106_deeper redundant	9	0	2	56	67	13.4328	0	2.98507	83.5821
BPO-106_deeper non-redundant	6	0	2	32	40	15	0	5	80
GVGV position G2432
sRNA library	A (No. of reads)	C (No. of reads)	G (No. of reads)	T (No. of reads)	Total No. of 20-25 nt reads	%A	%C	%G	%T
BPO-80 redundant	8	0	92	0	100	8	0	92	0
BPO-80 non-redundant	3	0	61	0	64	4.6875	0	95.3125	0
BPO-105_deeper redundant	74	1	575	9	659	11.2291	0.151745	87.2534	1.36571
BPO-105_deeper non-redundant	14	1	189	6	210	6.66667	0.47619	90	2.85714
BPO-106_deeper redundant	7	0	56	0	63	11.1111	0	88.8889	0
BPO-106_deeper non-redundant	6	0	32	0	38	15.7895	0	84.2105	0
GVGV position G2434
sRNA library	A (No. of reads)	C (No. of reads)	G (No. of reads)	T (No. of reads)	Total No. of 20-25 nt reads	%A	%C	%G	%T
BPO-80 redundant	21	0	100	1	122	17.2131	0	81.9672	0.819672
BPO-80 non-redundant	11	0	62	1	74	14.8649	0	83.7838	1.35135
BPO-105_deeper redundant	90	0	550	9	649	13.8675	0	84.7458	1.38675
BPO-105_deeper non-redundant	17	0	190	7	214	7.94393	0	88.785	3.27103
BPO-106_deeper redundant	5	0	60	2	67	7.46269	0	89.5522	2.98507
BPO-106_deeper non-redundant	4	0	31	1	36	11.1111	0	86.1111	2.77778
GVGV position C2435
sRNA library	A (No. of reads)	C (No. of reads)	G (No. of reads)	T (No. of reads)	Total No. of 20-25 nt reads	%A	%C	%G	%T
BPO-80 redundant	13	100	1	3	117	11.1111	85.4701	0.854701	2.5641
BPO-80 non-redundant	4	64	1	3	72	5.55556	88.8889	1.38889	4.16667
BPO-105_deeper redundant	58	529	3	18	608	9.53947	87.0066	0.493421	2.96053
BPO-105_deeper non-redundant	9	183	3	12	207	4.34783	88.4058	1.44928	5.7971
BPO-106_deeper redundant	3	54	0	6	63	4.7619	85.7143	0	9.52381
BPO-106_deeper non-redundant	3	28	0	4	35	8.57143	80	0	11.4286
GVGV position T2483
sRNA library	A (No. of reads)	C (No. of reads)	G (No. of reads)	T (No. of reads)	Total No. of 20-25 nt reads	%A	%C	%G	%T
BPO-80 redundant	1	0	0	38	39	2.5641	0	0	97.4359
BPO-80 non-redundant	1	0	0	30	31	3.22581	0	0	96.7742
BPO-105_deeper redundant	13	1	0	269	283	4.59364	0.353357	0	95.053
BPO-105_deeper non-redundant	5	1	0	119	125	4	0.8	0	95.2
BPO-106_deeper redundant	3	0	0	18	21	14.2857	0	0	85.7143
BPO-106_deeper non-redundant	3	0	0	18	21	14.2857	0	0	85.7143
GVGV position T2484
sRNA library	A (No. of reads)	C (No. of reads)	G (No. of reads)	T (No. of reads)	Total No. of 20-25 nt reads	%A	%C	%G	%T
BPO-80 redundant	2	0	0	37	39	5.12821	0	0	94.8718
BPO-80 non-redundant	2	0	0	29	31	6.45161	0	0	93.5484
BPO-105_deeper redundant	14	2	0	251	267	5.24345	0.749064	0	94.0075
BPO-105_deeper non-redundant	5	2	0	111	118	4.23729	1.69492	0	94.0678
BPO-106_deeper redundant	2	0	0	18	20	10	0	0	90
BPO-106_deeper non-redundant	2	0	0	18	20	10	0	0	90
GVGV position T2485
sRNA library	A (No. of reads)	C (No. of reads)	G (No. of reads)	T (No. of reads)	Total No. of 20-25 nt reads	%A	%C	%G	%T
BPO-80 redundant	4	0	0	25	29	13.7931	0	0	86.2069
BPO-80 non-redundant	2	0	0	22	24	8.33333	0	0	91.6667
BPO-105_deeper redundant	24	0	2	182	208	11.5385	0	0.961538	87.5
BPO-105_deeper non-redundant	8	0	2	93	103	7.76699	0	1.94175	90.2913
BPO-106_deeper redundant	3	0	0	16	19	15.7895	0	0	84.2105
BPO-106_deeper non-redundant	3	0	0	16	19	15.7895	0	0	84.2105
GVGV position C2486
sRNA library	A (No. of reads)	C (No. of reads)	G (No. of reads)	T (No. of reads)	Total No. of 20-25 nt reads	%A	%C	%G	%T
BPO-80 redundant	6	20	1	0	27	22.2222	74.0741	3.7037	0
BPO-80 non-redundant	4	17	1	0	22	18.1818	77.2727	4.54545	0
BPO-105_deeper redundant	29	154	1	3	187	15.508	82.3529	0.534759	1.60428
BPO-105_deeper non-redundant	9	79	1	3	92	9.78261	85.8696	1.08696	3.26087
BPO-106_deeper redundant	4	12	0	1	17	23.5294	70.5882	0	5.88235
BPO-106_deeper non-redundant	4	12	0	1	17	23.5294	70.5882	0	5.88235
GVGV position T2487
sRNA library	A (No. of reads)	C (No. of reads)	G (No. of reads)	T (No. of reads)	Total No. of 20-25 nt reads	%A	%C	%G	%T
BPO-80 redundant	2	1	0	19	22	9.09091	4.54545	0	86.3636
BPO-80 non-redundant	2	1	0	16	19	10.5263	5.26316	0	84.2105
BPO-105_deeper redundant	8	2	1	137	148	5.40541	1.35135	0.675676	92.5676
BPO-105_deeper non-redundant	4	2	1	68	75	5.33333	2.66667	1.33333	90.6667
BPO-106_deeper redundant	2	0	1	11	14	14.2857	0	7.14286	78.5714
BPO-106_deeper non-redundant	2	0	1	11	14	14.2857	0	7.14286	78.5714
GVGV position G2491
sRNA library	A (No. of reads)	C (No. of reads)	G (No. of reads)	T (No. of reads)	Total No. of 20-25 nt reads	%A	%C	%G	%T
BPO-80 redundant	2	0	12	0	14	14.2857	0	85.7143	0
BPO-80 non-redundant	2	0	11	0	13	15.3846	0	84.6154	0
BPO-105_deeper redundant	7	0	95	2	104	6.73077	0	91.3462	1.92308
BPO-105_deeper non-redundant	6	0	52	2	60	10	0	86.6667	3.33333
BPO-106_deeper redundant	0	0	9	0	9	0	0	100	0
BPO-106_deeper non-redundant	0	0	9	0	9	0	0	100	0
GVGV position G2495
sRNA library	A (No. of reads)	C (No. of reads)	G (No. of reads)	T (No. of reads)	Total No. of 20-25 nt reads	%A	%C	%G	%T
BPO-80 redundant	8	0	32	0	40	20	0	80	0
BPO-80 non-redundant	4	0	25	0	29	13.7931	0	86.2069	0
BPO-105_deeper redundant	18	0	235	9	262	6.87023	0	89.6947	3.43511
BPO-105_deeper non-redundant	8	0	95	4	107	7.47664	0	88.785	3.73832
BPO-106_deeper redundant	2	0	25	0	27	7.40741	0	92.5926	0
BPO-106_deeper non-redundant	2	0	20	0	22	9.09091	0	90.9091	0
GVGV position T2498
sRNA library	A (No. of reads)	C (No. of reads)	G (No. of reads)	T (No. of reads)	Total No. of 20-25 nt reads	%A	%C	%G	%T
BPO-80 redundant	6	0	0	58	64	9.375	0	0	90.625
BPO-80 non-redundant	5	0	0	35	40	12.5	0	0	87.5
BPO-105_deeper redundant	18	0	7	346	371	4.85175	0	1.88679	93.2615
BPO-105_deeper non-redundant	8	0	3	124	135	5.92593	0	2.22222	91.8519
BPO-106_deeper redundant	2	0	0	42	44	4.54545	0	0	95.4545
BPO-106_deeper non-redundant	2	0	0	26	28	7.14286	0	0	92.8571
GVGV position C2522
sRNA library	A (No. of reads)	C (No. of reads)	G (No. of reads)	T (No. of reads)	Total No. of 20-25 nt reads	%A	%C	%G	%T
BPO-80 redundant	3	32	0	0	35	8.57143	91.4286	0	0
BPO-80 non-redundant	1	17	0	0	18	5.55556	94.4444	0	0
BPO-105_deeper redundant	14	310	1	8	333	4.2042	93.0931	0.3003	2.4024
BPO-105_deeper non-redundant	6	86	1	5	98	6.12245	87.7551	1.02041	5.10204
BPO-106_deeper redundant	4	37	0	0	41	9.7561	90.2439	0	0
BPO-106_deeper non-redundant	2	16	0	0	18	11.1111	88.8889	0	0
GVGV position T2524
sRNA library	A (No. of reads)	C (No. of reads)	G (No. of reads)	T (No. of reads)	Total No. of 20-25 nt reads	%A	%C	%G	%T
BPO-80 redundant	1	0	0	28	29	3.44828	0	0	96.5517
BPO-80 non-redundant	1	0	0	13	14	7.14286	0	0	92.8571
BPO-105 redundant	4	1	0	43	48	8.33333	2.08333	0	89.5833
BPO-105_deeper non-redundant	6	1	0	73	80	7.5	1.25	0	91.25
BPO-106_deeper redundant	5	0	0	35	40	12.5	0	0	87.5
BPO-106_deeper non-redundant	2	0	0	15	17	11.7647	0	0	88.2353
GVGV position G2552
sRNA library	A (No. of reads)	C (No. of reads)	G (No. of reads)	T (No. of reads)	Total No. of 20-25 nt reads	%A	%C	%G	%T
BPO-80 redundant	5	0	33	0	38	13.1579	0	86.8421	0
BPO-80 non-redundant	4	0	20	0	24	16.6667	0	83.3333	0
BPO-105_deeper redundant	14	0	331	0	345	4.05797	0	95.942	0
BPO-105_deeper non-redundant	5	0	122	0	127	3.93701	0	96.063	0
BPO-106_deeper redundant	0	0	14	1	15	0	0	93.3333	6.66667
BPO-106_deeper non-redundant	0	0	12	1	13	0	0	92.3077	7.69231
GVGV position C2572
sRNA library	A (No. of reads)	C (No. of reads)	G (No. of reads)	T (No. of reads)	Total No. of 20-25 nt reads	%A	%C	%G	%T
BPO-80 redundant	1	194	0	3	198	0.505051	97.9798	0	1.51515
BPO-80 non-redundant	1	94	0	2	97	1.03093	96.9072	0	2.06186
BPO-105_deeper redundant	27	1929	1	18	1975	1.36709	97.6709	0.0506329	0.911392
BPO-105_deeper non-redundant	12	377	1	12	402	2.98507	93.7811	0.248756	2.98507
BPO-106_deeper redundant	4	77	0	10	91	4.3956	84.6154	0	10.989
BPO-106_deeper non-redundant	3	50	0	5	58	5.17241	86.2069	0	8.62069
GVGV position G2579
sRNA library	A (No. of reads)	C (No. of reads)	G (No. of reads)	T (No. of reads)	Total No. of 20-25 nt reads	%A	%C	%G	%T
BPO-80 redundant	6	0	105	0	111	5.40541	0	94.5946	0
BPO-80 non-redundant	5	0	62	0	67	7.46269	0	92.5373	0
BPO-105_deeper redundant	80	1	1026	23	1130	7.07965	0.0884956	90.7965	2.0354
BPO-105_deeper non-redundant	30	1	254	12	297	10.101	0.3367	85.5219	4.0404
BPO-106_deeper redundant	5	0	52	0	57	8.77193	0	91.2281	0
BPO-106_deeper non-redundant	2	0	38	0	40	5	0	95	0
GVGV position T2582
sRNA library	A (No. of reads)	C (No. of reads)	G (No. of reads)	T (No. of reads)	Total No. of 20-25 nt reads	%A	%C	%G	%T
BPO-80 redundant	14	0	1	34	49	28.5714	0	2.04082	69.3878
BPO-80 non-redundant	9	0	1	28	38	23.6842	0	2.63158	73.6842
BPO-105_deeper redundant	135	7	10	461	613	22.0228	1.14192	1.63132	75.2039
BPO-105_deeper non-redundant	31	5	8	173	217	14.2857	2.30415	3.68664	79.7235
BPO-106_deeper redundant	6	0	0	24	30	20	0	0	80
BPO-106_deeper non-redundant	5	0	0	22	27	18.5185	0	0	81.4815
GVGV position G2583
sRNA library	A (No. of reads)	C (No. of reads)	G (No. of reads)	T (No. of reads)	Total No. of 20-25 nt reads	%A	%C	%G	%T
BPO-80 redundant	4	0	33	1	38	10.5263	0	86.8421	2.63158
BPO-80 non-redundant	4	0	26	1	31	12.9032	0	83.871	3.22581
BPO-105_deeper redundant	24	2	324	9	359	6.68524	0.557103	90.2507	2.50696
BPO-105_deeper non-redundant	13	2	147	9	171	7.60234	1.16959	85.9649	5.26316
BPO-106_deeper redundant	5	0	16	0	21	23.8095	0	76.1905	0
BPO-106_deeper non-redundant	3	0	16	0	19	15.7895	0	84.2105	0
GVGV position A2597
sRNA library	A (No. of reads)	C (No. of reads)	G (No. of reads)	T (No. of reads)	Total No. of 20-25 nt reads	%A	%C	%G	%T
BPO-80 redundant	36	0	1	1	38	94.7368	0	2.63158	2.63158
BPO-80 non-redundant	25	0	1	1	27	92.5926	0	3.7037	3.7037
BPO-105_deeper redundant	323	0	7	7	337	95.8457	0	2.07715	2.07715
BPO-105_deeper non-redundant	142	0	4	6	152	93.4211	0	2.63158	3.94737
BPO-106_deeper redundant	21	0	2	1	24	87.5	0	8.33333	4.16667
BPO-106_deeper non-redundant	15	0	2	1	18	83.3333	0	11.1111	5.55556
GVGV position G2598
sRNA library	A (No. of reads)	C (No. of reads)	G (No. of reads)	T (No. of reads)	Total No. of 20-25 nt reads	%A	%C	%G	%T
BPO-80 redundant	4	1	27	1	33	12.1212	3.0303	81.8182	3.0303
BPO-80 non-redundant	3	1	20	1	25	12	4	80	4
BPO-105_deeper redundant	40	1	260	5	306	13.0719	0.326797	84.9673	1.63399
BPO-105_deeper non-redundant	12	1	125	4	142	8.4507	0.704225	88.0282	2.8169
BPO-106_deeper redundant	2	0	22	1	25	8	0	88	4
BPO-106_deeper non-redundant	2	0	13	1	16	12.5	0	81.25	6.25
GVGV position C2630
sRNA library	A (No. of reads)	C (No. of reads)	G (No. of reads)	T (No. of reads)	Total No. of 20-25 nt reads	%A	%C	%G	%T
BPO-80 redundant	1	89	1	7	98	1.02041	90.8163	1.02041	7.14286
BPO-80 non-redundant	1	41	1	6	49	2.04082	83.6735	2.04082	12.2449
BPO-105_deeper redundant	3	853	0	26	882	0.340136	96.712	0	2.94785
BPO-105_deeper non-redundant	3	202	0	18	223	1.34529	90.583	0	8.07175
BPO-106_deeper redundant	0	63	0	2	65	0	96.9231	0	3.07692
BPO-106_deeper non-redundant	0	35	0	2	37	0	94.5946	0	5.40541
GVGV position C2662
sRNA library	A (No. of reads)	C (No. of reads)	G (No. of reads)	T (No. of reads)	Total No. of 20-25 nt reads	%A	%C	%G	%T
BPO-80 redundant	0	55	1	0	56	0	98.2143	1.78571	0
BPO-80 non-redundant	0	29	1	0	30	0	96.6667	3.33333	0
BPO-105_deeper redundant	15	553	0	4	572	2.62238	96.6783	0	0.699301
BPO-105_deeper non-redundant	8	163	0	4	175	4.57143	93.1429	0	2.28571
BPO-106_deeper redundant	4	38	0	0	42	9.52381	90.4762	0	0
BPO-106_deeper non-redundant	3	17	0	0	20	15	85	0	0
GVGV position C2663
sRNA library	A (No. of reads)	C (No. of reads)	G (No. of reads)	T (No. of reads)	Total No. of 20-25 nt reads	%A	%C	%G	%T
BPO-80 redundant	2	54	0	0	56	3.57143	96.4286	0	0
BPO-80 non-redundant	2	28	0	0	30	6.66667	93.3333	0	0
BPO-105_deeper redundant	3	541	0	13	557	0.5386	97.1275	0	2.33393
BPO-105_deeper non-redundant	3	153	0	9	165	1.81818	92.7273	0	5.45455
BPO-106_deeper redundant	0	37	3	0	40	0	92.5	7.5	0
BPO-106_deeper non-redundant	0	16	2	0	18	0	88.8889	11.1111	0
GVGV position T2696
sRNA library	A (No. of reads)	C (No. of reads)	G (No. of reads)	T (No. of reads)	Total No. of 20-25 nt reads	%A	%C	%G	%T
BPO-80 redundant	3	0	0	47	50	6	0	0	94
BPO-80 non-redundant	3	0	0	27	30	10	0	0	90
BPO-105_deeper redundant	7	2	6	649	664	1.05422	0.301205	0.903614	97.741
BPO-105_deeper non-redundant	5	2	4	162	173	2.89017	1.15607	2.31214	93.6416
BPO-106_deeper redundant	0	0	1	83	84	0	0	1.19048	98.8095
BPO-106_deeper non-redundant	0	0	1	26	27	0	0	3.7037	96.2963
GVGV position C2706
sRNA library	A (No. of reads)	C (No. of reads)	G (No. of reads)	T (No. of reads)	Total No. of 20-25 nt reads	%A	%C	%G	%T
BPO-80 redundant	0	40	7	0	47	0	85.1064	14.8936	0
BPO-80 non-redundant	0	31	1	0	32	0	96.875	3.125	0
BPO-105_deeper redundant	1	393	33	2	429	0.2331	91.6084	7.69231	0.4662
BPO-105_deeper non-redundant	1	151	6	2	160	0.625	94.375	3.75	1.25
BPO-106_deeper redundant	0	27	39	0	66	0	40.9091	59.0909	0
BPO-106_deeper non-redundant	0	20	5	0	25	0	80	20	0
GVGV position C2714
sRNA library	A (No. of reads)	C (No. of reads)	G (No. of reads)	T (No. of reads)	Total No. of 20-25 nt reads	%A	%C	%G	%T
BPO-80 redundant	0	32	0	2	34	0	94.1176	0	5.88235
BPO-80 non-redundant	0	26	0	2	28	0	92.8571	0	7.14286
BPO-105_deeper redundant	5	291	0	17	313	1.59744	92.9712	0	5.43131
BPO-105_deeper non-redundant	5	130	0	12	147	3.40136	88.4354	0	8.16327
BPO-106_deeper redundant	0	19	0	2	21	0	90.4762	0	9.52381
BPO-106_deeper non-redundant	0	15	0	2	17	0	88.2353	0	11.7647
GVGV position C2715
sRNA library	A (No. of reads)	C (No. of reads)	G (No. of reads)	T (No. of reads)	Total No. of 20-25 nt reads	%A	%C	%G	%T
BPO-80 redundant	0	0	33	0	33	0	0	100	0
BPO-80 non-redundant	0	0	27	0	27	0	0	100	0
BPO-105_deeper redundant	7	1	288	5	301	2.32558	0.332226	95.6811	1.66113
BPO-105_deeper non-redundant	7	1	128	4	140	5	0.714286	91.4286	2.85714
BPO-106_deeper redundant	2	0	21	1	24	8.33333	0	87.5	4.16667
BPO-106_deeper non-redundant	2	0	17	1	20	10	0	85	5
GVGV position G2721
sRNA library	A (No. of reads)	C (No. of reads)	G (No. of reads)	T (No. of reads)	Total No. of 20-25 nt reads	%A	%C	%G	%T
BPO-80 redundant	4	0	25	1	30	13.3333	0	83.3333	3.33333
BPO-80 non-redundant	3	0	19	1	23	13.0435	0	82.6087	4.34783
BPO-105_deeper redundant	21	1	269	3	294	7.14286	0.340136	91.4966	1.02041
BPO-105_deeper non-redundant	10	1	117	3	131	7.63359	0.763359	89.313	2.29008
BPO-106_deeper redundant	2	0	17	1	20	10	0	85	5
BPO-106_deeper non-redundant	2	0	16	1	19	10.5263	0	84.2105	5.26316
GVGV position C2723
sRNA library	A (No. of reads)	C (No. of reads)	G (No. of reads)	T (No. of reads)	Total No. of 20-25 nt reads	%A	%C	%G	%T
BPO-80 redundant	2	18	0	0	20	10	90	0	0
BPO-80 non-redundant	2	15	0	0	17	11.7647	88.2353	0	0
BPO-105_deeper redundant	7	199	2	11	219	3.19635	90.8676	0.913242	5.02283
BPO-105_deeper non-redundant	3	104	2	7	116	2.58621	89.6552	1.72414	6.03448
BPO-106_deeper redundant	2	13	0	1	16	12.5	81.25	0	6.25
BPO-106_deeper non-redundant	2	13	0	1	16	12.5	81.25	0	6.25
GVGV position T2726
sRNA library	A (No. of reads)	C (No. of reads)	G (No. of reads)	T (No. of reads)	Total No. of 20-25 nt reads	%A	%C	%G	%T
BPO-80 redundant	3	0	0	20	23	13.0435	0	0	86.9565
BPO-80 non-redundant	3	0	0	16	19	15.7895	0	0	84.2105
BPO-105_deeper redundant	6	1	2	228	237	2.53165	0.421941	0.843882	96.2025
BPO-105_deeper non-redundant	5	1	1	118	125	4	0.8	0.8	94.4
BPO-106_deeper redundant	1	0	0	14	15	6.66667	0	0	93.3333
BPO-106_deeper non-redundant	1	0	0	14	15	6.66667	0	0	93.3333
GVGV position C2741
sRNA library	A (No. of reads)	C (No. of reads)	G (No. of reads)	T (No. of reads)	Total No. of 20-25 nt reads	%A	%C	%G	%T
BPO-80 redundant	0	64	0	8	72	0	88.8889	0	11.1111
BPO-80 non-redundant	0	28	0	6	34	0	82.3529	0	17.6471
BPO-105_deeper redundant	4	471	0	24	499	0.801603	94.3888	0	4.80962
BPO-105_deeper non-redundant	3	150	0	19	172	1.74419	87.2093	0	11.0465
BPO-106_deeper redundant	0	35	0	1	36	0	97.2222	0	2.77778
BPO-106_deeper non-redundant	0	20	0	1	21	0	95.2381	0	4.7619
GVGV position G2757
sRNA library	A (No. of reads)	C (No. of reads)	G (No. of reads)	T (No. of reads)	Total No. of 20-25 nt reads	%A	%C	%G	%T
BPO-80 redundant	0	0	20	0	20	0	0	100	0
BPO-80 non-redundant	0	0	16	0	16	0	0	100	0
BPO-105_deeper redundant	4	0	165	4	173	2.31214	0	95.3757	2.31214
BPO-105_deeper non-redundant	4	0	80	3	87	4.5977	0	91.954	3.44828
BPO-106_deeper redundant	1	0	15	4	20	5	0	75	20
BPO-106_deeper non-redundant	1	0	9	2	12	8.33333	0	75	16.6667
GVGV position C2759
sRNA library	A (No. of reads)	C (No. of reads)	G (No. of reads)	T (No. of reads)	Total No. of 20-25 nt reads	%A	%C	%G	%T
BPO-80 redundant	0	18	1	2	21	0	85.7143	4.7619	9.52381
BPO-80 non-redundant	0	14	1	2	17	0	82.3529	5.88235	11.7647
BPO-105_deeper redundant	6	150	0	3	159	3.77358	94.3396	0	1.88679
BPO-105_deeper non-redundant	5	74	0	3	82	6.09756	90.2439	0	3.65854
BPO-106_deeper redundant	0	13	0	1	14	0	92.8571	0	7.14286
BPO-106_deeper non-redundant	0	7	0	1	8	0	87.5	0	12.5
GVGV position T2762
sRNA library	A (No. of reads)	C (No. of reads)	G (No. of reads)	T (No. of reads)	Total No. of 20-25 nt reads	%A	%C	%G	%T
BPO-80 redundant	0	20	0	1	21	0	95.2381	0	4.7619
BPO-80 non-redundant	0	16	0	1	17	0	94.1176	0	5.88235
BPO-105_deeper redundant	0	176	0	6	182	0	96.7033	0	3.2967
BPO-105_deeper non-redundant	0	92	0	4	96	0	95.8333	0	4.16667
BPO-106_deeper redundant	0	11	0	5	16	0	68.75	0	31.25
BPO-106_deeper non-redundant	0	8	0	2	10	0	80	0	20
GVGV position T2979
sRNA library	A (No. of reads)	C (No. of reads)	G (No. of reads)	T (No. of reads)	Total No. of 20-25 nt reads	%A	%C	%G	%T
BPO-80 redundant	0	0	0	34	34	0	0	0	100
BPO-80 non-redundant	0	0	0	26	26	0	0	0	100
BPO-105_deeper redundant	9	4	3	510	526	1.71103	0.760456	0.570342	96.9582
BPO-105_deeper non-redundant	6	2	2	180	190	3.15789	1.05263	1.05263	94.7368
BPO-106_deeper redundant	4	1	0	20	25	16	4	0	80
BPO-106_deeper non-redundant	2	1	0	15	18	11.1111	5.55556	0	83.3333
GVGV position G2980
sRNA library	A (No. of reads)	C (No. of reads)	G (No. of reads)	T (No. of reads)	Total No. of 20-25 nt reads	%A	%C	%G	%T
BPO-80 redundant	1	0	30	0	31	3.22581	0	96.7742	0
BPO-80 non-redundant	1	0	22	0	23	4.34783	0	95.6522	0
BPO-105_deeper redundant	11	2	460	0	473	2.32558	0.422833	97.2516	0
BPO-105_deeper non-redundant	8	1	168	0	177	4.51977	0.564972	94.9153	0
BPO-106_deeper redundant	0	2	17	2	21	0	9.52381	80.9524	9.52381
BPO-106_deeper non-redundant	0	1	13	1	15	0	6.66667	86.6667	6.66667
GVGV position G2981
sRNA library	A (No. of reads)	C (No. of reads)	G (No. of reads)	T (No. of reads)	Total No. of 20-25 nt reads	%A	%C	%G	%T
BPO-80 redundant	5	0	24	0	29	17.2414	0	82.7586	0
BPO-80 non-redundant	4	0	17	0	21	19.0476	0	80.9524	0
BPO-105_deeper redundant	19	2	417	6	444	4.27928	0.45045	93.9189	1.35135
BPO-105_deeper non-redundant	6	2	150	6	164	3.65854	1.21951	91.4634	3.65854
BPO-106_deeper redundant	0	0	17	0	17	0	0	100	0
BPO-106_deeper non-redundant	0	0	13	0	13	0	0	100	0
GVGV position C2982
sRNA library	A (No. of reads)	C (No. of reads)	G (No. of reads)	T (No. of reads)	Total No. of 20-25 nt reads	%A	%C	%G	%T
BPO-80 redundant	4	0	24	1	29	13.7931	0	82.7586	3.44828
BPO-80 non-redundant	3	0	17	1	21	14.2857	0	80.9524	4.7619
BPO-105_deeper redundant	13	4	411	2	430	3.02326	0.930233	95.5814	0.465116
BPO-105_deeper non-redundant	2	2	151	2	157	1.27389	1.27389	96.1783	1.27389
BPO-106_deeper redundant	0	0	16	0	16	0	0	100	0
BPO-106_deeper non-redundant	0	0	12	0	12	0	0	100	0
GVGV position G3083
sRNA library	A (No. of reads)	C (No. of reads)	G (No. of reads)	T (No. of reads)	Total No. of 20-25 nt reads	%A	%C	%G	%T
BPO-80 redundant	2	0	9	0	11	18.1818	0	81.8182	0
BPO-80 non-redundant	1	0	8	0	9	11.1111	0	88.8889	0
BPO-105_deeper redundant	10	0	121	4	135	7.40741	0	89.6296	2.96296
BPO-105_deeper non-redundant	4	0	61	2	67	5.97015	0	91.0448	2.98507
BPO-106_deeper redundant	0	0	8	0	8	0	0	100	0
BPO-106_deeper non-redundant	0	0	7	0	7	0	0	100	0
GVGV position T3124
sRNA library	A (No. of reads)	C (No. of reads)	G (No. of reads)	T (No. of reads)	Total No. of 20-25 nt reads	%A	%C	%G	%T
BPO-80 redundant	0	0	0	10	10	0	0	0	100
BPO-80 non-redundant	0	0	0	9	9	0	0	0	100
BPO-105_deeper redundant	16	0	2	105	123	13.0081	0	1.62602	85.3659
BPO-105_deeper non-redundant	8	0	1	70	79	10.1266	0	1.26582	88.6076
BPO-106_deeper redundant	1	0	0	7	8	12.5	0	0	87.5
BPO-106_deeper non-redundant	1	0	0	6	7	14.2857	0	0	85.7143
GVGV position C3176
sRNA library	A (No. of reads)	C (No. of reads)	G (No. of reads)	T (No. of reads)	Total No. of 20-25 nt reads	%A	%C	%G	%T
BPO-80 redundant	0	6	0	1	7	0	85.7143	0	14.2857
BPO-80 non-redundant	0	5	0	1	6	0	83.3333	0	16.6667
BPO-105_deeper redundant	9	77	0	1	87	10.3448	88.5057	0	1.14943
BPO-105_deeper non-redundant	6	49	0	1	56	10.7143	87.5	0	1.78571
BPO-106_deeper redundant	0	1	0	0	1	0	100	0	0
BPO-106_deeper non-redundant	0	1	0	0	1	0	100	0	0
GVGV position A3204
sRNA library	A (No. of reads)	C (No. of reads)	G (No. of reads)	T (No. of reads)	Total No. of 20-25 nt reads	%A	%C	%G	%T
BPO-80 redundant	0	0	0	0	0	#DIV/0!	#DIV/0!	#DIV/0!	#DIV/0!
BPO-80 non-redundant	0	0	0	0	0	#DIV/0!	#DIV/0!	#DIV/0!	#DIV/0!
BPO-105_deeper redundant	15	0	10	1	26	57.6923	0	38.4615	3.84615
BPO-105_deeper non-redundant	13	0	5	1	19	68.4211	0	26.3158	5.26316
BPO-106_deeper redundant	1	0	2	0	3	33.3333	0	66.6667	0
BPO-106_deeper non-redundant	1	0	2	0	3	33.3333	0	66.6667	0
GVGV position T3205
sRNA library	A (No. of reads)	C (No. of reads)	G (No. of reads)	T (No. of reads)	Total No. of 20-25 nt reads	%A	%C	%G	%T
BPO-80 redundant	1	0	0	0	1	100	0	0	0
BPO-80 non-redundant	1	0	0	0	1	100	0	0	0
BPO-105_deeper redundant	0	5	0	25	30	0	16.6667	0	83.3333
BPO-105_deeper non-redundant	0	2	0	20	22	0	9.09091	0	90.9091
BPO-106_deeper redundant	0	3	0	1	4	0	75	0	25
BPO-106_deeper non-redundant	0	3	0	1	4	0	75	0	25
GVGV position T3206
sRNA library	A (No. of reads)	C (No. of reads)	G (No. of reads)	T (No. of reads)	Total No. of 20-25 nt reads	%A	%C	%G	%T
BPO-80 redundant	0	0	1	1	2	0	0	50	50
BPO-80 non-redundant	0	0	1	1	2	0	0	50	50
BPO-105_deeper redundant	0	3	5	27	35	0	8.57143	14.2857	77.1429
BPO-105_deeper non-redundant	0	2	4	20	26	0	7.69231	15.3846	76.9231
BPO-106_deeper redundant	0	0	0	6	6	0	0	0	100
BPO-106_deeper non-redundant	0	0	0	6	6	0	0	0	100

## Sheet: Table S3F GYSVd1-red
GYSVd1_red position T35
sRNA library	A (No. of reads)	C (No. of reads)	G (No. of reads)	T (No. of reads)	Total No. of 20-25 nt reads	%A	%C	%G	%T
BPO-80 (red) redundant	221	4	0	3016	3241	6.81888	0.123419	0	93.0577
BPO-80 (red) non-redundant	49	3	0	194	246	19.9187	1.21951	0	78.8618
BPO-105 (red) redundant	170	6	1	2770	2947	5.76858	0.203597	0.0339328	93.9939
BPO-105 (red) non-redundant	43	2	1	216	262	16.4122	0.763359	0.381679	82.4427
BPO-105_deeper redundant	1107	26	2	16543	17678	6.26202	0.147075	0.0113135	93.5796
BPO-105_deeper non-redundant	92	8	2	506	608	15.1316	1.31579	0.328947	83.2237
BPO-106 (red) redundant	4	3	2	2727	2736	0.146199	0.109649	0.0730994	99.6711
BPO-106 (red) non-redundant	4	2	1	237	244	1.63934	0.819672	0.409836	97.1311
BPO-106_deeper redundant	9	57	16	16307	16389	0.0549149	0.347794	0.0976265	99.4997
BPO-106_deeper non-redundant	6	15	8	566	595	1.0084	2.52101	1.34454	95.1261
GYSVd1_red position G91
sRNA library	A (No. of reads)	C (No. of reads)	G (No. of reads)	T (No. of reads)	Total No. of 20-25 nt reads	%A	%C	%G	%T
BPO-80 (red) redundant	163	4	3331	6	3504	4.65183	0.114155	95.0628	0.171233
BPO-80 (red) non-redundant	46	4	221	6	277	16.6065	1.44404	79.7834	2.16606
BPO-105 (red) redundant	94	1	2385	27	2507	3.7495	0.0398883	95.1336	1.07698
BPO-105 (red) non-redundant	37	1	239	16	293	12.628	0.341297	81.57	5.46075
BPO-105_deeper redundant	566	14	13743	156	14479	3.90911	0.0966918	94.9168	1.07742
BPO-105_deeper non-redundant	91	9	630	46	776	11.7268	1.15979	81.1856	5.92784
BPO-106 (red) redundant	6	9	2543	25	2583	0.232288	0.348432	98.4514	0.967867
BPO-106 (red) non-redundant	4	7	287	12	310	1.29032	2.25806	92.5806	3.87097
BPO-106_deeper redundant	44	24	15976	158	16202	0.271571	0.14813	98.6051	0.975188
BPO-106_deeper non-redundant	18	13	705	28	764	2.35602	1.70157	92.2775	3.66492
GYSVd1_red position C120
sRNA library	A (No. of reads)	C (No. of reads)	G (No. of reads)	T (No. of reads)	Total No. of 20-25 nt reads	%A	%C	%G	%T
BPO-80 (red) redundant	35	3684	1	367	4087	0.856374	90.1395	0.0244678	8.97969
BPO-80 (red) non-redundant	27	354	1	93	475	5.68421	74.5263	0.210526	19.5789
BPO-105 (red) redundant	45	2791	4	191	3031	1.48466	92.0818	0.13197	6.30155
BPO-105 (red) non-redundant	34	360	3	61	458	7.42358	78.6026	0.655022	13.3188
BPO-105_deeper redundant	294	17077	10	1064	18445	1.59393	92.5834	0.0542152	5.7685
BPO-105_deeper non-redundant	106	866	8	170	1150	9.21739	75.3043	0.695652	14.7826
BPO-106 (red) redundant	12	3549	4	16	3581	0.335102	99.1064	0.111701	0.446803
BPO-106 (red) non-redundant	10	393	4	12	419	2.38663	93.7947	0.954654	2.86396
BPO-106_deeper redundant	101	21779	13	90	21983	0.459446	99.072	0.0591366	0.409407
BPO-106_deeper non-redundant	56	1047	12	49	1164	4.811	89.9485	1.03093	4.20962
GYSVd1_red position T205
sRNA library	A (No. of reads)	C (No. of reads)	G (No. of reads)	T (No. of reads)	Total No. of 20-25 nt reads	%A	%C	%G	%T
BPO-80 (red) redundant	410	6	5	15948	16369	2.50473	0.0366547	0.0305455	97.4281
BPO-80 (red) non-redundant	75	5	3	672	755	9.93377	0.662252	0.397351	89.0066
BPO-105 (red) redundant	328	17	25	13044	13414	2.44521	0.126733	0.186372	97.2417
BPO-105 (red) non-redundant	80	9	6	665	760	10.5263	1.18421	0.789474	87.5
BPO-105_deeper redundant	2224	61	179	77471	79935	2.78226	0.076312	0.223932	96.9175
BPO-105_deeper non-redundant	203	17	22	1709	1951	10.4049	0.871348	1.12763	87.5961
BPO-106 (red) redundant	426	20	45	15598	16089	2.64777	0.124309	0.279694	96.9482
BPO-106 (red) non-redundant	97	5	10	760	872	11.1239	0.573394	1.14679	87.156
BPO-106_deeper redundant	2369	82	298	93682	96431	2.45668	0.0850349	0.309029	97.1493
BPO-106_deeper non-redundant	198	18	36	1911	2163	9.15395	0.832178	1.66436	88.3495
GYSVd1_red position T211
sRNA library	A (No. of reads)	C (No. of reads)	G (No. of reads)	T (No. of reads)	Total No. of 20-25 nt reads	%A	%C	%G	%T
BPO-80 (red) redundant	183	8	7	13339	13537	1.35185	0.0590973	0.0517101	98.5373
BPO-80 (red) non-redundant	75	7	5	603	690	10.8696	1.01449	0.724638	87.3913
BPO-105 (red) redundant	113	6	3	11764	11886	0.950698	0.0504796	0.0252398	98.9736
BPO-105 (red) non-redundant	55	6	2	633	696	7.9023	0.862069	0.287356	90.9483
BPO-105_deeper redundant	720	14	32	71006	71772	1.00318	0.0195062	0.0445856	98.9327
BPO-105_deeper non-redundant	161	12	18	1608	1799	8.94942	0.667037	1.00056	89.383
BPO-106 (red) redundant	58	3	3	13677	13741	0.422094	0.0218325	0.0218325	99.5342
BPO-106 (red) non-redundant	36	3	3	717	759	4.74308	0.395257	0.395257	94.4664
BPO-106_deeper redundant	255	16	36	83329	83636	0.304893	0.0191305	0.0430437	99.6329
BPO-106_deeper non-redundant	96	14	19	1774	1903	5.04467	0.735681	0.998424	93.2212
GYSVd1_red position A252
sRNA library	A (No. of reads)	C (No. of reads)	G (No. of reads)	T (No. of reads)	Total No. of 20-25 nt reads	%A	%C	%G	%T
BPO-80 (red) redundant	5642	1	1	3	5647	99.9115	0.0177085	0.0177085	0.0531256
BPO-80 (red) non-redundant	367	1	1	2	371	98.9218	0.269542	0.269542	0.539084
BPO-105 (red) redundant	5338	0	2	1	5341	99.9438	0	0.0374462	0.0187231
BPO-105 (red) non-redundant	372	0	2	1	375	99.2	0	0.533333	0.266667
BPO-105_deeper redundant	31535	9	11	13	31568	99.8955	0.0285099	0.0348454	0.0411809
BPO-105_deeper non-redundant	1005	8	10	11	1034	97.1954	0.773694	0.967118	1.06383
BPO-106 (red) redundant	5318	2	2	188	5510	96.5154	0.0362976	0.0362976	3.41198
BPO-106 (red) non-redundant	390	2	2	50	444	87.8378	0.45045	0.45045	11.2613
BPO-106_deeper redundant	32169	7	23	1197	33396	96.3259	0.0209606	0.0688705	3.58426
BPO-106_deeper non-redundant	935	6	14	123	1078	86.7347	0.556586	1.2987	11.41
GYSVd1_red position T282
sRNA library	A (No. of reads)	C (No. of reads)	G (No. of reads)	T (No. of reads)	Total No. of 20-25 nt reads	%A	%C	%G	%T
BPO-80 (red) redundant	3	150	3	3534	3690	0.0813008	4.06504	0.0813008	95.7724
BPO-80 (red) non-redundant	3	34	3	237	277	1.08303	12.2744	1.08303	85.5596
BPO-105 (red) redundant	1	76	4	2501	2582	0.0387297	2.94345	0.154919	96.8629
BPO-105 (red) non-redundant	1	24	4	231	260	0.384615	9.23077	1.53846	88.8462
BPO-105_deeper redundant	7	490	24	14685	15206	0.0460345	3.22241	0.157832	96.5737
BPO-105_deeper non-redundant	4	73	7	573	657	0.608828	11.1111	1.06545	87.2146
BPO-106 (red) redundant	1	1	4	2143	2149	0.0465333	0.0465333	0.186133	99.7208
BPO-106 (red) non-redundant	1	1	4	233	239	0.41841	0.41841	1.67364	97.4895
BPO-106_deeper redundant	5	8	45	13314	13372	0.0373916	0.0598265	0.336524	99.5663
BPO-106_deeper non-redundant	4	8	7	600	619	0.646204	1.29241	1.13086	96.9305
GYSVd1_red position C330
sRNA library	A (No. of reads)	C (No. of reads)	G (No. of reads)	T (No. of reads)	Total No. of 20-25 nt reads	%A	%C	%G	%T
BPO-80 (red) redundant	415	1917	2	1	2335	17.773	82.0985	0.0856531	0.0428266
BPO-80 (red) non-redundant	62	222	2	1	287	21.6028	77.3519	0.696864	0.348432
BPO-105 (red) redundant	211	1401	1	0	1613	13.0812	86.8568	0.0619963	0
BPO-105 (red) non-redundant	43	222	1	0	266	16.1654	83.4586	0.37594	0
BPO-105_deeper redundant	1351	8895	8	17	10271	13.1535	86.6031	0.0778892	0.165515
BPO-105_deeper non-redundant	91	604	7	10	712	12.7809	84.8315	0.983146	1.40449
BPO-106 (red) redundant	10	1884	0	4	1898	0.52687	99.2624	0	0.210748
BPO-106 (red) non-redundant	7	272	0	3	282	2.48227	96.4539	0	1.06383
BPO-106_deeper redundant	36	11594	5	16	11651	0.308986	99.5108	0.0429148	0.137327
BPO-106_deeper non-redundant	22	692	5	11	730	3.0137	94.7945	0.684932	1.50685
GYSVd1_red position C343
sRNA library	A (No. of reads)	C (No. of reads)	G (No. of reads)	T (No. of reads)	Total No. of 20-25 nt reads	%A	%C	%G	%T
BPO-80 (red) redundant	1	1316	223	0	1540	0.0649351	85.4545	14.4805	0
BPO-80 (red) non-redundant	1	157	40	0	198	0.505051	79.2929	20.202	0
BPO-105 (red) redundant	1	1060	141	0	1202	0.0831947	88.1864	11.7304	0
BPO-105 (red) non-redundant	1	164	35	0	200	0.5	82	17.5	0
BPO-105_deeper redundant	17	6689	914	7	7627	0.222892	87.7016	11.9837	0.0917792
BPO-105_deeper non-redundant	9	430	62	6	507	1.77515	84.8126	12.2288	1.18343
BPO-106 (red) redundant	3	1115	1	0	1119	0.268097	99.6425	0.0893655	0
BPO-106 (red) non-redundant	2	189	1	0	192	1.04167	98.4375	0.520833	0
BPO-106_deeper redundant	36	7151	5	5	7197	0.500208	99.3608	0.0694734	0.0694734
BPO-106_deeper non-redundant	7	503	5	5	520	1.34615	96.7308	0.961538	0.961538
GYSVd1_red position A362
sRNA library	A (No. of reads)	C (No. of reads)	G (No. of reads)	T (No. of reads)	Total No. of 20-25 nt reads	%A	%C	%G	%T
BPO-80 (red) redundant	2592	1	5	13	2611	99.2723	0.0382995	0.191498	0.497894
BPO-80 (red) non-redundant	228	1	3	8	240	95	0.416667	1.25	3.33333
BPO-105 (red) redundant	2328	2	4	14	2348	99.1482	0.0851789	0.170358	0.596252
BPO-105 (red) non-redundant	233	1	3	11	248	93.9516	0.403226	1.20968	4.43548
BPO-105_deeper redundant	13869	7	37	86	13999	99.0714	0.0500036	0.264305	0.61433
BPO-105_deeper non-redundant	568	3	11	39	621	91.4654	0.483092	1.77134	6.28019
BPO-106 (red) redundant	2609	1	2	71	2683	97.2419	0.0372717	0.0745434	2.64629
BPO-106 (red) non-redundant	239	1	2	32	274	87.2263	0.364964	0.729927	11.6788
BPO-106_deeper redundant	16347	5	25	351	16728	97.7224	0.02989	0.14945	2.09828
BPO-106_deeper non-redundant	678	4	8	84	774	87.5969	0.516796	1.03359	10.8527

## Sheet: Table S3G GYSVd1-green
GYSVd_green position A57
sRNA library	A (No. of reads)	C (No. of reads)	G (No. of reads)	T (No. of reads)	Total No. of 20-25 nt reads	%A	%C	%G	%T
BPO-79 (green) redundant	1753	0	2	2	1757	99.7723	0	0.11383	0.11383
BPO-79 (green) non-redundant	242	0	2	2	246	98.374	0	0.813008	0.813008
BPO-104 (green) redundant	1031	1	3	546	1581	65.2119	0.0632511	0.189753	34.5351
BPO-104 (green) non-redundant	250	1	2	94	347	72.0461	0.288184	0.576369	27.0893
GYSVd_green position A64
sRNA library	A (No. of reads)	C (No. of reads)	G (No. of reads)	T (No. of reads)	Total No. of 20-25 nt reads	%A	%C	%G	%T
BPO-79 (green) redundant	1669	0	179	1	1849	90.265	0	9.68091	0.0540833
BPO-79 (green) non-redundant	210	0	70	1	281	74.7331	0	24.911	0.355872
BPO-104 (green) redundant	1321	5	370	1	1697	77.8433	0.294638	21.8032	0.0589275
BPO-104 (green) non-redundant	267	2	115	1	385	69.3506	0.519481	29.8701	0.25974
GYSVd_green position G90
sRNA library	A (No. of reads)	C (No. of reads)	G (No. of reads)	T (No. of reads)	Total No. of 20-25 nt reads	%A	%C	%G	%T
BPO-79 (green) redundant	976	1	457	191	1625	60.0615	0.0615385	28.1231	11.7538
BPO-79 (green) non-redundant	123	1	94	58	276	44.5652	0.362319	34.058	21.0145
BPO-104 (green) redundant	542	1	576	403	1522	35.611	0.065703	37.8449	26.4783
BPO-104 (green) non-redundant	113	1	122	84	320	35.3125	0.3125	38.125	26.25
GYSVd_green position T119
sRNA library	A (No. of reads)	C (No. of reads)	G (No. of reads)	T (No. of reads)	Total No. of 20-25 nt reads	%A	%C	%G	%T
BPO-79 (green) redundant	988	735	2	3383	5108	19.3422	14.3892	0.0391543	66.2294
BPO-79 (green) non-redundant	157	163	1	383	704	22.3011	23.1534	0.142045	54.4034
BPO-104 (green) redundant	2243	940	2	1999	5184	43.2677	18.1327	0.0385802	38.561
BPO-104 (green) non-redundant	295	217	2	315	829	35.585	26.1761	0.241255	37.9976
GYSVd_green position C163
sRNA library	A (No. of reads)	C (No. of reads)	G (No. of reads)	T (No. of reads)	Total No. of 20-25 nt reads	%A	%C	%G	%T
BPO-79 (green) redundant	1	1648	11	4950	6610	0.0151286	24.9319	0.166415	74.8865
BPO-79 (green) non-redundant	1	175	4	112	292	0.342466	59.9315	1.36986	38.3562
BPO-104 (green) redundant	4	3492	5	4017	7518	0.0532056	46.4485	0.066507	53.4318
BPO-104 (green) non-redundant	4	324	4	109	441	0.907029	73.4694	0.907029	24.7166
GYSVd_green position A210
sRNA library	A (No. of reads)	C (No. of reads)	G (No. of reads)	T (No. of reads)	Total No. of 20-25 nt reads	%A	%C	%G	%T
BPO-79 (green) redundant	8494	0	3	1386	9883	85.9456	0	0.0303552	14.0241
BPO-79 (green) non-redundant	509	0	2	206	717	70.9902	0	0.27894	28.7308
BPO-104 (green) redundant	7162	3	1	2672	9838	72.7993	0.030494	0.0101647	27.16
BPO-104 (green) non-redundant	551	3	1	304	859	64.1444	0.349243	0.116414	35.39
GYSVd_green position T255
sRNA library	A (No. of reads)	C (No. of reads)	G (No. of reads)	T (No. of reads)	Total No. of 20-25 nt reads	%A	%C	%G	%T
BPO-79 (green) redundant	2639	0	0	1685	4324	61.0315	0	0	38.9685
BPO-79 (green) non-redundant	199	0	0	192	391	50.8951	0	0	49.1049
BPO-104 (green) redundant	1882	0	0	3062	4944	38.0663	0	0	61.9337
BPO-104 (green) non-redundant	174	0	0	321	495	35.1515	0	0	64.8485
GYSVd_green position T285
sRNA library	A (No. of reads)	C (No. of reads)	G (No. of reads)	T (No. of reads)	Total No. of 20-25 nt reads	%A	%C	%G	%T
BPO-79 (green) redundant	0	38	1	1081	1120	0	3.39286	0.0892857	96.5179
BPO-79 (green) non-redundant	0	26	1	234	261	0	9.96169	0.383142	89.6552
BPO-104 (green) redundant	3	36	1	720	760	0.394737	4.73684	0.131579	94.7368
BPO-104 (green) non-redundant	3	27	1	208	239	1.25523	11.2971	0.41841	87.0293
GYSVd_green position T286
sRNA library	A (No. of reads)	C (No. of reads)	G (No. of reads)	T (No. of reads)	Total No. of 20-25 nt reads	%A	%C	%G	%T
BPO-79 (green) redundant	614	0	2	415	1031	59.5538	0	0.193986	40.2522
BPO-79 (green) non-redundant	118	0	1	154	273	43.2234	0	0.3663	56.4103
BPO-104 (green) redundant	246	1	1	480	728	33.7912	0.137363	0.137363	65.9341
BPO-104 (green) non-redundant	76	1	1	186	264	28.7879	0.378788	0.378788	70.4545
GYSVd_green position T287
sRNA library	A (No. of reads)	C (No. of reads)	G (No. of reads)	T (No. of reads)	Total No. of 20-25 nt reads	%A	%C	%G	%T
BPO-79 (green) redundant	3	38	0	910	951	0.315457	3.99579	0	95.6887
BPO-79 (green) non-redundant	2	12	0	250	264	0.757576	4.54545	0	94.697
BPO-104 (green) redundant	0	75	2	602	679	0	11.0457	0.294551	88.6598
BPO-104 (green) non-redundant	0	21	2	232	255	0	8.23529	0.784314	90.9804
GYSVd_green position T304
sRNA library	A (No. of reads)	C (No. of reads)	G (No. of reads)	T (No. of reads)	Total No. of 20-25 nt reads	%A	%C	%G	%T
BPO-79 (green) redundant	1	760	0	387	1148	0.087108	66.2021	0	33.7108
BPO-79 (green) non-redundant	1	102	0	144	247	0.404858	41.2955	0	58.2996
BPO-104 (green) redundant	0	336	0	555	891	0	37.7104	0	62.2896
BPO-104 (green) non-redundant	0	65	0	176	241	0	26.971	0	73.029
GYSVd_green position A311
sRNA library	A (No. of reads)	C (No. of reads)	G (No. of reads)	T (No. of reads)	Total No. of 20-25 nt reads	%A	%C	%G	%T
BPO-79 (green) redundant	449	2	1794	23	2268	19.7972	0.0881834	79.1005	1.01411
BPO-79 (green) non-redundant	127	1	164	9	301	42.1927	0.332226	54.485	2.99003
BPO-104 (green) redundant	627	1	881	63	1572	39.8855	0.0636132	56.0433	4.00763
BPO-104 (green) non-redundant	170	1	125	20	316	53.7975	0.316456	39.557	6.32911
GYSVd_green position T323
sRNA library	A (No. of reads)	C (No. of reads)	G (No. of reads)	T (No. of reads)	Total No. of 20-25 nt reads	%A	%C	%G	%T
BPO-79 (green) redundant	1747	1	6	167	1921	90.9422	0.0520562	0.312337	8.69339
BPO-79 (green) non-redundant	217	1	4	71	293	74.0614	0.341297	1.36519	24.2321
BPO-104 (green) redundant	1159	2	0	235	1396	83.0229	0.143266	0	16.8338
BPO-104 (green) non-redundant	228	2	0	89	319	71.4734	0.626959	0	27.8997
GYSVd_green position C359
sRNA library	A (No. of reads)	C (No. of reads)	G (No. of reads)	T (No. of reads)	Total No. of 20-25 nt reads	%A	%C	%G	%T
BPO-79 (green) redundant	5	532	1	1049	1587	0.31506	33.5224	0.063012	66.0996
BPO-79 (green) non-redundant	4	113	1	99	217	1.84332	52.0737	0.460829	45.6221
BPO-104 (green) redundant	6	576	0	516	1098	0.546448	52.459	0	46.9945
BPO-104 (green) non-redundant	4	162	0	85	251	1.59363	64.5418	0	33.8645
GYSVd_green position A363
sRNA library	A (No. of reads)	C (No. of reads)	G (No. of reads)	T (No. of reads)	Total No. of 20-25 nt reads	%A	%C	%G	%T
BPO-79 (green) redundant	556	2	1126	3	1687	32.9579	0.118554	66.7457	0.17783
BPO-79 (green) non-redundant	118	2	106	3	229	51.5284	0.873362	46.2882	1.31004
BPO-104 (green) redundant	783	5	533	0	1321	59.2733	0.378501	40.3482	0
BPO-104 (green) non-redundant	165	3	87	0	255	64.7059	1.17647	34.1176	0

## Sheet: Table S3H HSVd
HSVd position C26
sRNA library	A (No. of reads)	C (No. of reads)	G (No. of reads)	T (No. of reads)	Total No. of 20-25 nt reads	%A	%C	%G	%T
BPO-79 (green) redundant	380	2443	0	0	2823	13.4609	86.5391	0	0
BPO-79 (green) non-redundant	79	164	0	0	243	32.5103	67.4897	0	0
BPO-80 (red) redundant	29	4896	1	3	4929	0.588355	99.3305	0.0202881	0.0608643
BPO-80 (red) non-redundant	15	222	1	3	241	6.22407	92.1162	0.414938	1.24481
BPO-104 (green) redundant	605	2599	3	3	3210	18.8474	80.9657	0.0934579	0.0934579
BPO-104 (green) non-redundant	100	205	3	3	311	32.1543	65.9164	0.96463	0.96463
BPO-105 (red) redundant	81	2060	1	1	2143	3.77975	96.1269	0.0466636	0.0466636
BPO-105 (red) non-redundant	17	150	1	1	169	10.0592	88.7574	0.591716	0.591716
BPO-105_deeper redundant	461	12648	3	10	13122	3.51318	96.3877	0.0228624	0.0762079
BPO-105_deeper non-redundant	60	370	2	6	438	13.6986	84.4749	0.456621	1.36986
BPO-106 (red) redundant	117	3492	5	6	3620	3.23204	96.4641	0.138122	0.165746
BPO-106 (red) non-redundant	21	223	4	4	252	8.33333	88.4921	1.5873	1.5873
BPO-106_deeper redundant	656	21504	14	30	22204	2.95442	96.8474	0.0630517	0.135111
BPO-106_deeper non-redundant	64	550	4	14	632	10.1266	87.0253	0.632911	2.21519
HSVd position A32
sRNA library	A (No. of reads)	C (No. of reads)	G (No. of reads)	T (No. of reads)	Total No. of 20-25 nt reads	%A	%C	%G	%T
BPO-79 (green) redundant	262	0	0	43	305	85.9016	0	0	14.0984
BPO-79 (green) non-redundant	84	0	0	16	100	84	0	0	16
BPO-80 (red) redundant	552	0	0	0	552	100	0	0	0
BPO-80 (red) non-redundant	100	0	0	0	100	100	0	0	0
BPO-104 (green) redundant	385	0	0	30	415	92.7711	0	0	7.22892
BPO-104 (green) non-redundant	100	0	0	17	117	85.4701	0	0	14.5299
BPO-105 (red) redundant	317	0	1	4	322	98.4472	0	0.310559	1.24224
BPO-105 (red) non-redundant	79	0	1	4	84	94.0476	0	1.19048	4.7619
BPO-105_deeper redundant	1763	0	0	12	1775	99.3239	0	0	0.676056
BPO-105_deeper non-redundant	179	0	0	8	187	95.7219	0	0	4.27807
BPO-106 (red) redundant	417	0	1	3	421	99.0499	0	0.23753	0.712589
BPO-106 (red) non-redundant	110	0	1	3	114	96.4912	0	0.877193	2.63158
BPO-106_deeper redundant	2509	1	2	12	2524	99.4057	0.0396197	0.0792393	0.475436
BPO-106_deeper non-redundant	272	1	2	11	286	95.1049	0.34965	0.699301	3.84615
HSVd position A46
sRNA library	A (No. of reads)	C (No. of reads)	G (No. of reads)	T (No. of reads)	Total No. of 20-25 nt reads	%A	%C	%G	%T
BPO-79 (green) redundant	279	0	0	33	312	89.4231	0	0	10.5769
BPO-79 (green) non-redundant	81	0	0	17	98	82.6531	0	0	17.3469
BPO-80 (red) redundant	557	1	0	7	565	98.5841	0.176991	0	1.23894
BPO-80 (red) non-redundant	103	1	0	6	110	93.6364	0.909091	0	5.45455
BPO-104 (green) redundant	382	0	1	39	422	90.5213	0	0.236967	9.24171
BPO-104 (green) non-redundant	96	0	1	16	113	84.9558	0	0.884956	14.1593
BPO-105 (red) redundant	286	1	0	3	290	98.6207	0.344828	0	1.03448
BPO-105 (red) non-redundant	72	1	0	3	76	94.7368	1.31579	0	3.94737
BPO-105_deeper redundant	1532	2	1	15	1550	98.8387	0.129032	0.0645161	0.967742
BPO-105_deeper non-redundant	165	1	1	7	174	94.8276	0.574713	0.574713	4.02299
BPO-106 (red) redundant	414	2	0	11	427	96.9555	0.468384	0	2.57611
BPO-106 (red) non-redundant	102	2	0	6	110	92.7273	1.81818	0	5.45455
BPO-106_deeper redundant	2392	4	2	39	2437	98.1535	0.164136	0.0820681	1.60033
BPO-106_deeper non-redundant	254	4	2	13	273	93.0403	1.4652	0.732601	4.7619
HSVd position A47
sRNA library	A (No. of reads)	C (No. of reads)	G (No. of reads)	T (No. of reads)	Total No. of 20-25 nt reads	%A	%C	%G	%T
BPO-79 (green) redundant	254	0	0	33	287	88.5017	0	0	11.4983
BPO-79 (green) non-redundant	77	0	0	17	94	81.9149	0	0	18.0851
BPO-80 (red) redundant	528	0	0	3	531	99.435	0	0	0.564972
BPO-80 (red) non-redundant	99	0	0	3	102	97.0588	0	0	2.94118
BPO-104 (green) redundant	360	0	0	26	386	93.2642	0	0	6.73575
BPO-104 (green) non-redundant	97	0	0	9	106	91.5094	0	0	8.49057
BPO-105 (red) redundant	280	1	0	2	283	98.9399	0.353357	0	0.706714
BPO-105 (red) non-redundant	71	1	0	2	74	95.9459	1.35135	0	2.7027
BPO-105_deeper redundant	1475	1	0	4	1480	99.6622	0.0675676	0	0.27027
BPO-105_deeper non-redundant	164	1	0	4	169	97.0414	0.591716	0	2.36686
BPO-106 (red) redundant	381	1	0	3	385	98.961	0.25974	0	0.779221
BPO-106 (red) non-redundant	94	1	0	2	97	96.9072	1.03093	0	2.06186
BPO-106_deeper redundant	2262	3	4	1	2270	99.6476	0.132159	0.176211	0.0440529
BPO-106_deeper non-redundant	254	2	4	1	261	97.318	0.766284	1.53257	0.383142
HSVd position T256
sRNA library	A (No. of reads)	C (No. of reads)	G (No. of reads)	T (No. of reads)	Total No. of 20-25 nt reads	%A	%C	%G	%T
BPO-79 (green) redundant	4	0	3027	1631	4662	0.0858001	0	64.9292	34.985
BPO-79 (green) non-redundant	3	0	168	226	397	0.755668	0	42.3174	56.927
BPO-80 (red) redundant	2	0	187	2511	2700	0.0740741	0	6.92593	93
BPO-80 (red) non-redundant	2	0	58	257	317	0.630915	0	18.2965	81.0726
BPO-104 (green) redundant	3	1	2998	2282	5284	0.0567752	0.0189251	56.7373	43.187
BPO-104 (green) non-redundant	3	1	170	343	517	0.580271	0.193424	32.882	66.3443
BPO-105 (red) redundant	1	0	101	1069	1171	0.0853971	0	8.62511	91.2895
BPO-105 (red) non-redundant	1	0	45	165	211	0.473934	0	21.327	78.1991
BPO-105_deeper redundant	3	1	564	6348	6916	0.0433777	0.0144592	8.155	91.7872
BPO-105_deeper non-redundant	2	1	93	429	525	0.380952	0.190476	17.7143	81.7143
BPO-106 (red) redundant	0	0	106	2207	2313	0	0	4.58279	95.4172
BPO-106 (red) non-redundant	0	0	38	290	328	0	0	11.5854	88.4146
BPO-106_deeper redundant	3	2	585	13376	13966	0.0214807	0.0143205	4.18874	95.7755
BPO-106_deeper non-redundant	2	2	95	734	833	0.240096	0.240096	11.4046	88.1152
HSVd position G257
sRNA library	A (No. of reads)	C (No. of reads)	G (No. of reads)	T (No. of reads)	Total No. of 20-25 nt reads	%A	%C	%G	%T
BPO-79 (green) redundant	3	1	1611	3133	4748	0.0631845	0.0210615	33.9301	65.9857
BPO-79 (green) non-redundant	3	1	202	193	399	0.75188	0.250627	50.6266	48.3709
BPO-80 (red) redundant	3	2	2571	213	2789	0.107565	0.0717103	92.1836	7.63715
BPO-80 (red) non-redundant	3	2	253	67	325	0.923077	0.615385	77.8462	20.6154
BPO-104 (green) redundant	3	1	2267	3118	5389	0.055669	0.0185563	42.0672	57.8586
BPO-104 (green) non-redundant	3	1	315	205	524	0.572519	0.19084	60.1145	39.1221
BPO-105 (red) redundant	0	0	1103	109	1212	0	0	91.0066	8.9934
BPO-105 (red) non-redundant	0	0	167	48	215	0	0	77.6744	22.3256
BPO-105_deeper redundant	6	3	6439	628	7076	0.0847937	0.0423968	90.9977	8.87507
BPO-105_deeper non-redundant	6	3	412	112	533	1.1257	0.562852	77.2983	21.0131
BPO-106 (red) redundant	1	1	2216	128	2346	0.0426257	0.0426257	94.4587	5.4561
BPO-106 (red) non-redundant	1	1	282	51	335	0.298507	0.298507	84.1791	15.2239
BPO-106_deeper redundant	4	2	13553	698	14257	0.0280564	0.0140282	95.0621	4.89584
BPO-106_deeper non-redundant	4	2	720	124	850	0.470588	0.235294	84.7059	14.5882
