# Supplementary material for: De Novo Reconstruction of Consensus Master Genomes of Plant RNA and DNA Viruses from siRNAs
Source: PLoS One. 2014 Feb 11;9(2):e88513. doi: 10.1371/journal.pone.0088513 (PMC3921208; doi:10.1371/journal.pone.0088513)
Supplement: Dataset S4 — Analysis of the contigs generated by Velvet and Oases using non-redundant 20–25 nt sRNA libraries from CaMV (BPO-20 and BPO-21)-, CaLCuV (BPO-57)- and ORMV (BPO38 and BPO44)-infected Arabidopsis. Coverage (in %) of the viral genome sequences with the siRNA contigs is calculated for single k-mer values and combination thereof. (XLSX) [file pone.0088513.s004.xlsx]

## Sheet: Legend
Dataset S4. Analysis of the contigs generated by Velvet and Oases using non-redundant 20-25 nt sRNA libraries from CaMV (BPO-20 and BPO-21)-, CaLCuV (BPO-57)- and ORMV (BPO38 and BPO44)-infected Arabidopsis. Coverage (in %) of the viral genome sequences with the siRNA contigs is calculated for single k-mer values and combination thereof.

## Sheet: Col-CaMV contigs BPO-20 BPO-22
BPO-20								BPO-22
K-mers	13	15	17	19	21	23		K-mers	13	15	17	19	21	23
Sum of contig length	8778	51966	39287	17523	7982	394		Sum of contig length	6697	134649	94905	58435	15448	6100
Number of contigs	68	270	126	65	45	1		Number of contigs	56	843	460	144	45	30
N50 of contigs	125	206	409	304	168	394		N50 of contigs	116	154	216	1518	8039	208
Contigs for N50	27	72	20	13	12	0		Contigs for N50	24	278	96	10	0	6
Average length of contigs	129	192	311	269	177	394		Average length of contigs	119	159	206	405	343	203
Contig maximum length	207	1284	1717	1396	604	394		Contig maximum length	179	2159	2059	5302	8039	1162
virus coverage (of 8031 nts)	257	6386	7901	7667	5288	394	CaMV	virus coverage (of 8031 nts)	0	3182	7177	8031	8031	5699
virus coverage (%)	0.032001	0.795169	0.983813	0.954676	0.658449	0.0490599		virus coverage (%)	0	0.396215	0.893662	1	1	0.709625
	CaMV DNA of 8031 nts (BPO-20)								CaMV DNA of 8031 nts (BPO-22)
k-mers	13	15	17	19	21	23		k-mers	13	15	17	19	21	23
13	257	6386	7901	7748	5411	747		13	0	3182	7177	8031	8031	5699
	0.032001	0.795169	0.983813	0.964762	0.673764	0.0930146			0	0.396215	0.893662	1	1	0.709625
15		6386	7901	7936	7392	6566		15		3182	7180	8031	8031	6556
		0.795169	0.983813	0.988171	0.920433	0.817582				0.396215	0.894036	1	1	0.816337
17			7901	8031	8031	7931		17			7177	8031	8031	8031
			0.983813	1	1	0.987548					0.893662	1	1	1
19				7667	7692	7667		19				8031	8031	8031
				0.954676	0.957789	0.954676						1	1	1
21					5288	5288		21					8031	8031
					0.658449	0.658449							1	1
23						490		23						5699
						0.0606361								0.709625

## Sheet: Col-CaLCuV contigs BPO-57
BPO-57
K-mers	13	15	17	19	21	23
Sum of contig length	9689	146965	126455	49312	16948	3212
Number of contigs	78	972	719	269	67	17
N50 of contigs	119	142	157	168	367	180
Contigs for N50	32	341	182	61	14	4
Average length of contigs	124	151	175	183	252	188
Contig maximum length	245	884	4000	2224	1029	648
virus coverage (of 2583 nts)	0	1851	2194	2444	2371	879	DNA-A
virus coverage (%)	0	0.716609	0.8494	0.946187	0.917925	0.340302
virus coverage (of 2512 nts)	0	632	1425	1968	2380	1291	DNA-B
virus coverage (%)	0	0.251592	0.567277	0.783439	0.947452	0.513933
	CaLCuV DNA-A of 2583 nts (BPO-57)								CaLCuV DNA-B of 2512 nts (BPO-57)
k-mers	13	15	17	19	21	23		k-mers	13	15	17	19	21	23
13	0	1851	2194	2444	2371	879		13	0	632	1425	1968	2380	1291
	0	0.716609	0.8494	0.946187	0.917925	0.340302			0	0.251592	0.567277	0.783439	0.947452	0.513933
15		1851	2262	2583	2441	2139		15		632	1425	1968	2512	1867
		0.716609	0.875726	1	0.945025	0.828107				0.251592	0.567277	0.783439	1	0.743232
17			2194	2572	2388	2280		17			1425	2043	2512	2226
			0.8494	0.995741	0.924506	0.882695					0.567277	0.813296	1	0.886146
19				2444	2583	2456		19				1968	2512	2458
				0.946187	1	0.950832						0.783439	1	0.978503
21					2371	2371		21					2380	2393
					0.917925	0.917925							0.947452	0.952627
23						879		23						1291
						0.340302								0.513933

## Sheet: Col-ORMV BPO-38 BPO-44
BPO-38								BPO-44
K-mers	15	17	19	21	23			K-mers	15	17	19	21	23
Sum of contig length	10959	11173	6334	5474	798			Sum of contig length	11197	13147	7108	4441	228
Number of contigs	45	7	3	23	7			Number of contigs	45	15	6	21	2
N50 of contigs	289	2442	2726	295	113			N50 of contigs	309	1087	1409	225	126
Contigs for N50	13	2	2	7	4			Contigs for N50	14	4	2	7	1
Average length of contigs	244	1596	2111	238	114			Average length of contigs	249	876	1185	211	114
Contig maximum length	721	3186	3055	480	126			Contig maximum length	563	2209	2869	616	126
virus coverage (of 6303 nts)	5496	6288	6297	5326	797	ORMV		virus coverage (of 6303 nts)	4935	6189	6281	4392	228	ORMV
virus coverage (%)	0.871966	0.99762	0.999048	0.844994	0.126448			virus coverage (%)	0.78296	0.981913	0.99651	0.696811	0.0361733
	ORMV of 6003 nts (BPO-38)								ORMV RNA of 6003 nts (BPO-44)
K-mers	15	17	19	21	23	all (15-23)		K-mers	15	17	19	21	23	all (15-23)
15	5496	6288	6302	6198	5540			15	4935	6189	6281	5817	4935
	0.871966	0.99762	0.999841	0.983341	0.878947				0.78296	0.981913	0.99651	0.922894	0.78296
17		6288	6302	6302	6288			17		6189	6281	6239	6189
		0.99762	0.999841	0.999841	0.99762					0.981913	0.99651	0.989846	0.981913
19			6297	6297	6297			19			6281	6281	6281
			0.999048	0.999048	0.999048						0.99651	0.99651	0.99651
21				5326	5326			21				4392	4422
				0.844994	0.844994							0.696811	0.701571
23					797			23					228
					0.126448								0.0361733
all (15+17+19+21+23)						6303		all (15+17+19+21+23)						6303
						1								1
